# Supplementary material for: A protein-specific priority code in presequences determines the efficiency of mitochondrial protein import
Source: PLoS Biol. 2025 Jul 21;23(7):e3003298. doi: 10.1371/journal.pbio.3003298 (PMC12306757; doi:10.1371/journal.pbio.3003298)
Supplement: S1 Data — (XLSX) [file pbio.3003298.s008.xlsx]

## Sheet: Fig. 1C
ORF	Gene	Start of N-termini	TargetP score
YDR376W	ARH1	9	0.687
YJL133C-A	YJL133C-A	9	0.852
YFR049W	YMR31	9	0.369
YBR026C	ETR1	10	0.532
YOR108W	LEU9	10	0.516
YGL221C	NIF3	10	0.540
Q0085	ATP6	11
YOR040W	GLO4	11	0.604
YNL037C	IDH1	11	0.708
YHR024C	MAS2	11	0.770
YBR122C	MRPL36	11	0.670
YPR024W	YME1	12	0.626
YDR511W	ACN9	13	0.922
YER182W	FMP10	13	0.687
YDR347W	MRP1	13	0.696
YBR251W	MRPS5	14	0.447
YIL066C	RNR3	14	0.311
YJL109C	UTP10	14	0.389
YKL106W	AAT1	15	0.858
YOR136W	IDH2	15	0.698
YDR494W	RSM28	15	0.615
YCR046C	IMG1	16	0.873
YIL094C	LYS12	16	0.775
YLR163C	MAS1	16	0.884
YHR037W	PUT2	16	0.703
YLR304C	ACO1	17	0.849
YHR208W	BAT1	17	0.723
YOR037W	CYC2	17	0.901
YDL066W	IDP1	17	0.781
YOR142W	LSC1	17	0.698
YPR166C	MRP2	17	0.785
YHR147C	MRPL6	17	0.748
YPR191W	QCR2	17	0.900
YML025C	YML6	17	0.624
YDR377W	ATP17	18	0.479
YDR298C	ATP5	18	0.826
YKL085W	MDH1	18	0.687
YPR047W	MSF1	18	0.626
YCR028C-A	RIM1	18	0.724
YBR044C	TCM62	18	0.743
YJR003C	YJR003C	18	0.904
YBL045C	COR1	19	0.744
YDR234W	LYS4	19	0.776
YGR231C	PHB2	19	0.512
YLL041C	SDH2	20	0.862
YBR263W	SHM1	20	0.835
YOR215C	YOR215C	20	0.815
YNL052W	COX5A	21	0.926
YML078W	CPR3	21	0.819
YLR259C	HSP60	22	0.898
YDL181W	INH1	22	0.934
YFL018C	LPD1	22	0.852
YKL040C	NFU1	22	0.309
YER073W	ALD5	23	0.922
YDL004W	ATP16	23	0.879
YBR047W	FMP23	23	0.916
YJR080C	FMP26	23	0.793
YAL044C	GCV3	23	0.942
YJR144W	MGM101	23	0.854
YEL024W	RIP1	23	0.805
YMR302C	YME2	23	0.825
YPR004C	YPR004C	23	0.617
YJL180C	ATP12	24	0.818
YPR001W	CIT3	24	0.801
YHL021C	FMP12	24	0.945
YKL150W	MCR1	24	0.724
YDL044C	MTF2	24	0.535
YDL130W-A	STF1	24	0.858
YOR374W	ALD4	25	0.867
YBR176W	ECM31	25	0.797
YPL262W	FUM1	25	0.784
YCL009C	ILV6	25	0.962
YBL090W	MRP21	25	0.811
YBR146W	MRPS9	25	0.943
YNR037C	RSM19	25	0.726
YKL155C	RSM22	25	0.577
YJR100C	YJR100C	25	0.872
YBR111C	YSA1	25	0.837
YEL052W	AFG1	26	0.836
YGL187C	COX4	26	0.920
YOR286W	FMP31	26	0.903
YLR059C	REX2	26	0.951
YMR072W	ABF2	27	0.822
YOL021C	DIS3	27	0.819
YIR024C	GIF1	27	0.905
YER078C	ICP55	27	0.863
YML120C	NDI1	27	0.893
YLR395C	COX8	28	0.815
YHR199C	FMP34	28	0.635
YNL071W	LAT1	28	0.927
YNL005C	MRP7	28	0.516
YJL104W	PAM16	28	0.301
YLR239C	LIP2	29	0.904
YDR116C	MRPL1	29	0.371
YLR312W-A	MRPL15	29	0.886
YKL134C	OCT1	29	0.887
YKL148C	SDH1	29	0.913
YNR036C	YNR036C	29	0.903
YER017C	AFG3	30	0.900
YPL059W	GRX5	30	0.879
YOR354C	MSC6	30	0.814
YN+A57:A162L073W	MSK1	30	0.950
YML042W	CAT2	31	0.855
YOL008W	COQ10	31	0.846
YDR070C	FMP16	31	0.927
YGR244C	LSC2	31	0.929
YGR193C	PDX1	31	0.748
YDR175C	RSM24	31	0.741
YDR036C	EHD3	32	0.741
YKL195W	MIA40	32	0.932
YDL202W	MRPL11	32	0.625
YDR178W	SDH4	32	0.957
YLR295C	ATP14	33	0.873
YOR334W	MRS2	33	0.867
YBR039W	ATP3	34	0.753
YOR196C	LIP5	34	0.887
YDR337W	MRPS28	34	0.804
YBR221C	PDB1	34	0.970
YMR115W	FMP24	35	0.917
YBR084W	MIS1	35	0.972
YDR405W	MRP20	35	0.482
YNL177C	MRPL22	35	0.920
YBL099W	ATP1	36	0.954
YNL315C	ATP11	36	0.916
YOL071W	EMI5	36	0.323
YER080W	FMP29	36	0.740
YPR067W	ISA2	36	0.863
YIL125W	KGD1	36	0.894
YMR193W	MRPL24	36	0.853
YLR203C	MSS51	36	0.840
YKL192C	ACP1	37	0.960
YDL178W	DLD2	37	0.909
YCL017C	NFS1	37
YNR001C	CIT1	38	0.893
YFL046W	FMP32	38	0.746
YMR189W	GCV2	38	0.964
YIL155C	GUT2	38	0.802
YBL038W	MRPL16	38	0.426
YPL097W	MSY1	38	0.815
YBL022C	PIM1	38	0.922
YNR022C	MRPL50	39	0.732
YBL064C	PRX1	39	0.839
YOR187W	TUF1	39	0.965
YMR157C	FMP39	40	0.909
YKL029C	MAE1	40	0.956
YHR051W	COX6	41	0.939
YBR037C	SCO1	41	0.945
YGL119W	ABC1	42	0.950
YMR098C	ATP25	42	0.452
YMR188C	MRPS17	42	0.475
YMR145C	NDE1	42	0.857
YOR356W	YOR356W	42	0.518
YLR069C	MEF1	43	0.840
YBR024W	SCO2	43	0.873
YGR033C	TIM21	43	0.942
YIL022W	TIM44	43	0.940
YMR108W	ILV2	45	0.949
YOR232W	MGE1	45	0.918
YMR177W	MMT1	45	0.715
YDR462W	MRPL28	45	0.493
YJL060W	BNA3	47	0.873
YIL070C	MAM33	47	0.918
YGR031W	YGR031W	47	0.407
YLR355C	ILV5	48	0.947
YBR185C	MBA1	48	0.844
YGR192C	TDH3	49	0.815
YKL141W	SDH3	51	0.886
YMR287C	DSS1	52	0.848
YGL107C	RMD9	52	0.889
YDR194C	MSS116	54	0.809
YNL137C	NAM9	54	0.726
YNR041C	COQ2	55	0.873
YBR282W	MRPL27	55	0.337
YNL169C	PSD1	55	0.807
YPL271W	ATP15	56	0.674
YPL224C	MMT2	57	0.363
YER087W	YER087W	57	0.579
YER069W	ARG5,6	58	0.878
YDR232W	HEM1	58	0.934
YNL284C	MRPL10	58	0.564
YHR004C	NEM1	60	0.406
YOR022C	YOR022C	62	0.891
YPL132W	COX11	64	0.872
YGL059W	YGL059W	65	0.506
YPL135W	ISU1	66	0.927
YGR174C	CBP4	67	0.321
YER141W	COX15	67	0.896
YCR083W	TRX3	67	0.865
YGR150C	YGR150C	67	0.655
YMR282C	AEP2	68	0.894
YKR066C	CCP1	68	0.894
YGR084C	MRP13	68	0.457
YEL067C	YEL067C	69	0.314
YAL008W	FUN14	70	0.901
YDR148C	KGD2	72	0.946
YJL082W	IML2	73	0.307
YER140W	YER140W	73	0.563
YPL103C	FMP30	74	0.898
YOR065W	CYT1	77	0.937
YMR267W	PPA2	77	0.921
YLR089C	ALT1	78	0.581
YIL042C	PKP1	78	0.675
YMR129W	POM152	79	0.548
YDR508C	GNP1	80	0.508
YPL270W	MDL2	80	0.950			c
YCR071C	IMG2	81	0.596
YNL213C	YNL213C	83	0.786
YPL040C	ISM1	85	0.776
YPL155C	KIP2	87	0.882
YGL008C	PMA1	90	0.306
YML091C	RPM2	94	0.720
YER154W	OXA1	43	0.966
	SU9	70	0.927

## Sheet: Fig. 1D+E
ORF	Gene	Start of N-termini	Deduced presequence/ cleaved N-terminal segments	TargetP score	Predicted Cluster	Color of the predicted Cluster in the Plot
YBL015W	ACH1	2	M	0.404
YML086C	ALO1	2	M	0.469
YKL016C	ATP7	2	M	0.610
YBR120C	CBP6	2	M	0.385
YDR197W	CBS2	2	M	0.668
YCL064C	CHA1	2	M	0.422
YJL003W	COX16	2	M	0.840
YMR256C	COX7	2	M	0.537
YER183C	FAU1	2	M	0.482
YGL080W	FMP37	2	M	0.486
YGR243W	FMP43	2	M	0.496
YBR262C	FMP51	2	M	0.431
YNL256W	FOL1	2	M	0.688
YOR176W	HEM15	2	M	0.932
YOR020C	HSP10	2	M	0.555
YER048W-A	ISD11	2	M	0.568
YKL167C	MRP49	2	M	0.609
YPL118W	MRP51	2	M	0.507
YOR150W	MRPL23	2	M	0.798
YPL173W	MRPL40	2	M	0.624
YPR100W	MRPL51	2	M	0.759
YJL063C	MRPL8	2	M	0.410
YPL013C	MRPS16	2	M	0.874
YIL136W	OM45	2	M	0.357
YKR065C	PAM17	2	M	0.914
YOR158W	PET123	2	M	0.507
YOR266W	PNT1	2	M	0.396
YHR001W-A	QCR10	2	M	0.835
YER074W	RPS24A	2	M	0.581
YDR011W	SNQ2	2	M	0.600
YAL011W	SWC3	2	M	0.596
YDR322C-A	TIM11	2	M	0.381
YBR203W	YBR203W	2	M	0.602
YDR061W	YDR061W	2	M	0.718
YGR207C	YGR207C	2	M	0.502
YJL062W-A	YJL062W-A	2	M	0.339
YPL148C	YPL148C	2	M	0.498
YML110C	COQ5	3	ML	0.909	D	red
YIL114C	POR2	3	MA	0.352	D	red
YPR006C	ICL2	4	MIT	0.489	D	red
YBR227C	MCX1	4	MLK	0.916	D	red
YPL004C	LSP1	6	MHRTY	0.716	D	red
YDR430C	CYM1	8	MLRFQRF	0.879	D	red
YJR101W	RSM26	8	MLVFKRG	0.595	D	red
YDR376W	ARH1	9	MSFVQIRH	0.687	D	red
YJL133C-A	YJL133C-A	9	MIAQSTRL	0.852	D	red
YFR049W	YMR31	9	MIATPIRL	0.369	D	red
YBR026C	ETR1	10	MLPTFKRYM	0.532	D	red
YOR108W	LEU9	10	MVKHSFIAL	0.516	D	red
YGL221C	NIF3	10	MSRAITRAQ	0.540	D	red
Q0085	ATP6	11	MFNLLNTYIT		D	red
YOR040W	GLO4	11	MKFLLQQIRN	0.604	D	red
YNL037C	IDH1	11	MLNRTIAKRT	0.708	D	red
YHR024C	MAS2	11	MLRNGVQRLY	0.770	D	red
YBR122C	MRPL36	11	MLKSIFAKRF	0.670	D	red
YPR024W	YME1	12	MNVSKILVSPT	0.626	D	red
YDR511W	ACN9	13	MNNKLIYRSVRF	0.922	D	red
YER182W	FMP10	13	MFKRIAIAQIRT	0.687	D	red
YDR347W	MRP1	13	MLRFTGARAIRK	0.696	D	red
YBR251W	MRPS5	14	MFKRQLSTSVRYL	0.447	B	blue
YIL066C	RNR3	14	MYVIKRDGRKEPV	0.311	D	red
YJL109C	UTP10	14	MSSLSDQLAQVAS	0.389	D	red
YKL106W	AAT1	15	MLRTRLTNCSLWRP	0.858	D	red
YOR136W	IDH2	15	MLRNTFFRNTSRRF	0.698	C	pruple
YDR494W	RSM28	15	MRSSMFRCVSRAHY	0.615	C	pruple
YCR046C	IMG1	16	MWSRNVRLLGSWTRS	0.873	C	pruple
YIL094C	LYS12	16	MFRSVATRLSACRGL	0.775	C	pruple
YLR163C	MAS1	16	MFSRTASKFRNTRRL	0.884	C	pruple
YHR037W	PUT2	16	MLSARCLKSIYFKRS	0.703	D	red
YLR304C	ACO1	17	MLSARSAIKRPIVRGL	0.849	C	pruple
YHR208W	BAT1	17	MLQRHSLKLGKFSIRT	0.723	D	red
YOR037W	CYC2	17	MLWKNYVLSSSRITRR	0.901	D	red
YDL066W	IDP1	17	MSMLSRRLFSTSRLAA	0.781	B	blue
YOR142W	LSC1	17	MLRNTFFRNTSRRFLA	0.698	B	blue
YPR166C	MRP2	17	MGNFRFPIKTKLPPGF	0.785	D	red
YHR147C	MRPL6	17	MSFIQRRLLSQTLFLR	0.748	B	blue
YPR191W	QCR2	17	MLSAARLQFAQGSVRR	0.900	C	pruple
YML025C	YML6	17	MTIKRNLVKTLQSIRY	0.624	D	red
YDR377W	ATP17	18	MIFKRAVSTLIPPKVVS	0.479	C	pruple
YDR298C	ATP5	18	MFNRVFTRSFASSLRAA	0.826	B	blue
YKL085W	MDH1	18	MLSRVAKRAFSSTVANP	0.687	B	blue
YPR047W	MSF1	18	MFLNRMMKTRTGLYRLY	0.626	D	red
YCR028C-A	RIM1	18	MFLRTQARFFHATTKKM	0.724	B	blue
YBR044C	TCM62	18	MLRNCLRKLGNHQTKCS	0.743	C	pruple
YJR003C	YJR003C	18	MLRSLHSAATLSNKRFY	0.904	C	pruple
YBL045C	COR1	19	MLRTVTSKTVSNQFKRSL	0.744	B	blue
YDR234W	LYS4	19	MLRSTTFTRSFHSSRAWL	0.776	B	blue
YGR231C	PHB2	19	MNRSPGEFQRYAKAFQKQ	0.512	D	red
YLL041C	SDH2	20	MLNVLLRRKAFCLVTKKGM	0.862	D	red
YBR263W	SHM1	20	MFPRASALAKCMATVHRRG	0.835	C	pruple
YOR215C	YOR215C	20	MFRQSIRPLVSNRLTFIRY	0.815	C	pruple
YNL052W	COX5A	21	MLRNTFTRAGGLSRITSVRF	0.926	C	pruple
YML078W	CPR3	21	MFKRSIIQQSRLFSNSASRL	0.819	B	blue
YLR259C	HSP60	22	MLRSSVVRSRATLRPLLRRAY	0.898	B	blue
YDL181W	INH1	22	MLPRSALARSLQLQRGVAARF	0.934	B	blue
YFL018C	LPD1	22	MLRIRSLLNNKRAFSSTVRTL	0.852	B	blue
YKL040C	NFU1	22	MFKSVAKLGKSPIFYLNSQRL	0.309	D	red
YER073W	ALD5	23	MLSRTRAAAPNSRIFTRSLLRL	0.922	C	pruple
YDL004W	ATP16	23	MLRSIIGKSASRSLNFVAKRSY	0.879	A	orange
YBR047W	FMP23	23	MLINHLSKIRTVRHFSNIKPVL	0.916	B	blue
YJR080C	FMP26	23	MISPRVNTRVWQRSISLLSPQA	0.793	B	blue
YAL044C	GCV3	23	MLRTTRLWTTRMPAVSKLFLRN	0.942	C	pruple
YJR144W	MGM101	23	MKSIFKVRGCVSHAAQFCQKRT	0.854	C	pruple
YEL024W	RIP1	23	MLGIRSSVKTCFKPMSLTSKRL	0.805	C	pruple
YMR302C	YME2	23	MLLVRTTSLNVSRMPVPCLARG	0.825	C	pruple
YPR004C	YPR004C	23	MFKSLAAVLPRASKAKFLQKNY	0.617	D	red
YJL180C	ATP12	24	MLPSLRKGCFIVNSIRLKLPRFY	0.818	E	grey
YPR001W	CIT3	24	MVQRLLPGAHICRRSFNSSAIIK	0.801	B	blue
YHL021C	FMP12	24	MLRSNLCRGSRILARLTTTPRTY	0.945	C	pruple
YKL150W	MCR1	24	MFSRLSRSHSKALPIALGTVAIA	0.724	C	pruple
YDL044C	MTF2	24	MIRTSSILKNCNYRYIHCIHRCL	0.535	F	green
YDL130W-A	STF1	24	MLNRCISRNTRLPVNLRIASRFY	0.858	B	blue
YOR374W	ALD4	25	MFSRSTLCLKTSASSIGRLQLRYF	0.867	A	orange
YBR176W	ECM31	25	MNIMKRQLCTSSKRFFSTAKNVVK	0.797	B	blue
YPL262W	FUM1	25	MLRFTNCSCKTFVKSSYKLNIRRM	0.784	F	green
YCL009C	ILV6	25	MLRSLLQSGHRRVVASSCATMVRC	0.962	F	green
YBL090W	MRP21	25	MLKSTLRLSRISLRRGFTTIDCLR	0.811	B	blue
YBR146W	MRPS9	25	MFSRLSLFRRAALAPAPMRMSFRT	0.943	B	blue
YNR037C	RSM19	25	MQPAARLLSRSVWKGPNIVPLPIR	0.726	C	pruple
YKL155C	RSM22	25	MMKRCFSILPQNVRFSSKFTSLNL	0.577	B	blue
YJR100C	YJR100C	25	MHRTAIFLTYRSCMRNFSTLSKTL	0.872	B	blue
YBR111C	YSA1	25	MFLRNVRVISLNSRRLFRTMSTVK	0.837	A	orange
YEL052W	AFG1	26	MIALKPNAVRTFRQVQHCSFRICRY	0.836	C	pruple
YGL187C	COX4	26	MLSLRQSIRFFKPATRTLCSSRYLL	0.920	B	blue
YOR286W	FMP31	26	MFKHSTGILSRTVSARSPTLVLRTF	0.903	C	pruple
YLR059C	REX2	26	MKWLLFPARIVARTRPNLFSLYRRS	0.951	E	grey
YMR072W	ABF2	27	MNSYSLLTRSFHESSKPLFNLASTLL	0.822	C	pruple
YOL021C	DIS3	27	MSVPAIAPRRKRLADGLSVTQKVFVR	0.819	E	grey
YIR024C	GIF1	27	MFMARQVLRNGLFLRSLAPIKITART	0.905	C	pruple
YER078C	ICP55	27	MLHRINPVRFSMQSCQRYFSKLVSPL	0.863	B	blue
YML120C	NDI1	27	MLSKNLYSNKRLLTSTNTLVRFASTR	0.893	A	orange
YLR395C	COX8	28	MLCQQMIRTTAKRSSNIMTRPIIMKRS	0.815	F	green
YHR199C	FMP34	28	MRLISKVLVKTNCLEVGMRRAPQWYSH	0.635	E	grey
YNL071W	LAT1	28	MSAFVRVVPRISRSSVLTRSLRLQLRC	0.927	C	pruple
YNL005C	MRP7	28	MWNPILLDTSSFSFQKHVSGVFLQVRN	0.516	E	grey
YJL104W	PAM16	28	MAHRAFIQVIITGTQVFGKAFAEAYRQ	0.301	E	grey
YLR239C	LIP2	29	MSRCIRQSVCTNFNVCRRQCFSTYASAL	0.904	A	orange
YDR116C	MRPL1	29	MLSVVAIPKICVTGPARRCFFHTAKKLY	0.371	C	pruple
YLR312W-A	MRPL15	29	MENSMMFISRSLRRPVTALNCNLQSVRT	0.886	C	pruple
YKL134C	OCT1	29	MLRTIILKAGSNASIPSPSRQNKLLRFF	0.887	E	grey
YKL148C	SDH1	29	MLSLKKSALSKLTLLRNTRTFTSSALVR	0.913	A	orange
YNR036C	YNR036C	29	MLSRFMSNTWCTPLRQAQRLFSSTTTMQ	0.903	A	orange
YER017C	AFG3	30	MMMWQRYARGAPRSLTSLSFGKASRISTV	0.900	F	green
YPL059W	GRX5	30	MFLPKFNPIRSFSPILRAKTLLRYQNRMY	0.879	F	green
YOR354C	MSC6	30	MLSHNALRAFDCSKVIISRRCLTSSTSIY	0.814	A	orange
YN+A57:A162L073W	MSK1	30	MNVLLKRRSLTFAPRWLWCKCRSSRSRPY	0.950	E	grey
YML042W	CAT2	31	MRICHSRTLSNLKDLPITSRRAMHSAIVNY	0.855	F	green
YOL008W	COQ10	31	MVLIIRPSQTLILFRKAMLKPIGRYPLKRN	0.846	E	grey
YDR070C	FMP16	31	MLRTTFLRTPRQLMRKSPRASFSIVTRAAF	0.927	A	orange
YGR244C	LSC2	31	MYSRKSLSLISKCGQLSRLNAQAALQARRH	0.929	F	green
YGR193C	PDX1	31	MLSAISKVSTLKSCTRYLTKCNYHASAKLL	0.748	A	orange
YDR175C	RSM24	31	MKVPLGLWKVSRGNLWSTQKRVLTMSRCLN	0.741	E	grey
YDR036C	EHD3	32	MLRNTLKCAQLSSKYGFKTTTRTFMTTQPQL	0.741	A	orange
YKL195W	MIA40	32	MLRNLVVRNACRNRPSIQVARGLCRHQTRRL	0.932	A	orange
YDL202W	MRPL11	32	MLQLRFMPGWVPRNGFFGLKETIGTVHKRFY	0.625	E	grey
YDR178W	SDH4	32	MMLPRSMKFMTGRRIFHTATVRAFQSTAKKS	0.957	A	orange
YLR295C	ATP14	33	MFPIASRRILLNASVLPLRLCNRNFTTTRISY	0.873	A	orange
YOR334W	MRS2	33	MNRRLLVRSISCFQPLSRITFGRPNTPFLRKY	0.867	F	green
YBR039W	ATP3	34	MLSRIVSNNATRSVMCHQAQVGILYKTNPVRTY	0.753	F	green
YOR196C	LIP5	34	MYRRSVGVLFVGRNTRWISSTIRCGTSATRPIR	0.887	F	green
YDR337W	MRPS28	34	MSIVGRNAILNLRISLCPLFMGKRSFVSSPVSN	0.804	A	orange
YBR221C	PDB1	34	MFSRLPTSLARNVARRAPTSFVRPSAAAAALRF	0.970	A	orange
YMR115W	FMP24	35	MLLQGMRLSQRLHKRHLFASKILTWTTNPAHIRH	0.917	F	green
YBR084W	MIS1	35	MLSRLSLLSNSRAFQQARWRIYRLKVSPTVHASQ	0.972	F	green
YDR405W	MRP20	35	MPRLTVGTKNMLYPLQKTLAVGSCKPEQVPIRSL	0.482	E	grey
YNL177C	MRPL22	35	MNFHTARISQVGVISRALLSSVSRRWIHVTPISL	0.920	A	orange
YBL099W	ATP1	36	MLARTAAIRSLSRTLINSTKAARPAAAALASTRRL	0.954	A	orange
YNL315C	ATP11	36	MWRLTRKIGTRIHISNQLSPIFNKAIGTVPVFRFY	0.916	E	grey
YOL071W	EMI5	36	MHNMFPALTKTLSLQGYKIINSQTGSAAWSCGRRW	0.323	E	grey
YER080W	FMP29	36	MIRYTVAGHSRRCVVGASKRVGAIKCITVAATKRF	0.740	A	orange
YPR067W	ISA2	36	MQAKLLFTRLNFRRPSTTLRQFPLTCFLFHSKAFY	0.863	F	green
YIL125W	KGD1	36	MLRFVSSQTCRYSSRGLLKTSLLKNASTVKIVGRG	0.894	F	green
YMR193W	MRPL24	36	MQKIFRPFQLTRGFTSSVKNFRQWRLIETRKIAKQ	0.853	F	green
YLR203C	MSS51	36	MTVLYAPSGATQLYFHLLRKSPHNRLVVSHQTRRH	0.840	E	grey
YKL192C	ACP1	37	MFRSVCRISSRVAPSAYRTIMGRSVMSNTILAQRFY	0.960	A	orange
YDL178W	DLD2	37	MLRNILVRSTGSNFKFAGRYMKSSALLGYYRRVNYY	0.909	F	green
YCL017C	NFS1	37	MLKSTATRSITRLSQVYNVPAATYRACLVSRRFYSP		A	orange
YNR001C	CIT1	38	MSAILSTTSKSFLSRGSTRQCQNMQKALFALLNARHY	0.893	F	green
YFL046W	FMP32	38	MLKRIVGLPARRCFHRTSFLLGSDFETVHIPNTNHFK	0.746	F	green
YMR189W	GCV2	38	MLRTRVTALLCRATVRSSTNYVSLARTRSFHSQSILL	0.964	A	orange
YIL155C	GUT2	38	MFSVTRRRAAGAAAAMATATGTLYWMTSQGDRPLVHN	0.802	G	brown
YBL038W	MRPL16	38	MFPYLTRMNLSIKMGGLTLKESSPNAFLNNTTIARR	0.426	E	grey
YPL097W	MSY1	38	MLELRSCSNLVNSSRRLVPLVTYSGLSAITLPKSRFY	0.815	F	green
YBL022C	PIM1	38	MLRTRTTKTLSTVARTTRAIQYYRSIAKTAAVSQRRF	0.922	A	orange
YNR022C	MRPL50	39	MLHCTQVCLSALTKRTHRVKVQVLKDFPRFQLYKGQVA	0.732	E	grey
YBL064C	PRX1	39	MFSRICSAQLKRTAWTLPKQAHLQSQTIKTFATAPILC	0.839	A	orange
YOR187W	TUF1	39	MSALLPRLLTRTAFKASGKLLRLSSVISRTFSQTTTSY	0.965	A	orange
YMR157C	FMP39	40	MLRPLRKSVLASCRHCFKVCGGLPQKQLPLFSPLLLRAR	0.909	F	green
YKL029C	MAE1	40	MLRTRLSVSVAARSQLTRSLTASRTAPLRRWPIQQSRLY	0.956	A	orange
YHR051W	COX6	41	MLSRAIFRNPVINRTLLRARPGAYHATRLTKNTFIQSRKY	0.939	A	orange
YBR037C	SCO1	41	MLKLSRSANLRLVQLPAARLSGNGAKLLTQRGFFTVTRLW	0.945	F	green
YGL119W	ABC1	42	MVTNMVKLRNLRRLYCSSRLLRTIQNGRISSVSSISLSKKY	0.950	F	green
YMR098C	ATP25	42	MNKFCLLPFHGKRIGVANIPFTILFKKGPYFLHSHITAVYY	0.452	E	grey
YMR188C	MRPS17	42	MARQNFLGLVVSQGKMQKTVKVRVETKVFNKKINKELFHRR	0.475	E	grey
YMR145C	NDE1	42	MIRQSLMKTVWANSSRFSLQSKSGLVKYAKNRSFHAARNLL	0.857	F	green
YOR356W	YOR356W	42	MIKFTNENLIRGIRMTISAKSRHLALGTDMTRKFSLSCRFL	0.518	E	grey
YLR069C	MEF1	43	MSVQKMMWVPRKMVGGRIPFFTCSKVFSGFSRRSFHESPLAR	0.840	A	orange
YBR024W	SCO2	43	MLNSSRKYACRSLFRQANVSIKGLFYNGGAYRRGFSTGCCLR	0.873	A	orange
YGR033C	TIM21	43	MSSSLPRSLLRLGHRKPLFPRYNTFVNSSVITHTSLLRTRLY	0.942	F	green
YIL022W	TIM44	43	MHRSTFIRTSGTSSRTLTARYRSQYTGLLVARVLFSTSTTRA	0.940	A	orange
YMR108W	ILV2	45	MIRQSTLKNFAIKRCFQHIAYRNTPAMRSVALAQRFYSSSSRYY	0.949	A	orange
YOR232W	MGE1	45	MRAFSAATVRATTRKSFIPMAPRTPFVTPSFTKNVGSMRRMRFY	0.918	A	orange
YMR177W	MMT1	45	MLRICVKRPCIKIVLSQVRPALLVRKENLHISTGVKVEKSSIIN	0.715	G	brown
YDR462W	MRPL28	45	MLAQTFKKPHRAVLEQVSGTTVFIRNKRTKSKSSLSPLAQRVVT	0.493	G	brown
YJL060W	BNA3	47	MKQRFIRQFTNLMSTSRPKVVANKYFTSNTAKDVWSLTNEAAAKAA	0.873	G	brown
YIL070C	MAM33	47	MFLRSVNRAVTRSILTTPKPAVVKSSWRVFTVANSKRCFTPAAIMR	0.918	A	orange
YGR031W	YGR031W	47	MMILGKAGILAQYGTIYVRQNTIRNNLSSCIFKQSLCAFHSLAKVL	0.407	A	orange
YLR355C	ILV5	48	MLRTQAARLICNSRVITAKRTFALATRAAAYSRPAARFVKPMITTRG	0.947	A	orange
YBR185C	MBA1	48	MSVLRSTCLFFPPRSLLISFNKRRLFSTSRLILNKESETTKKKDKSK	0.844	A	orange
YGR192C	TDH3	49	MVRVAINGFGRIGRLVMRIALSRPNVEVVALNDPFITNDYAAYMFKYD	0.815	G	brown
YKL141W	SDH3	51	MSAMMVKLGLNKSALLLKPSAFSRAAALSSSRRLLFNTARTNFLSTSPLK	0.886	A	orange
YMR287C	DSS1	52	MVVRRKVHVLLIARSFHSYTPCFRVTTRGKRQRSKSKQQAKVELDHTRELD	0.848	G	brown
YGL107C	RMD9	52	MMLRRNAVRSLKTMEISVSNVVNSGSIAMLRGKLANVVLSDRTYHSSPIFH	0.889	G	brown
YDR194C	MSS116	54	MLTSILIKGRTPVLASRNLLAALSNCNHITWAVSRRLYNDGNRDQRNFGRNQR	0.809	A	orange
YNL137C	NAM9	54	MPRKANLLKSLARGRVRTSFNKYNLFNLYKKGGVDLKSKSLYQQKWTAKQETR	0.726	E	grey
YNR041C	COQ2	55	MFIWQRKSILLGRSILGSGRVTVAGIIGSSRKRYTSSSSSSSSPSSKSAPVFT	0.873	A	orange
YBR282W	MRPL27	55	MKGSPISQFSKTSINALTRPWKKYRDGELFYGLSKVGNKRVPLTTKQGNKTMYK	0.337	E	grey
YNL169C	PSD1	55	MSIMPVKNALAQGRTLLMGRMPAVKFSTRMQLRNRTAVLWNRKFSTRLFVQQRR	0.807	A	orange
YPL271W	ATP15	56	MSAWRKAGISYAAYLNVAAQAIRSSLKTELQTASVLNRSQTDAFYTQYKNGTAAS	0.674	G	brown
YPL224C	MMT2	57	MLRISIDSIKQFGSFVTGYNNTSYHAAGRAIRTSSLYSTMISANPRRCLHSSKLLN	0.363	A	orange
YER087W	YER087W	57	MLKYRTLSRSCHIFHPKSLSNNTLKSETTQELLQTVGFVRRSQVGLFQWLPLGLRS	0.579	G	brown
YER069W	ARG5,6	58	MPSASLLVSTKRLNASKFQKFVSSLNKSTIAGFASVPLRAPPSVAFTRKKVGYSKRY	0.878	G	brown
YDR232W	HEM1	58	MQRSIFARFGNSSAAVSTLNRLSTTAAPHAKNGYATATGAGAAAATATASSTHAAAA	0.934	A	orange
YNL284C	MRPL10	58	MKAERQTGLRNSFTTVIGRKLINTFVPSMMLTSVAGNDIFFRGLFKSPVLAFQSYRY	0.564	G	brown
YHR004C	NEM1	60	MNALKYFSNHLITTKKQKKINVEVTKNQDLLGPSKEVSNKYTSHSENDCVSEVDQQYDH	0.406	G	brown
YOR022C	YOR022C	62	MLRFTHRGLPSSTRFRNIFVRLNHIYVPWFYAIDVPNSKPYLPTYQTLHSPKKFKPFSVD D	0.891	G	brown
YPL132W	COX11	64	MIRICPIVRSKVPLLGTFLRSDSWLAPHALALRRAICKNVALRSYSVNSEQPKHTFDISK LTR	0.872	A	orange
YGL059W	YGL059W	65	MSKYQINCIRYRHFLRTSNISQIPDFTKYCIGPVNEELAPYIMETMKAYPSNSEYINPQH YYHN	0.506	G	brown
YPL135W	ISU1	66	MLPVITRFARPALMAIRPVNAMGVLRASSITKRLYHPKVIEHYTHPRNVGSLDKKLPNVG TGLVG	0.927	G	brown
YGR174C	CBP4	67	MQCAITPREAVIAKQRQYKHYLGMERPLWVRWLKVYAIGGAIIGSGFLLFKYTTPTDQQL ISQLSP	0.321	G	brown
YER141W	COX15	67	MLFRNIEVGRQAAKLLTRTSSRLAWQSIGASRNISTIRQQIRKTQLYNFKKTVSIRPFSLSSPVFK	0.896	A	orange
YCR083W	TRX3	67	MLFYKPVMRMAVRPLKSIRFQSSYTSITKLTNLTEFRNLIKQNDKLVIDFYATWCGPCKMMQPHLT	0.865	G	brown
YGR150C	YGR150C	67	MYMARCGPKNNVLCFPFQLSFLFSKRLINKRFKYTLQTEDEKNMMGSLSKNKIITPEDVE FKLAQL	0.655	G	brown
YMR282C	AEP2	68	MWINRLVKHPSYSVLRFYTKRLCTVSVKSLREFGVLPNSTICHSVYPRRTYVMGRAVINDILIKKSY	0.894	G	brown
YKR066C	CCP1	68	MTTAVRLLPSLGRTAHKRSLYLFSAAAAAAAAATFAYSQSQKRSSSSPGGGSNHGWNNWGKAAALAS	0.894	G	brown
YGR084C	MRP13	68	MGTITVVINEGPILLIRALHRATTNKKMFRSTVWRRFASTGEIAKAKLDEFLIYHKTDAK LKPFIYR	0.457	G	brown
YEL067C	YEL067C	69	MAFTTIRSLTIFSGSSFDMPTFFVLAKGGDGSGVFFISLHSSILYARFPLLNILSQHSPV YCSRRFPP	0.314	G	brown
YAL008W	FUN14	70	MTLAFNMQRLVFRNLNVGKRMFKNVPLWRFNVANKLGKPLTRSVGLGGAGIVAGGFYLMNRQPSKLIFN	0.901	G	brown
YDR148C	KGD2	72	MLSRATRTAAAKSLVKSKVARNVMAASFVKRHASTSLFKQANKVESLGSIYLSGKKISVAANPFSITSNRF	0.946	G	brown
YJL082W	IML2	73	MFRVFGSFGSKGNQSSGEEQSTKTKQVLKQANDFEIALKAMDFVLDDRTDEGLNLLKKAE METGSDQTILTL	0.307	G	brown
YER140W	YER140W	73	MQHKDTAVAKDTAKKRLLRRNSAPSAIHIISRLDKKWSFLWNTIDRHNIVEEQDESSAAK SEEEHEDDYELE	0.563	G	brown
YPL103C	FMP30	74	MNFVTCHVQMRLLLQRRLVRLRESELFRPQTSLSTFKRHASQKTRPIQKCSRKYARILLL SVLVPYTGYAFYV	0.898	G	brown
YOR065W	CYT1	77	MFSNLSKRWAQRTLSKSFYSTATGAASKSGKLTQKLVTAGVAAAGITASTLLYADSLTAE AMTAAEHGLHAPAYAW	0.937	G	brown
YMR267W	PPA2	77	MNLLRMNALTSKARSIERLKQTLNILSIRNHRQFSTIQQGSKYTLGFKKYLTLLNGEVGS FFHDVPLDLNEHEKTV	0.921	G	brown
YLR089C	ALT1	78	MLSLSAKNHFTVSNSITHVIKSYHIRTLTSSAEKMPHITTPFSTSASSTKLKAFRKVRPVLQRHSSSWIVAQNHRRS	0.581	G	brown
YIL042C	PKP1	78	MWKIMRSWKCGGMRWAHRQRPSHELLSQLSFDQHYKIRSNIELLIQDYASKPIAPLNYEY FLQYRPPLTKKEEYMLT	0.675	G	brown
YMR129W	POM152	79	MEHRYNVFNDTPRGNHWMGSSVSGSPRPSYSSRPNVNTTRRFQYSDDEPAEKIRPLRSRS FKSTESNISDEKSRISER	0.548	G	brown
YDR508C	GNP1	80	MTLGNRRHGRNNEGSSNMNMNRNDLDDVSHYEMKEIQPKEKQIGSIEPENEVEYFEKTVE KTIENMEYEGEHHASYLRR	0.508	G	brown
YPL270W	MDL2	80	MLNGRLPLLRLGICRNMLSRPRLAKLPSIRFRSLVTPSSSQLIPLSRLCLRSPAVGKSLILQSFRCNSSKTVPETSLPS	0.950	A	orange
YCR071C	IMG2	81	MISSCVTRCFGRGKCLPGPATASIYQTIRCISTNSNKAAEAPIFPKLEDVKMHELIGNNN FGKKTYYVERSRTGNLPVYS	0.596	G	brown
YNL213C	YNL213C	83	MNILRIACRSFHCLRCGPLLNENRGWSSKKIIKLVNKSSLSNKEFTEKVRDGTKDIPEWK KQKMAVRKKLQGQRWNPPKKIS	0.786	G	brown
YPL040C	ISM1	85	MKRSRLVPQHIFSIISKRYLAKHAYQKTLNLPKTKFPNRSNLEITLRELIPKSSQLVYKE QLRDFFEEFSKLNTTDEKLEFIKE	0.776	G	brown
YPL155C	KIP2	87	MIQKMSPSLRRPSTRSSSGSSNIPQSPSVRSTSSFSNLTRNSIRSTSNSGSQSISASSTR SNSPLRSVSAKSDPFLHPGRIRIRRS	0.882	G	brown
YGL008C	PMA1	90	MTDTSSSSSSSSASSVSAHQPTQEKPAKTYDDAASESSDDDDIDALIEELQSNHGVDDED SDNDGPVAAGEARPVPEEYLQTDPSYGLT	0.306	G	brown
YML091C	RPM2	94	MAFKSFIYSKGYHRSAAQKKTATSFFDSSYQYLRQNQGLVNSDPVLHASHLHPHPVVVAN VNYNNVDDILHPHDLDSSINNTNNPLTHEELLY	0.720	G	brown
	OXA1	42	MFKLTSRLVTSRFAASSRLATARTIVLPRPHPSWISFQAKRF	0.966	A	orange
	SU9	70	MASTRVLASRLASQMAASAKVARPAVRVAQVSKRTIQTGSPLQTLKRTQMTSIVNATTRQAFQKRAYSS	0.927

## Sheet: Fig. 1F
Gene	MTS Length (AA)	Protein Abundace	z-normalized Protein Abundace	Predicted Cluster	Color of the predicted Cluster in the Plot
AAT1	14	10.5362	-0.270965	D	red			Boxplot statistic calculations according to: https://jse.amstat.org/v14n3/langford.html
ABC1	41			F	green			Boxplot statistics for the MTS Length (calculated for each cluster)
ABF2	26	12.717	1.05697	C	pruple			Predicted Cluster	Median	Quartile 1	Quartile 3	Lower fence	Upper fence
ACN9	12			D	red			A	37.5	31	46	22	66
ACO1	16	14.4503	2.11241	C	pruple			B	21	17	24	13	26
ACP1	36	12.3896	0.857608	A	orange			C	22	16.5	24.5	14	28
AEP2	67	10.0928	-0.541017	G	brown			D	10	8	15.75	2	22
AFG1	25	9.14466	-1.11834	C	pruple			E	34	27	38.75	23	54
AFG3	29	9.50977	-0.89601	F	green			F	34	29.75	37	23	42
ALD4	24	12.9324	1.18811	A	orange			G	67	57	77	37	94
ALD5	22	13.3218	1.42522	C	pruple
ALT1	77	10.6357	-0.210394	G	brown
ARG5,6	57			G	brown
ARH1	8	10.1459	-0.508638	D	red
ATP1	35	13.423	1.48684	A	orange			Boxplot statistic calculations according to: https://jse.amstat.org/v14n3/langford.html
ATP11	35	10.7322	-0.151664	E	grey			Boxplot statistics for the z-normalized Protein Abundace (caluclated for each cluster)
ATP12	23	10.6874	-0.178939	E	grey			Predicted Cluster	Median	Quartile 1	Quartile 3	Lower fence	Upper fence
ATP14	32	13.1267	1.30643	A	orange			A	0.19	-0.48	0.89	-1.34	2.87
ATP15	55	11.7678	0.478941	G	brown			B	0.3	-0.4	1.1	-2.5	1.67
ATP16	22	12.9598	1.20481	A	orange			C	0.32	-0.56	1.18	-1.12	2.11
ATP17	17	11.4512	0.28618	C	pruple			D	-0.02	-0.64	0.48	-1.48	1.95
ATP25	41	8.58496	-1.45915	E	grey			E	-0.66	-0.97	-0.21	-1.46	-0.04
ATP3	33	12.5665	0.965326	F	green			F	-0.4	-0.87	0.77	-1.74	1.22
ATP5	17	12.7869	1.0995	B	blue			G	-0.48	-0.99	0.45	-1.74	2.22
ATP6	10			D	red
BAT1	16	14.1768	1.94586	D	red
BNA3	46	11.6957	0.435033	G	brown
CAT2	30	8.12928	-1.73663	F	green
CBP4	67	8.94251	-1.24143	G	brown
CCP1	67	12.3245	0.817925	G	brown
CIT1	37	12.2485	0.771682	F	green
CIT3	23	6.87036	-2.50321	B	blue
COQ10	30	9.35975	-0.987364	E	grey
COQ2	53	9.11114	-1.13875	A	orange
COQ5	3	11.7773	0.484717	D	red
COR1	18	12.7164	1.05658	B	blue
COX11	64	9.55075	-0.871061	A	orange
COX15	66	11.381	0.243428	A	orange
COX4	25	11.8576	0.533636	B	blue
COX5A	20	10.3487	-0.38515	C	pruple
COX6	40	11.221	0.145988	A	orange
COX8	27	10.4909	-0.298608	F	green
CPR3	20	13.7201	1.66779	B	blue
CYC2	16	8.55075	-1.47999	D	red
CYM1	7	11.207	0.137482	D	red
CYT1	77	10.196	-0.478157	G	brown
DIS3	26	10.6366	-0.209843	E	grey
DLD2	36	11.1196	0.0842475	F	green
DSS1	51	8.92184	-1.25402	G	brown
ECM31	24	10.3242	-0.400098	B	blue
EHD3	31	9.67948	-0.792672	A	orange
EMI5	35			E	grey
ETR1	9	12.6179	0.996623	D	red
FMP10	12	9.64386	-0.814365	D	red
FMP12	23			C	pruple
FMP16	30	12.5304	0.94333	A	orange
FMP23	22	7.30378	-2.2393	B	blue
FMP24	34			F	green
FMP26	22			B	blue
FMP29	35			A	orange
FMP30	74	8.12412	-1.73977	G	brown
FMP31	25			C	pruple
FMP32	37	9.23362	-1.06417	F	green
FMP34	27			E	grey
FMP39	39			F	green
FUM1	24	12.9796	1.21686	F	green
FUN14	69	9.0954	-1.14834	G	brown
GCV2	37	11.7121	0.44504	A	orange
GCV3	22	12.7425	1.07249	C	pruple
GIF1	26			C	pruple
GLO4	10	8.99435	-1.20986	D	red
GNP1	80	12.9235	1.1827	G	brown
GRX5	29	10.7649	-0.13175	F	green
GUT2	37	11.2883	0.186973	G	brown
HEM1	57	11.2877	0.186621	A	orange
HSP60	21	13.643	1.62079	B	blue
ICL2	3	8.65105	-1.41891	D	red
ICP55	26	10.1007	-0.536204	B	blue
IDH1	10	12.5162	0.934675	D	red
IDH2	14	13.1053	1.29337	C	pruple
IDP1	16	12.7446	1.07377	B	blue
ILV2	44	13.9388	1.80096	A	orange
ILV5	47	15.7017	2.87442	A	orange
ILV6	24	12.2776	0.789376	F	green
IMG1	15	9.42836	-0.945586	C	pruple
IMG2	81	10.0861	-0.545049	G	brown
IML2	73	9.87036	-0.676437	G	brown
INH1	21	10.9701	-0.00677696	B	blue
ISA2	35	10.1215	-0.523495	F	green
ISM1	85	9.24555	-1.0569	G	brown
ISU1	66	12.0303	0.638816	G	brown
KGD1	35	12.2787	0.790084	F	green
KGD2	71	11.7356	0.459325	G	brown
KIP2	87	9.36194	-0.986028	G	brown
LAT1	27	11.757	0.472367	C	pruple
LEU9	9	12.2447	0.769332	D	red
LIP2	28	8.77808	-1.34156	A	orange
LIP5	33	8.17493	-1.70883	F	green
LPD1	21	13.1969	1.34918	B	blue
LSC1	16	12.9751	1.21413	B	blue
LSC2	30	12.4305	0.882465	F	green
LSP1	5	13.7743	1.70075	D	red
LYS12	15	12.662	1.02346	C	pruple
LYS4	18	11.5187	0.327247	B	blue
MAE1	39	11.8723	0.542586	A	orange
MAM33	46	10.5098	-0.287084	A	orange
MAS1	15	10.9929	0.00712597	C	pruple
MAS2	10	11.0133	0.0195388	D	red
MBA1	47	9.88722	-0.666174	A	orange
MCR1	23	13.6644	1.63388	C	pruple
MCX1	3	10.8758	-0.0642331	D	red
MDH1	17	13.6761	1.64095	B	blue
MDL2	79	9.04712	-1.17773	A	orange
MEF1	42	11.7524	0.46957	A	orange
MGE1	44	12.5864	0.977408	A	orange
MGM101	22	11.5003	0.316098	C	pruple
MIA40	31	11.1344	0.0932817	A	orange
MIS1	34	11.7632	0.476166	F	green
MMT1	44	9.34651	-0.995424	G	brown
MMT2	56	9.02514	-1.19112	A	orange
MRP1	12	10.2372	-0.453056	D	red
MRP13	68	10.1972	-0.477409	G	brown
MRP2	16	9.79116	-0.724666	D	red
MRP20	34	9.95274	-0.626276	E	grey
MRP21	24	9.73978	-0.755954	B	blue
MRP7	27	10	-0.597499	E	grey
MRPL1	28	10.0607	-0.56054	C	pruple
MRPL10	57	10.3376	-0.391913	G	brown
MRPL11	31	9.88111	-0.669892	E	grey
MRPL15	28	10.0755	-0.551538	C	pruple
MRPL16	36	9.11374	-1.13716	E	grey
MRPL22	34	10.0471	-0.568804	A	orange
MRPL24	35	10.0485	-0.567975	F	green
MRPL27	54	8.75822	-1.35365	E	grey
MRPL28	44	9.87036	-0.676437	G	brown
MRPL36	10	9.56986	-0.859425	D	red
MRPL50	38	9.77314	-0.735641	E	grey
MRPL6	16	10.623	-0.218158	B	blue
MRPS17	41	9.3837	-0.972778	E	grey
MRPS28	33	11.4712	0.298332	A	orange
MRPS5	13	10.374	-0.36979	B	blue
MRPS9	24	10.5088	-0.287687	B	blue
MRS2	32	8.50383	-1.50856	F	green
MSC6	29	10.021	-0.584724	A	orange
MSF1	17	9.52552	-0.886422	D	red
MSS116	53	11.1504	0.102998	A	orange
MSS51	35	10.1561	-0.502456	E	grey
MSY1	37	9.55842	-0.866388	F	green
MTF2	23	10.1536	-0.503998	F	green
NAM9	53	9.91588	-0.648723	E	grey
NDE1	41	11.9979	0.619064	F	green
NDI1	26	11.2621	0.171022	A	orange
NEM1	59	9.26913	-1.04255	G	brown
NFS1	36	11.7457	0.465487	A	orange
NFU1	21	11.0091	0.0169848	D	red
NIF3	9	11.781	0.486966	D	red
OCT1	28	9.83289	-0.699257	E	grey
OXA1	42	10.6618	-0.194526	A	orange
PAM16	27	10.8345	-0.0893688	E	grey
PDB1	33	13.0135	1.2375	A	orange
PDX1	30	12.4553	0.897612	A	orange
PHB2	18	11.8944	0.556073	D	red
PIM1	37	11.3842	0.245402	A	orange
PKP1	78	10.5962	-0.234464	G	brown
PMA1	90	14.6231	2.21765	G	brown
POM152	79	11.6064	0.380681	G	brown
POR2	2	10.5765	-0.246463	D	red
PPA2	77	10.5784	-0.245313	G	brown
PRX1	38	12.0105	0.626763	A	orange
PSD1	54	10.151	-0.505542	A	orange
PUT2	15	11.3343	0.214974	D	red
QCR2	16	13.5518	1.5653	C	pruple
REX2	25	10.9211	-0.03662	E	grey
RIM1	17	12.2639	0.78102	B	blue
RIP1	22	11.8742	0.543757	C	pruple
RMD9	51	9.30834	-1.01867	G	brown
RNR3	13	10.3174	-0.404219	D	red
RPM2	94	9.57175	-0.85827	G	brown
RSM19	24	10.7731	-0.126715	C	pruple
RSM22	24	9.56986	-0.859425	B	blue
RSM24	30	9.5812	-0.852517	E	grey
RSM26	7	10.2819	-0.425825	D	red
RSM28	14	10.0471	-0.568804	C	pruple
SCO1	40	9.58308	-0.851371	F	green
SCO2	42	10.2656	-0.43576	A	orange
SDH1	28	11.8761	0.544926	A	orange
SDH2	19	11.1235	0.0866133	D	red
SDH3	50	10.1712	-0.493265	A	orange
SDH4	31	10.3718	-0.371115	A	orange
SHM1	19	12.9789	1.21642	C	pruple
STF1	23	11.4278	0.271947	B	blue
TCM62	17	9.54496	-0.874583	C	pruple
TDH3	48	19.3468	5.094	G	brown
TIM21	42	9.97298	-0.613953	F	green
TIM44	42	11.2883	0.186973	A	orange
TRX3	66	12.2423	0.767883	G	brown
TUF1	38	12.6298	1.00386	A	orange
UTP10	13	11.3038	0.196406	D	red
YEL067C	69			G	brown
YER087W	56			G	brown
YER140W	73			G	brown
YGL059W	65			G	brown
YGR031W	46			A	orange
YGR150C	67			G	brown
YJL133C-A	8			D	red
YJR003C	17			C	pruple
YJR100C	24			B	blue
YME1	11	11.0993	0.0719212	D	red
YME2	22	9.74987	-0.74981	C	pruple
YML6	16	9.92926	-0.640576	D	red
YMR31	8			D	red
YNL213C	83			G	brown
YNR036C	28			A	orange
YOR022C	62			G	brown
YOR215C	19			C	pruple
YOR356W	41			E	grey
YPR004C	22			D	red
YSA1	24	11.0974	0.0707197	A	orange

## Sheet: Fig. 1G
Group	A	B	C	D	E	F	G
Enzymes	26	14	11	18	6	14	13	Number of proteins in each group
Biogenesis	7	1	3	5	2	2	0
Mitoribosomal proteins	2	5	5	5	9	1	4
Other	11	4	9	7	5	8	22
Total	46	24	28	35	22	25	39

## Sheet: Fig. 2B
Oxa1-DHFR												Su9-DHFR												Mdl2-DHFR
	Replicate 1			Replicate 2			Replicate 3						Replicate 1			Replicate 2			Replicate 3						Replicate 1			Replicate 2			Replicate 3
20%	5	15	15	5	15	15	5	15	15	min		20%	5	15	15	5	15	15	5	15	15	min		20%	5	15	15	5	15	15	5	15	15	min
	+PK	+PK	-PK	+PK	+PK	-PK	+PK	+PK	-PK				+PK	+PK	-PK	+PK	+PK	-PK	+PK	+PK	-PK				+PK	+PK	-PK	+PK	+PK	-PK	+PK	+PK	-PK
Volume	Volume	Volume	Volume	Volume	Volume	Volume	Volume	Volume	Volume			Volume	Volume	Volume	Volume	Volume	Volume	Volume	Volume	Volume	Volume			Volume	Volume	Volume	Volume	Volume	Volume	Volume	Volume	Volume	Volume
2939.56	85570.51	88359.48	7838.03	85129.46	93759.22	9025.46	60695.24	69370.01	4543.61			26951.06	107069.73	137266.71	41107.20	101092.98	95697.91	33458.12	72079.29	129538.06	13254.07			5815.48	31456.16	47369.88	28399.83	40762.79	41277.00	18357.75	51005.40	55623.36	20005.92
8019.13			17468.38			13724.21			10880.66			4472.89			3114.81			9994.65			3008.29						38570.34			40525.34			51935.85
			59284.59			52758.42			34629.81						110175.73			170316.60			118228.32
Related to -PK sample:												Related to -PK sample:												Related to -PK sample:
	5	15	15	5	15	15	5	15	15	min			5	15	15	5	15	15	5	15	15	min			5	15	15	5	15	15	5	15	15	min
			1			1			1						1			1			1						1			1			1
	101.158	104.455	84591	112.742	124.171	75508.1	121.259	138.59	50054.1				69.3467	88.9046	154398	47.2907	44.7669	213769	53.5943	96.3175	134491				46.9704	70.7328	66970.2	69.2266	70.0999	58883.1	70.8982	77.3172	71941.8
Time in min (+PK)	Mean	StDev		Oxa1-DHFR 15 min set to 100%:								Time in min (+PK)	Mean	StDev		Oxa1-DHFR 15 min set to 100%:								Time in min (+PK)	Mean	StDev		Oxa1-DHFR 15 min set to 100%:
0	0	0		Time [min]	Mean	StDev						0	0	0		Time [min]	Mean	StDev						0	0	0		Time [min] (+PK)	Mean	StDev
5	111.72	8.23814		0	0	0						5	56.7439	9.27567		0	0	0						5	62.3651	10.907		0	0	0
15	122.405	13.9914		5	91.2703	8.23814						15	76.663	22.7561		5	46.3573	9.27567						15	72.7166	3.26333		5	50.9496	10.907
				15	100	13.9914										15	62.6304	22.7561										15	59.4064	3.26333
Pim1-DHFR												Cox4-DHFR												Atp25-DHFR
	Replicate 1			Replicate 2			Replicate 3						Replicate 1			Replicate 2			Replicate 3						Replicate 1			Replicate 2			Replicate 3
20%	5	15	15	5	15	15	5	15	15	min		20%	5	15	15	5	15	15	5	15	15	min		20%	5	15	15	5	15	15	5	15	15	min
	+PK	+PK	-PK	+PK	+PK	-PK	+PK	+PK	-PK				+PK	+PK	-PK	+PK	+PK	-PK	+PK	+PK	-PK				+PK	+PK	-PK	+PK	+PK	-PK	+PK	+PK	-PK
Volume	Volume	Volume	Volume	Volume	Volume	Volume	Volume	Volume	Volume			Volume	Volume	Volume	Volume	Volume	Volume	Volume	Volume	Volume	Volume			Volume	Volume	Volume	Volume	Volume	Volume	Volume	Volume	Volume	Volume
88470.40	37899.37	43569.94	30446.61	24497.74	50971.49	34155.50	32227.80	46499.65	27205.72			991.80	1024.49	2451.90	3862.66	2279.31	3975.39	2734.24	834.95	2040.47	1884.70			4016.69	4025.59	7940.84	17567.04	8266.09	8152.29	13146.19	8792.25	9307.11	11893.71
			51332.66			40407.31			38867.23						2671.92			6233.44			2345.30						12068.13			11169.62			11684.95
Related to -PK sample:												Related to -PK sample:												Related to -PK sample:
	5	15	15	5	15	15	5	15	15	min			5	15	15	5	15	15	5	15	15	min			5	15	15	5	15	15	5	15	15	min
			1			1			1						1			1			1						1			1			1
	46.3435	53.2775	81779.3	32.8552	68.3605	74562.8	48.7761	70.3762	66073				15.678	37.5219	6534.58	25.4169	44.3302	8967.68	19.7388	48.2381	4230				13.5838	26.7953	29635.2	33.9947	33.5267	24315.8	37.289	39.4726	23578.7
Time in min (+PK)	Mean	StDev		Oxa1-DHFR 15 min set to 100%:								Time in min (+PK)	Mean	StDev		Oxa1-DHFR 15 min set to 100%:								Time in min (+PK)	Mean	StDev		Oxa1-DHFR 15 min set to 100%:
0	0	0		Time [min]	Mean	StDev						0	0	0		Time [min]	Mean	StDev						0	0	0		Time [min]	Mean	StDev
5	42.6583	7.0026		0	0	0						5	20.2779	3.99415		0	0	0						5	28.2892	10.4849		0	0	0
15	64.0047	7.62981		5	34.85	7.0026						15	43.3634	4.42794		5	16.5662	3.99415						15	33.2649	5.17879		5	23.1111	10.4849
				15	52.2891	7.62981										15	35.426	4.42794										15	27.176	5.17879
Atp5-DHFR												Cox5a-DHFR												Cor1-DHFR
	Replicate 1			Replicate 2			Replicate 3						Replicate 1			Replicate 2			Replicate 3						Replicate 1			Replicate 2			Replicate 3
20%	5	15	15	5	15	15	5	15	15	min		20%	5	15	15	5	15	15	5	15	15	min		20%	5	15	15	5	15	15	5	15	15	min
	+PK	+PK	-PK	+PK	+PK	-PK	+PK	+PK	-PK				+PK	+PK	-PK	+PK	+PK	-PK	+PK	+PK	-PK				+PK	+PK	-PK	+PK	+PK	-PK	+PK	+PK	-PK
Volume	Volume	Volume	Volume	Volume	Volume	Volume	Volume	Volume	Volume			Volume	Volume	Volume	Volume	Volume	Volume	Volume	Volume	Volume	Volume			Volume	Volume	Volume	Volume	Volume	Volume	Volume	Volume	Volume	Volume
148876.44	18792.07	40326.73	147896.65	16534.96	47490.25	127647.73	13487.82	31777.78	134679.97			33079.52	2553.10	9288.31	68317.33	3774.73	17027.55	59003.17	3167.55	6193.30	77263.38			371284.19	5940.02	9876.83	352448.30	6019.23	15616.35	298841.23	2285.70	7238.14	279209.53
			14553.85			24162.37			15901.86						6327.88			10529.01			7151.60						8012.48			8290.81			4933.44
Related to -PK sample:												Related to -PK sample:												Related to -PK sample:
	5	15	15	5	15	15	5	15	15	min			5	15	15	5	15	15	5	15	15	min			5	15	15	5	15	15	5	15	15	min
			1			1			1						1			1			1						1			1			1
	11.5679	24.824	162450	10.8919	31.2827	151810	8.95714	21.1033	150582				3.42031	12.4433	74645.2	5.42875	24.4887	69532.2	3.75236	7.33673	84415				1.6479	2.74006	360461	1.95982	5.08457	307132	0.804419	2.54736	284143
Time in min (+PK)	Mean	StDev		Oxa1-DHFR 15 min set to 100%:								Time in min (+PK)	Mean	StDev		Oxa1-DHFR 15 min set to 100%:								Time in min (+PK)	Mean	StDev		Oxa1-DHFR 15 min set to 100%:
0	0	0		Time [min]	Mean	StDev						0	0	0		Time [min]	Mean	StDev						0	0	0		Time [min]	Mean	StDev
5	10.4723	1.10635		0	0	0						5	4.20047	0.879039		0	0	0						5	1.47071	0.488046		0	0	0
15	25.7367	4.20551		5	8.55542	1.10635						15	14.7562	7.19074		5	3.43161	0.879039						15	3.45733	1.15332		5	1.20151	0.488046
				15	21.0258	4.20551										15	12.0552	7.19074										15	2.82449	1.15332
DHFR
	Replicate 1			Replicate 2			Replicate 3
20%	5	15	15	5	15	15	5	15	15	min
	+PK	+PK	-PK	+PK	+PK	-PK	+PK	+PK	-PK
Volume	Volume	Volume	Volume	Volume	Volume	Volume	Volume	Volume	Volume
157089.52	707.32	342.04	42998.99	1944.27	1617.66	23937.74	251.82	215.59	33421.61
Related to -PK sample:
	5	15	15	5	15	15	5	15	15	min
			1			1			1
	1.64497	0.795461	42999	8.1222	6.75778	23937.7	0.753465	0.645062	33421.6
Time in min (+PK)	Mean	StDev		Oxa1-DHFR 15 min set to 100%:
0	0	0		Time [min]	Mean	StDev
5	3.50688	3.28376		0	0	0
15	2.73277	2.84678		5	2.86497	3.28376
				15	2.23256	2.84678

## Sheet: Fig. 2E
Atp5-DHFR
Lane 1	Lane 2	Lane 3	Lane 4	Lane 5	Lane 6	Lane 7	Lane 8	Lane 9
Volume	Volume	Volume	Volume	Volume	Volume	Volume	Volume	Volume
	WT				Datp6
0.2	5 min, +PK	15 min, +PK	15min -PK	VAO	5 min, +PK	15 min, +PK	15min -PK	VAO
1834126.83	157514.02	253993.28	1968962.73	4239.14	116929.55	91786.43	619448.73	2413.91
			150793.49				39501.58
Dcox18 related to WT
15	min
36.1373	%
Oxa1-DHFR
Lane 1	Lane 2	Lane 3	Lane 4	Lane 5	Lane 6	Lane 7	Lane 8	Lane 9
Volume	Volume	Volume	Volume	Volume	Volume	Volume	Volume	Volume
	WT				Datp6
0.2	5 min, +PK	15 min, +PK	15min -PK	VAO	5 min, +PK	15 min, +PK	15min -PK	VAO
315153.33	1050988.02	1171277.25	223707.93	5376.18	514884.73	771151	527952.60
358084.35			259453.70				429542.82
			594919.86				732099.76
Dcox18 related to WT
15	min
65.8385	%

## Sheet: Fig. 2F
Atp5-DHFR
Lane 1	Lane 2	Lane 3	Lane 4	Lane 5	Lane 6	Lane 7	Lane 8	Lane 9
Volume	Volume	Volume	Volume	Volume	Volume	Volume	Volume	Volume
	WT				Datp6
0.2	5 min, +PK	15 min, +PK	15min -PK	VAO	5 min, +PK	15 min, +PK	15min -PK	VAO
790319.84	152858.63	407906.24	1330366.35	17837.78	130450.30	107737.56	1047855.67	44383.88
			240096.48				72965.11
Datp6 related toWT
15	min
26.4123	%
Oxa1-DHFR
Lane 1	Lane 2	Lane 3	Lane 4	Lane 5	Lane 6	Lane 7	Lane 8	Lane 9
Volume	Volume	Volume	Volume	Volume	Volume	Volume	Volume	Volume
	WT				Datp6
0.2	5 min, +PK	15 min, +PK	15min -PK	VAO	5 min, +PK	15 min, +PK	15min -PK	VAO
539209.49	1047820.44	1181314.96	307112.94	13134.70	79184.57	42032.39	629598.85	5896.78
586925.74			514266.97		147517.02	326698.43	532746.50
			1357429.44				533445.60
Datp6 related toWT
15	min
27.6555	%

## Sheet: Fig. 4E
For the values for all the individual replicates please see the quantification data for Fig. 2 B (in vitro) and Fig. 4D (in vivo).
In this sheet, only the mean values are shown (Oxa1-DHFR in vitro set to 100%).
	in vitro	in vivo
Cor1-DHFR	2.82449	4.54129
Atp25-DHFR	27.176	26.4882
Atp5-DHFR	21.0258	29.9193
Cox4-DHFR	35.426	35.6194
Oxa1-DHFR	100	69.3352
Su9-DHFR	62.6304	96.8529
Mdl2-DHFR	59.4064	99.7373

## Sheet: Fig. 5B
Atp5-DHFR												Atp5-DHFR												Atp5-DHFR
Replicate 1												Replicate 2												Replicate 3
Lane 1	Lane 2	Lane 3	Lane 4	Lane 5	Lane 6	Lane 7	Lane 8	Lane 9	Lane 10	Lane 11		Lane 1	Lane 2	Lane 3	Lane 4	Lane 5	Lane 6	Lane 7	Lane 8	Lane 9	Lane 10	Lane 11		Lane 1	Lane 2	Lane 3	Lane 4	Lane 5	Lane 6	Lane 7	Lane 8	Lane 9	Lane 10	Lane 11
Volume	Volume	Volume	Volume	Volume	Volume	Volume	Volume	Volume	Volume	Volume		Volume	Volume	Volume	Volume	Volume	Volume	Volume	Volume	Volume	Volume	Volume		Volume	Volume	Volume	Volume	Volume	Volume	Volume	Volume	Volume	Volume	Volume
native						denatured						native						denatured						native						denatured
20%	5	15	15	VAO	-	20%	5	15	15	VAO		20%	5	15	15	VAO	-	20%	5	15	15	VAO		20%	5	15	15	VAO	-	20%	5	15	15	VAO
113924723.15	7166068.77	13117122.04	46151990.59	887563.50		72974797.25	15198759.59	24056866.88	59170627.42	5691177.08		65652128.31	5741399.42	6607835.31	35060760.96	395206.56		23555546.08	9348165.01	10348675.12	41938742.60	1854736.88		62015900.77	9324937.11	8709317.65	12550648.11	1695207.22		53743322.08	9291271.68	11278974.75	39828159.20	6590782.42
			13860744.32						15222902.60	3315010.27					8276215.26						7616326.80						17713300.94						2957308.34	4286745.80
Related to -PK sample:												Related to -PK sample:												Related to -PK sample:
native						denatured						native						denatured						native						denatured
	5	15	15	min			5	15	15	min		0.2	5	15	15	min		0.2	5	15	15	min			5	15	15	min			5	15	15	min
			1						1						1						1						1						1
	11.9409	21.8572	6.00127e+07				20.4302	32.3373	7.43935e+07				13.2483	15.2476	4.3337e+07				18.8642	20.8832	4.95551e+07				30.812	28.7779	3.02639e+07				21.716	26.3617	4.27855e+07
Native related to denatured												Native related to denatured												Native related to denatured
	5	15	min										5	15	min										5	15	min
	171.094	147.948											142.39	136.961											70.4788	91.6041
Mean values for Atp5-DHFR
Atp5-DHFR				StDev
0	5	15	min	0	5	15
0	127.988	125.504		0	42.3197	24.3871
Oxa1-DHFR												Oxa1-DHFR												Oxa1-DHFR
Replicate 1												Replicate 2												Replicate 3
Lane 1	Lane 2	Lane 3	Lane 4	Lane 5	Lane 6	Lane 7	Lane 8	Lane 9	Lane 10	Lane 11		Lane 1	Lane 2	Lane 3	Lane 4	Lane 5	Lane 6	Lane 7	Lane 8	Lane 9	Lane 10	Lane 11		Lane 1	Lane 2	Lane 3	Lane 4	Lane 5	Lane 6	Lane 7	Lane 8	Lane 9	Lane 10	Lane 11
Volume	Volume	Volume	Volume	Volume	Volume	Volume	Volume	Volume	Volume	Volume		Volume	Volume	Volume	Volume	Volume	Volume	Volume	Volume	Volume	Volume	Volume		Volume	Volume	Volume	Volume	Volume	Volume	Volume	Volume	Volume	Volume	Volume
native						denatured						native						denatured						native						denatured
20%	5	15	15	VAO	-	20%	5	15	15	VAO		20%	5	15	15	VAO	-	20%	5	15	15	VAO		20%	5	15	15	VAO	-	20%	5	15	15	VAO
11240319.33	12760998.68	20358287.08	12848875.08	50784.49		31005551.26	7383919.11	9862761.40	42270197.89	2729179.35		8206117.35	9446684.40	14343848.36	6514907.71	32678.00		12459752.74	4315499.67	4637254.63	31263270.52	95346.93		2583575.54	6087212.34	7315507.49	3760779.84	70870.32		4774426.89	1396708.42	1170008.53	12680911.24	70670.10
15444773.75			15802103.42			12470531.97			9290370.09	1800596.80		8505939.86			8282455.28			2096867.91			7196766.01			5478318.61			3180247.16			1721123.56			4453678.04
			20322455.20						8135993.84						12803852.17						3070507.13						7904374.57						882321.82
Related to -PK sample:												Related to -PK sample:												Related to -PK sample:
native	5	15	15 (-PK)	min		denatured	5	15	15 (-PK)	min		native	5	15	15 (-PK)	min		denatured	5	15	15 (-PK)	min		native	5	15	15 (-PK)	min		denatured	5	15	15 (-PK)	min
			1						1						1						1						1						1
	26.057	41.5701	4.89734e+07				12.3691	16.5215	5.96966e+07				34.2256	51.9682	2.76012e+07				10.3911	11.1659	4.15305e+07				41.004	49.2779	1.48454e+07				7.75221	6.49395	1.80169e+07
Native related to denatured												Native related to denatured												Native related to denatured
	5	15	min										5	15	min										5	15	min
	47.4694	39.7437											30.3607	21.486											18.906	13.1782
Mean values for Oxa1-DHFR
Atp5-DHFR				StDev
0	5	15	min	0	5	15
0	32.2454	24.8026		0	11.7369	11.096
T.Test calculation
		T-Test
Atp5-DHFR	15 min	Atp5 - Oxa1
	147.948	0.0060243
	136.961
	91.6041
Oxa1-DHFR	15 min
	39.7437
	21.486
	13.1782

## Sheet: Fig. 5D
	Lane 1	Lane 2	Lane 3	Lane 4	Lane 5	Lane 6	Lane 7	Lane 8	Lane 9	Lane 10	Lane 11	Lane 12	Lane 13	Lane 14
	Volume	Volume	Volume	Volume	Volume	Volume	Volume	Volume	Volume	Volume	Volume	Volume	Volume	Volume
	Atp5-DHFR							Oxa1-DHFR
	0.2					VAO		0.2					VAO
		0	2	5	10		0, -PK		0	2	5	10		0, -PK	min preincubation
Replicate 1	1683008.28	153145.68	126819.83	127530.82	100894.91	19723.01	1260830.85	196862.35	216310.78	86525.53	63464.96	27506.60	1243.51	121827.37
							392438.27	184510.30						91402.96
														143424.28
Replicate 2	2343114.96	613993.72	400951.43	411772.66	522279.19	29281.00	2459760.93	861574.91	799951.73	691027.80	465144.93	258782.67	7443.43	1215296.79
							541098.70	620960.55						445627.98
														781091.30
Replicate 3	3857955.15	630271.36	816607.61	718375.50	494719.19	39872.71	2254475.96	467694.43	977716.02	714687.04	832820.34	497555.46	9432.80	1832630.21
							505263.32	579853.19						347158.25
														1155383.61
Related to 20% sample:
	Atp5 MTS-DHFR							Oxa1 MTS-DHFR
	1	0	2	5	10			1	0	2	5	10	min preincubation
Rep 1	8.41504e+06	1.8199	1.50706	1.51551	1.19898			1.90686e+06	11.3438	4.53758	3.32824	1.44251
Rep 2	1.17156e+07	5.24083	3.42238	3.51475	4.45799			7.41268e+06	10.7917	9.32224	6.27499	3.49108
Rep 3	1.92898e+07	3.26739	4.23337	3.72413	2.56467			5.23774e+06	18.6668	13.645	15.9004	9.49943
Related to 0 min preincubation:
Atp5 MTS-DHFR												Oxa1 MTS-DHFR
Rep 1	0	2	5	10							Rep 1	0	2	5	10
	1.8199	1.50706	1.51551	1.19898								11.3438	4.53758	3.32824	1.44251
	100	82.8099	83.2742	65.8817								100	40.0006	29.3397	12.7162
Rep 2	0	2	5	10							Rep 2	0	2	5	10
	5.24083	3.42238	3.51475	4.45799								10.7917	9.32224	6.27499	3.49108
	100	65.3022	67.0646	85.0626								100	86.3837	58.1466	32.3498
Rep 3	0	2	5	10							Rep 3	0	2	5	10
	3.26739	4.23337	3.72413	2.56467								18.6668	13.645	15.9004	9.49943
	100	129.564	113.979	78.493	Stabw							100	73.0976	85.1802	50.8896	Stabw
	0	2	5	10	0	2	5	10				0	2	5	10	0	2	5	10
Mean	3.44271	3.05427	2.91813	2.74055	1.40208	1.14304	0.995477	1.33628			Mean	13.6007	9.16826	8.5012	4.81101	3.5893	3.71966	5.36853	3.41908
0 min		Oxa1	Atp5				2 min		Oxa1	Atp5				5 min		Oxa1	Atp5				10 min		Oxa1	Atp5
		11.3438	1.8199						4.53758	1.50706						3.32824	1.51551						1.44251	1.19898
		10.7917	5.24083						9.32224	3.42238						6.27499	3.51475						3.49108	4.45799
		18.6668	3.26739						13.645	4.23337						15.9004	3.72413						9.49943	2.56467
		Oxa1	Atp5	Stabw Oxa1	Stabw Atp5				Oxa1	Atp5	Stabw Oxa1	Stabw Atp5				Oxa1	Atp5	Stabw Oxa1	Stabw Atp5				Oxa1	Atp5	Stabw Oxa1	Stabw Atp5
	Mean:	13.6007	3.44271	3.5893	1.40208			Mean:	9.16826	3.05427	3.71966	1.14304			Mean:	8.5012	2.91813	5.36853	0.995477			Mean:	4.81101	2.74055	3.41908	1.33628
	Related to Oxa1-DHFR 0 min							Related to Oxa1-DHFR 0 min							Related to Oxa1-DHFR 0 min							Related to Oxa1-DHFR 0 min
		Oxa1	Atp5	Stabw Oxa1	Stabw Atp5	T-Test			Oxa1	Atp5	Stabw Oxa1	Stabw Atp5	T-Test			Oxa1	Atp5	Stabw Oxa1	Stabw Atp5	T-Test			Oxa1	Atp5	Stabw Oxa1	Stabw Atp5	T-Test
		0.834057	0.133809	0.263905	0.103088	0.020332			0.333628	0.110807	0.27349	0.0840426	0.0904121			0.24471	0.111428	0.394723	0.0731928	0.221688			0.106061	0.0881557	0.251389	0.0982508	0.469752
		0.793462	0.385334						0.685422	0.251632						0.461371	0.258423						0.256683	0.327775
		1.37248	0.240236						1.00325	0.31126						1.16908	0.273818						0.69845	0.188568
		Oxa1	Atp5						Oxa1	Atp5						Oxa1	Atp5						Oxa1	Atp5
	Mean:	1	0.253126					Mean:	0.6741	0.224566					Mean:	0.625054	0.214556					Mean:	0.353731	0.2015
	in %:	100	25.3126	26.3905	10.3088			in %:	67.41	22.4566	27.349	8.40426			in %:	62.5054	21.4556	39.4723	7.31928			in %:	35.3731	20.15	25.1389	9.82508

[truncated: 17 more sheets: Fig. 5F, Fig. 5H, Fig. 5J, Fig. 5L, Fig. 6F, Fig. 7B, Fig. 7E, Fig. 7F, Fig. 7H, Fig. 8D, Fig. 8G, Fig. S1B, Fig. S1C, Fig. S3B, Fig. S3C, Fig. S4C+D, Fig. S5B]
