# Supplementary material for: A protein-specific priority code in presequences determines the efficiency of mitochondrial protein import
Source: PLoS Biol. 2025 Jul 21;23(7):e3003298. doi: 10.1371/journal.pbio.3003298 (PMC12306757; doi:10.1371/journal.pbio.3003298)
Supplement: S2 Table — Refers to S1C Fig. (XLSX) [file pbio.3003298.s010.xlsx]

## Sheet: Overview
Analysis of the found Clusters with Respect to Different Datasets
Datasets:
Column Name	Biological Effect	Source
∆tom70/71 at 30°C	Loss of tom70/71	[1]
b2-DHFR 18h (Boos)	Affected by Clogger	[2]
Mia40	Mutation in Mia40	[3]
Tim44	Depletion of Tim44	[4]
b2-DHFR 6h (Mistores)	Enriched in MitoStores	[5]
Tom22	Loss of Tom22	[6]
Tim22	Mutation in Tim22	[7]
∆oxa1/cox18	Respiration deficiency	[8]
Glycerol	Induced upon Respiration	[9]
The information collected from each dataset was the fold change of the given condition to the measured wildtype/standard condition in the dataset.
To enable consistent comparisons, all fold change values were log2-transformed and can be found in the "data" sheet. The z-normalized transformations of these values are available in the "z-normalized" sheet.
We anaylsed the abolsute values and the median of eahc cluster content per dataset. The respective values can be found in the sheet "absolute-mean-cluster" and "median-cluster".
"absolute-mean-cluster" contains the combined absolute mean, the absolute mean of proteins with positive log fold changes (indicated with a +), and the absolute mean of proteins with negative log fold changes (indicated with a minus).
"median-cluster" contains the z-normalised mean values of each cluster
These values were tested with permutation tests with 100,000 repeats. The resulting p-values are given in "absolute-mean-cluster-pValues" and "median-cluster-pValues". Significant values are marked in green.

## Sheet: data
Protein	Cluster	∆tom70/71 at 30°C	b2-DHFR 18h (Boos)	Mia40	Tim44	b2-DHFR 6h (Mistores)	Tom22	Tim22	∆oxa1/cox18	Glycerol
ATP16	A	-0.0478085	-1.4095	0.16335	-0.399808			-0.472806	0.456722	1.81032
PIM1	A	-0.0439833	-0.213871	-0.0550833	0.0491882		1.17242	0.257877	-0.637286	0.137786
OXA1	A	-0.182085	-0.725235		0.0336514		2.725	-0.26405	-2.9206	0.413591
COX11	A		-0.465218	-0.213414	-0.242833		2.11659	-0.036068	-0.337197	0.919602
MDL2	A		-0.751491		-0.0983711			0.170076	-0.809085	0.44514
NFS1	A	0.0213452	-0.515794	0.262589	0.0591838	0.689724	1.45909	-0.170322	-0.53973	0.231716
SDH3	A	-0.507827	-0.679267	-0.500958	-0.0132508		3.64863	-0.893926	-1.48001	2.78616
NDI1	A	-0.238292	-1.01126	-0.04965	-0.00844056		2.85958	-0.490319	-0.0333701	2.34622
PDB1	A	-0.023423	-0.543218	-0.0865933	-0.117578	0.814225	0.604576	-0.2327	-0.384602	-0.042961
MRPL22	A		-0.835603	0.0746618	-0.0201242		-0.149107	0.088398	1.41273	0.607597
HEM1	A	-0.196776	-0.0639151	-0.62627	-0.753069			-2.04976	0.118805	-1.14056
MGE1	A	-0.094515	-0.07766	-0.00898029	-0.206726			-0.081769	-0.272859	-0.045504
MSS116	A	0.0218821	-0.263946	-0.0516506	0.0399264		-0.147383	0.310776	-0.285816	0.203806
MMT2	A		-0.194147				-0.0999665	-0.387505	-0.786262	-0.485427
ALD4	A	0.00996631	0.447972	-0.783596	-0.0467339	0.618754	1.34128	-0.333424	-0.167101	4.05293
MRPS28	A	-0.178398	-1.13938	0.361483	-0.110185	-0.442506	-0.397255	0.366942		0.844734
MEF1	A	0.116797	-0.153024	-0.16029	-0.0692053			0.326409	-0.093425	0.48197
ILV5	A	-0.078465	0.142947	0.169412	-0.0842285	1.41817		-0.15698	-0.855192	-0.469244
COQ2	A		-0.511005		-0.355361			-0.054362	-1.0418	0.074402
PDX1	A	0.0826123	-1.24198	0.0625531	-0.135773	0.207162		0.003407	-0.494979	-0.52974
ATP14	A	0.0414959		-0.00919644	-0.222519			-0.430629	2.27355	1.70068
PRX1	A	-0.0548199	0.437077	-0.0956358	0.0119293	2.3288		0.273918	0.194262	1.99827
MAE1	A	0.160434	-0.727751	0.507119	-0.0435405			-0.569924	-0.735869	-1.67991
COX6	A	-0.404971	-1.67931	0.0424087	-0.340853	0.0263044	1.45638	-0.705773	-0.697507	1.86628
ILV2	A	-0.139062	-0.778059	1.17511	-0.111309	0.657865	0.725435	-0.079209	-1.00755	-0.676156
MBA1	A		-0.473758	-0.00623099	-0.0877096			0.693222	-0.0427844	1.10236
LIP2	A				0.146453					0.538866
FMP16	A	-0.315489	1.92455	0.0458727	0.208359			-0.824573	0.618185	4.294
EHD3	A	-0.0352866	-0.34876	-0.0361519	-0.105031			0.236178	0.118194	1.28455
MAM33	A	0.0844255	0.798355	-0.305106	-0.180136		0.614699	0.333484	-0.554834	1.14692
SDH1	A	-0.340632	-0.513721	-0.912892	-0.26266	-0.562553	0.720797	-0.474259	-0.0844725	2.36772
ATP1	A	-0.261815	-0.707078	-0.528819	-0.173557	0.368047	1.49273	-0.293187	-0.0947766	1.92324
ACP1	A	0.384534	0.867132	0.120573	-0.0874974		1.65182	-0.206422	-0.52306	0.407374
TUF1	A	-0.103695	-0.264243	-0.277525	-0.23293	1.22308		0.257002	-0.548042	0.809912
TIM44	A	-0.0368455	0.0445401	0.173054	-1.81083	-0.608464	2.92651	0.149521	-0.447632	0.123986
YGR031W	A			0.562915
MIA40	A	-0.0596611	0.293694	0.49701	-0.0621519			0.361604	-0.551787	0.632975
SCO2	A	-0.0274358	0.565389	-0.0737981	-0.00837787			0.373153	-0.0988238	0.453409
PSD1	A	-0.280618	-1.36596		0.132204			0.170725	0.161056	-0.078003
MSC6	A	-0.00183587	-0.676484	0.343041	-0.0758577			0.13293	0.068559	0.655846
COX15	A	0.0382538	-1.09898	-0.405032	0.0531412		1.49347	-0.371573	-0.882995	0.458788
YSA1	A	-0.238194	-0.146931	0.64867	-0.1132			-0.132989		-0.012926
SDH4	A	-0.446217	-0.562563	-0.726456				-0.627327	-1.42471	1.92402
GCV2	A		-0.637716	1.00602	0.195394			0.114748	-0.510861	-1.09014
LYS4	B	-0.00472704	-0.185529	-1.14276	-0.203034			0.466149	0.136601	-1.9498
HSP60	B	0.0685639	0.77938	-0.298032	0.101976	0.884254	-0.084337	0.359762	-0.328147	0.147699
MRPL6	B	-0.405038	-0.458554	0.27474	-0.283307			0.010653		1.21603
RSM22	B	-0.173383	-0.605123		0.151543			0.264438		0.296286
INH1	B	-0.125082	-0.867064	0.0198318	-0.418674		1.22006	-0.30416	0.443988	2.3685
FMP23	B			0.596745	-0.162278			-0.789187
CIT3	B		1.26108	-0.0331035	-0.0081527			-0.864905		3.52915
RIM1	B	0.213159	0.0316732	-0.169413	-0.336375	0.535558	0.3439	-0.240949	-0.102725	0.755739
COR1	B	-0.170326	-0.890844	0.104235	-0.0278411	0.518755	1.1705	-0.205496	-0.120485	1.62077
CPR3	B	-0.0481318	-0.123302	0.0815543	-0.227004	0.219581		0.122333	-0.315798	0.445779
IDP1	B	-0.306678	-0.838948	-0.0304662	-0.207946	0.451836		-0.033686	-0.316725	-0.554402
LSC1	B	-0.0882316	-0.729879	-0.324813	0.0509295	0.770254		-0.072828	0.18531	1.23539
LPD1	B	-0.201761	-0.477966	-0.331624	-0.202202		0.479424	0.304032	-0.346872	1.27586
MRPS9	B	-0.247625	-0.870006	-0.0535364	-0.129316			-0.272852		0.889144
ATP5	B	-0.528557	-1.25076	0.365801	-0.389244	-0.0336854	1.38669	-0.397012	0.508711	1.97267
COX4	B	-0.405343	-1.18038	-0.125101	-0.401287	0.496782	1.1699	-0.890602	-0.0972062	1.84318
MDH1	B	-0.181645	-0.768904	-0.217168	-0.206538	0.476013		0.189276	0.0501738	2.18736
STF1	B	0.0370088	0.311262	-0.117978	-0.155292			-0.183425	0.715533	1.99992
ECM31	B		-0.390642	-0.0513247	0.161455			0.077685	-0.349026	0.292345
MRP21	B	-0.014839	-0.698798	0.244256	-0.194057	-0.874131		-0.119647		0.951512
ICP55	B	0.00453465	-0.249819	0.237358	0.177639			-0.564993	0.0154325	-0.166227
MRPS5	B	-0.221859	-1.13038	-0.135915	0.00759557		-0.246255	-0.138328		0.76435
YJR003C	C							0.212476
GCV3	C	-0.28794	-0.470096	0.755549	-0.248652			0.254878	-0.575796	-0.437553
ACO1	C	-0.451331	-0.534223	-0.126317	-0.0445886	0.449326		-0.369676	-0.207893	0.937136
SHM1	C	-0.166685	-0.1332	-0.0932196	-0.0555989	0.399456	0.130447	-0.163399	-0.0608775	0.21181
RIP1	C	-0.683829	-0.749884	0.558125	-0.0389571		1.23798	-0.055445	0.148929	1.94187
ATP17	C	-0.591565	-0.707959	-0.31635	-0.208096		4.1722	-0.377195		2.01122
IDH2	C	-0.379161	-1.14047	-0.387466	-0.038035	0.330952	0.69067	0.16384	-0.331705	0.370415
MRPL1	C	0.101849	-0.451357	0.244865	0.0328025		-0.085281	-0.115053	-0.0166389	0.524804
LYS12	C	0.0521457	-0.0402211	-0.924014	-0.0481019			0.333461	-0.0147838	-1.30767
LAT1	C	-0.118525	-1.3367	0.40417	0.0155444	0.639099	0.527177	-0.15035	-0.0024505	0.045556
ABF2	C	-0.0530576	0.248158	-0.0230457	-0.218041	0.117715	0.70693	-0.619649	0.231854	0.752269
MAS1	C	0.0356583	-0.750831	-0.160215	0.260563	-1.42728		0.193425	0.171011	0.021389
ALD5	C	0.0315577	-0.889483	0.777623	0.0979209			0.100232	-1.64441	-0.520916
QCR2	C	-0.243329	-0.917679	-0.0316634	-0.0582934	0.362557	1.19713	-0.455351	0.0228886	1.65955
RSM28	C	-0.491673	-1.2114		-0.115702	-0.943782	-0.164394	0.620168		0.920666
AFG1	C	0.284297	-0.824643	0.136108	-0.048319			0.19241	-0.910733	0.376274
MRPL15	C	-0.124263	-0.307896	0.317509	-0.159716		-0.191978	0.206721	-0.128029	0.487062
IMG1	C	-0.127278	-0.457919	0.162281	-0.177786	-0.651359	-0.106231	-0.024073		-1.46006
COX5A	C	-0.648446	-0.589079	0.265876	0.00865225	-0.376802	1.31553	-1.40044		2.82015
MCR1	C	0.322537	-0.108631	0.264966	0.066205	0.444391	2.45899	-0.062002	-0.0539454	1.62178
TCM62	C		-0.373065		-0.599937			-0.171081		0.701194
MGM101	C	-0.0851787	-0.194896	0.372576	-0.0513069		0.150204	-0.175895	-0.288063	0.40274
YME2	C	-0.115146	0.013493	-0.120337	0.287355		4.19121	0.031693	-0.12499	0.293264
RSM19	C	0.120066	-1.07718	0.153507	-0.282249			-0.002409		0.894438
ICL2	D		1.28937	0.63306	-0.152487			-0.162538		3.32502
RSM26	D	-0.0900178		0.212199	0.101116			0.223621	-0.641176	0.432621
NIF3	D	0.0227157	0.278794	0.215914	0.113021			0.592031		-0.314672
MAS2	D	0.0572508	-0.599207	0.366217	-0.0226582	-0.372611		0.164783	-0.241718	0.132418
BAT1	D	-0.127067	0.0908544	0.77562	0.0258211	0.449966		0.066906	-0.9668	-1.33486
SDH2	D	-0.422821	-0.512753	-0.490026	-0.303247	-0.0273152	1.20054	-0.653435	-0.440527	2.90437
PHB2	D	0.227404	-0.694466	-0.000927578	0.0438662	0.291212	0.509092	0.118299	-0.36614	0.432407
IDH1	D	-0.415985	-1.15052	-0.265257	-0.235954	0.231891		0.210345	-0.135272	0.757774
MCX1	D	0.00805366	-0.408196	-0.107232	0.0402977			0.187229	-0.434775	-0.031178
ATP6	D			-0.4373				-0.662504		2.08218
COQ5	D	-0.28358	-1.20285	1.36341	-0.12432			-0.931397	-0.0387171	-0.231527
CYM1	D	-0.00296446	0.0476196	-0.26149	0.133618			0.177607	-0.0375931	0.55018
YJL133C-A	D			-0.814483					0.161653
PUT2	D	-0.0535963	-0.0859969	0.401369	0.17962			0.089536	0.0967612	0.667986
MRP2	D	-0.330748	-0.629783	-0.0494571	-0.379416			0.1049		0.676556
ACN9	D			0.232799					0.149969
CYC2	D						1.76201	-0.277791
MSF1	D	-0.00633555	-0.149181		-0.257307			0.580777		0.663867
YMR31	D	-0.18329	-1.11039	0.332672	-0.400134		0.313629	-0.049125	-0.0963968	2.09382
LEU9	D	-0.0155395	-0.591958	1.00206	0.0202936			-0.36303	-0.38228	-0.934075
GLO4	D		0.726256	0.277593	-0.146967		0.0106427	-0.195196		1.10233
FMP10	D	0.106524	0.0605188	0.132568	-0.06029	-0.319509	3.52309	-0.893831	-0.25084	1.0587
YML6	D	-0.00216711	-0.685635	0.20154	-0.0690218		-0.162983	-0.219342	0.0160889	0.661602
MRPL36	D	-0.0161923		0.328218	-0.113942			0.31949		0.764045
UTP10	D	-0.0285838	-0.00929594	0.0477831	-0.0416851	0.151899
AAT1	D		0.169242		0.0914337			0.363124	-0.518837	0.577908
LSP1	D	0.0823579	-0.348241	0.286383	0.10759	0.515602	0.573427	0.003345	-0.164143
ETR1	D	0.0512052	0.528085	0.205506	0.127281	0.710508		-0.079637	0.210262	1.49526
YME1	D	-0.097131	-1.20373	-0.216237	0.0751211		1.51309	0.411189	-0.0339339	0.200224
NFU1	D	-0.0136953	-0.996366	0.346354	-0.0491381			0.13243	-0.447103	0.246679
POR2	D						4.64158	-1.62562	-0.272382	-0.321928
ARH1	D		-0.117771		-0.0369138			0.26971	0.227658	0.371815
MRP1	D	0.194893	-0.577662	0.187446	0.00192281		-0.356679	0.076557	-0.2529	0.460949
REX2	E	0.271413	-0.0578727	0.283537	-0.105344					0.297425
MRP7	E	-0.0349292	-0.155575	-0.483146	-0.0554931	-0.261084	-0.0507748	0.10242	-0.0447438	0.865417
DIS3	E	0.0500227	0.0815988	-0.0328795	0.253301
MRPS17	E	-0.18298	-0.711695	0.14061	-0.181258	0.621359	-0.24471	0.066689		0.884146
NAM9	E	-0.215681	-0.774167	-0.0332939	-0.0105529		-0.28138	0.121424	0.52824	0.804965
OCT1	E		-0.641341	0.51452	-0.260654			-0.332524
ATP25	E		-0.909572	0.265292	0.187191			-0.038342		0.802319
COQ10	E			0.0343086				-0.010759		0.184425
MRPL11	E	-0.225236	-0.233558	0.400837	-0.129319			0.0562	0.647151	0.574298
MRPL50	E	-0.132716	-0.85611	0.775307	-0.328437			-0.25174	1.19535	1.03608
MRPL27	E		-0.584547	0.205944	-0.201547		-0.0492104	-0.59008	1.19212	0.762104
ATP12	E	0.019796	-0.432145	-0.0451545	0.0509491			0.102188	0.138267	0.617042
EMI5	E			0.320294					-0.116365
PAM16	E	0.113826	-1.12995	0.367768	-0.39364		3.46076	-0.053587	-0.44869	-0.132098
MRP20	E	-0.134887	-0.780032	0.325377	-0.257232	-0.46186	-0.0383587	0.052443		0.864345
ATP11	E	0.107526	0.0275467	-0.00280735	-0.0508548			0.230084	-0.0900404	0.504981
MRPL16	E		-0.0984491	0.114196	0.252523		-0.337945	-0.351653		1.31005
RSM24	E	-0.129875	-0.950787	0.264358	-0.0921963		-0.161067	0.193185	1.66937	0.751592
MSS51	E	-0.166541	-0.807052	0.512638	0.0396452			-0.184051	0.287818	0.550955
MSK1	E	-0.144727	0.000585428		0.0308577			0.183352	0.105163	0.351312
COX8	F	-0.871366		0.670455			2.39464	-1.09568		2.54804
SCO1	F	-0.300272	0.428176	0.158255	-0.120843			-0.087118	0.0616916	0.544805
LIP5	F	0.00638486	-0.673536		0.0756616			-0.548129	0.148417	-0.069211
ILV6	F	-0.0379798	-0.52926	-1.03963	-0.145271	1.06229	0.533121	-0.692635	-0.299127	-0.143648
DLD2	F	-0.101977	-0.567852	0.528036	-0.159834			0.255211	-0.400647	0.056796
GRX5	F	0.0976529	-1.29361	-0.195521	-0.372815			-0.183007	0.261085	0.504414
CAT2	F	-0.25471	1.34527	-0.651454	-0.100476	2.86329	-0.0570172	-0.575095		3.07042
KGD1	F	-0.273334	-0.37379	-0.284166	-0.247854	0.417676	0.392453	-0.12546	-0.731705	1.94923
LSC2	F	0.0917918	-1.03749	-0.0876522	-0.000189951	0.230134		0.097986	0.431637	1.56777
MIS1	F	-0.0973406	-1.06766	0.0814577	-0.0405352		0.559453	0.006434	-0.10742	0.006155
NDE1	F	-0.0495323	-1.90563	-0.033078	-0.0221667	-0.637586	3.98103	0.028299	-0.433494	0.527133
FUM1	F	-0.417326	-0.738758	-0.20373	-0.154831	0.712054		0.165942	-0.10742	1.46613
CIT1	F	-0.289892	-0.693174	-0.735883	-0.294706	0.753459	0.733314	-0.105668	-0.158466	1.84934
ATP3	F	-0.416491	-1.48478	-0.0339173	-0.219083	0.193829	1.37259	-0.109649	-0.0152121	1.81718
MRPL24	F	-0.116809	-0.863422	0.612185	-0.105772		-0.208618	0.293225		0.777477
FMP32	F		0.0274055	0.530578	0.205253			-0.20112	-0.592158	0.093179
ISA2	F		-0.560914		-0.25081					0.735522
TIM21	F		-0.248934		0.603652			-0.397743	-0.46874	0.749983
AFG3	F	-0.0515271	-0.307573	-0.315388	-0.120429		0.665037	-0.345802	-0.425137	0.297985
MTF2	F		-0.791728		-0.158712			0.064857		0.07323
MSY1	F	0.260651	-0.440148		0.0895266			0.161455	-0.422771	0.824595
CYT1	G	-0.13181	-1.41338	0.408558	0.169719	-0.770424	2.33383	-0.423623	-0.784671	1.66514
MRPL10	G	-0.415973	-0.150541	0.346434	0.0593243		-0.0743202	-0.205518		0.742894
FUN14	G			-0.520589			3.59397	0.247888	0.233837	0.874644
PKP1	G		-0.303646		0.0854246		0.548879	0.318425		1.70205
MMT1	G						-0.0140474	-2.13623		-0.254573
KGD2	G	-0.225428	-1.29414	-0.328783	-0.216403	-0.25727	0.267508	-0.070742	-0.560226	2.32869
IML2	G	0.0135542	1.03423		0.0640928			0.088828	0.800651	0.214558
KIP2	G							0.768248
TDH3	G	0.0390131	0.73031	-0.12601	-0.101963	0.337149	-0.157447	-0.122173	0.169615	-0.143996
ISU1	G	-0.0381266	-0.223727	0.109677	-0.0444618		0.141427		0.446443	0.978677
TRX3	G	-0.534319	-1.01682	-0.0865224	0.0265393	-0.226481		0.171307	-0.111833	1.59326
MRP13	G	-0.389935	-0.355237	0.233615	-0.0461529		-0.0330345	-0.130904	0.447623	0.600116
PPA2	G	-0.0229098	-0.163428	0.637069	0.017004			0.093008	0.749014	-0.47329
POM152	G	-0.0702291	0.155929	-0.0991035	0.210512		2.87579	0.046511	0.271165
ISM1	G	-0.150433	0.00271757	0.106654	-0.00727172			-0.131484		1.4864
ARG5,6	G	0.0596586		-0.631194	-0.0682239			0.426368	-2.25927	0.487161
AEP2	G		-0.52044	-0.205367		-1.05559				2.0199
CCP1	G	-0.00534096	-0.76375	0.0366706	-0.0477971		1.15884	0.215282	-0.652418	1.10767
IMG2	G	-0.0483989	-0.142119	0.263174	-0.185528		-0.125665	0.110217		0.553833
DSS1	G							0.230852		0.584963
FMP30	G				-0.047706			0.189315	0.16882	0.372727
GUT2	G	-0.165508	-0.375921	0.138352	0.0109725	1.41469	4.35453	-0.21886	-0.574247	3.1047
RMD9	G	0.0145464	-0.283865	0.372864	0.0285034			0.379692	-0.0304067	0.267413
YOR022C	G							-0.419142
BNA3	G	0.0733441	0.181882	0.540775	0.342703			0.424075	0.443105	-0.615817
ALT1	G	0.0712326	-0.922363	0.412536	-0.0751795			0.289947	-0.289834	0.254561
GNP1	G	-0.0978209	-1.2092		0.188147	-0.927629		0.164008	0.834442
MRPL28	G	0.238059	-0.517185	-0.0139975	-0.486384	-0.196512	-0.113405	-0.48561	-0.253505	0.660985
ATP15	G	-0.0729239	-1.96186	0.255552	-0.332106		1.58378	-0.656967	-0.111566	1.98316
RPM2	G		-0.393858	0.831176	0.0846234			-0.279712		-0.225067
CBP4	G	0.027364	-0.214614	0.615952	0.00569985	0.249363	2.37349	-0.468393	-0.128821	1.44021
PMA1	G		-0.58696	-0.232761	0.0116972	0.177607	0.516593	0.022431	-0.246226

## Sheet: z-normalized
Protein	Cluster	∆tom70/71 at 30°C	b2-DHFR 18h (Boos)	Mia40	Tim44	b2-DHFR 6h (Mistores)	Tom22	Tim22	∆oxa1/cox18	Glycerol
ATP16	A	0.295464	-1.58999	0.218406	-1.4344			-0.869521	0.999814	1.01415
PIM1	A	0.314099	0.375696	-0.314374	0.594228		0.0951993	0.835168	-0.798466	-0.62208
OXA1	A	-0.358661	-0.465016		0.524031		1.28698	-0.382491	-4.55167	-0.352262
COX11	A		-0.0375329	-0.700558	-0.725163		0.819963	0.149392	-0.305195	0.142764
MDL2	A		-0.508182		-0.0724654			0.630328	-1.08086	-0.321398
NFS1	A	0.632346	-0.120682	0.460459	0.63939	0.607533	0.315253	-0.163823	-0.638108	-0.530189
SDH3	A	-1.94551	-0.389442	-1.40191	0.31212		1.99597	-1.852	-2.18369	1.96881
NDI1	A	-0.632476	-0.935251	-0.301121	0.333854		1.39029	-0.910379	0.194223	1.53841
PDB1	A	0.414258	-0.165769	-0.39123	-0.159246	0.775944	-0.340682	-0.309352	-0.383117	-0.798903
MRPL22	A		-0.646466	0.00208732	0.281065		-0.919219	0.439773	2.57126	-0.162468
HEM1	A	-0.430227	0.622231	-1.70755	-3.03048			-4.54856	0.444362	-1.87267
MGE1	A	0.0679343	0.599634	-0.201924	-0.562026			0.0427716	-0.199439	-0.801391
MSS116	A	0.634961	0.29337	-0.306001	0.552382		-0.917896	0.958582	-0.220737	-0.557493
MMT2	A		0.408123				-0.881498	-0.670513	-1.04335	-1.23176
ALD4	A	0.576914	1.4638	-2.09129	0.160839	0.511532	0.224822	-0.544342	-0.025598	3.20807
MRPS28	A	-0.340701	-1.14589	0.701672	-0.125844	-0.92403	-1.1097	1.08962		0.0695215
MEF1	A	1.09734	0.475732	-0.570983	0.0593099			0.995054	0.0955072	-0.285368
ILV5	A	0.146122	0.962325	0.233192	-0.00856717	1.59289		-0.132696	-1.15665	-1.21593
COQ2	A		-0.112809		-1.23358			0.106712	-1.46339	-0.684088
PDX1	A	0.930808	-1.31457	-0.0274469	-0.241452	-0.0452274		0.241488	-0.564549	-1.27512
ATP14	A	0.73051		-0.202451	-0.633382			-0.771122	3.98624	0.906888
PRX1	A	0.261308	1.44589	-0.413286	0.425887	2.8247		0.872592	0.568394	1.19801
MAE1	A	1.30992	-0.469152	1.05689	0.175267			-1.0961	-0.960513	-2.40031
COX6	A	-1.44445	-2.03357	-0.0765812	-1.16803	-0.289872	0.313177	-1.41303	-0.897455	1.06889
ILV2	A	-0.149075	-0.55186	2.68619	-0.130919	0.564436	-0.247909	0.0487441	-1.4071	-1.41835
MBA1	A		-0.0515725	-0.195218	-0.0242949			1.85083	0.178748	0.321557
LIP2	A				1.03368					-0.229707
FMP16	A	-1.00854	3.89138	-0.0681321	1.31338			-1.6902	1.26522	3.44391
EHD3	A	0.356465	0.15393	-0.268198	-0.102557			0.784545	0.443358	0.499792
MAM33	A	0.939641	2.03985	-0.924205	-0.44189		-0.332911	1.01156	-0.662937	0.365145
SDH1	A	-1.13102	-0.117275	-2.40666	-0.814746	-1.08642	-0.251469	-0.872911	0.110223	1.55944
ATP1	A	-0.747068	-0.435164	-1.46986	-0.412167	0.172401	0.341076	-0.450468	0.0932856	1.12461
ACP1	A	2.40162	2.15292	0.114069	-0.0233362		0.463199	-0.248045	-0.610708	-0.358344
TUF1	A	0.023213	0.292881	-0.856931	-0.68042	1.329		0.833127	-0.651772	0.0354554
TIM44	A	0.34887	0.800538	0.242075	-7.80961	-1.14852	1.44166	0.582373	-0.486722	-0.63558
YGR031W	A			1.19299
MIA40	A	0.237724	1.21016	1.03224	0.0911781			1.07716	-0.657927	-0.137641
SCO2	A	0.39471	1.65684	-0.360021	0.334137			1.10411	0.0866329	-0.313309
PSD1	A	-0.838665	-1.5184		0.969304			0.631842	0.513812	-0.833185
MSC6	A	0.519419	-0.384865	0.65669	0.0292535			0.543666	0.361769	-0.115266
COX15	A	0.714716	-1.07948	-1.16793	0.612088		0.341648	-0.633343	-1.20235	-0.308046
YSA1	A	-0.631995	0.485748	1.40215	-0.139463			-0.0767251		-0.76952
SDH4	A	-1.64538	-0.197574	-1.95192				-1.23002	-2.09279	1.12538
GCV2	A		-0.32113	2.27376	1.25481			0.501247	-0.590655	-1.82335
LYS4	B	0.505335	0.422291	-2.96733	-0.545347			1.32107	0.473613	-2.66435
HSP60	B	0.862371	2.00866	-0.906949	0.832729	0.870672	-0.869501	1.07287	-0.290318	-0.612382
MRPL6	B	-1.44477	-0.0265763	0.490097	-0.908032			0.258393		0.432756
RSM22	B	-0.316272	-0.267544		1.05668			0.850475		-0.467021
INH1	B	-0.0809721	-0.69819	-0.131648	-1.51964		0.131774	-0.476068	0.978882	1.56021
FMP23	B			1.2755	-0.361206			-1.60764
CIT3	B		2.8006	-0.260763	0.335154			-1.78429		2.69567
RIM1	B	1.56677	0.779384	-0.593235	-1.1478	0.398993	-0.54078	-0.328597	0.0802197	-0.0175416
COR1	B	-0.301379	-0.737286	0.0742196	0.246199	0.376263	0.0937261	-0.245884	0.0510277	0.828714
CPR3	B	0.293889	0.524597	0.0188987	-0.653646	-0.0284279		0.518943	-0.27002	-0.320773
IDP1	B	-0.965616	-0.651965	-0.25433	-0.567542	0.285742		0.15495	-0.271543	-1.29924
LSC1	B	0.0985437	-0.472649	-0.972271	0.602096	0.716465		0.0636311	0.553679	0.451702
LPD1	B	-0.454515	-0.0584908	-0.988885	-0.541588		-0.436751	0.942848	-0.321097	0.491293
MRPS9	B	-0.677942	-0.703026	-0.310601	-0.212276			-0.403027		0.112967
ATP5	B	-2.0465	-1.32901	0.712205	-1.38667	-0.37102	0.25968	-0.692693	1.08527	1.17298
COX4	B	-1.44626	-1.21329	-0.485154	-1.44108	0.346541	0.093271	-1.84424	0.0892917	1.0463
MDH1	B	-0.356518	-0.536809	-0.709714	-0.561177	0.318447		0.675122	0.331548	1.383
STF1	B	0.708651	1.23904	-0.467781	-0.329642			-0.194393	1.42524	1.19963
ECM31	B		0.0850745	-0.305206	1.10146			0.414779	-0.324637	-0.470876
MRP21	B	0.456075	-0.421551	0.415744	-0.504787	-1.50789		-0.0455981		0.173982
ICP55	B	0.550453	0.316595	0.398919	1.17459			-1.08459	0.274442	-0.919494
MRPS5	B	-0.552422	-1.13109	-0.511531	0.406307		-0.993791	-0.089181		-0.00911753
YJR003C	C							0.729248
GCV3	C	-0.874333	-0.0455519	1.66284	-0.751454			0.828172	-0.697393	-1.18493
ACO1	C	-1.67029	-0.150982	-0.488119	0.170531	0.282347		-0.628918	-0.0926499	0.159918
SHM1	C	-0.283642	0.508324	-0.407392	0.120785	0.214888	-0.70463	-0.147672	0.149007	-0.549663
RIP1	C	-2.8029	-0.505539	1.1813	0.195975		0.145526	0.104186	0.493877	1.14284
ATP17	C	-2.35344	-0.436612	-0.95163	-0.568219		2.39787	-0.64646		1.21069
IDH2	C	-1.31872	-1.14769	-1.12509	0.200142	0.122222	-0.274595	0.615779	-0.296167	-0.394501
MRPL1	C	1.02452	-0.0147445	0.41723	0.520195		-0.870225	-0.0348802	0.221725	-0.243463
LYS12	C	0.78239	0.661186	-2.43378	0.154658			1.01151	0.224774	-2.03616
LAT1	C	-0.0490298	-1.4703	0.805791	0.442221	0.539052	-0.400095	-0.117228	0.245047	-0.712308
ABF2	C	0.269894	1.1353	-0.236231	-0.613153	-0.166222	-0.262114	-1.21211	0.630186	-0.0209362
MAS1	C	0.702072	-0.507096	-0.5708	1.54925	-2.25613		0.684801	0.530175	-0.73595
ALD5	C	0.682096	-0.735049	1.71668	0.814409			0.467381	-2.45393	-1.26648
QCR2	C	-0.65701	-0.781404	-0.25725	0.108611	0.164975	0.11417	-0.828798	0.286698	0.866653
RSM28	C	-1.86682	-1.26429		-0.15077	-1.6021	-0.930954	1.6804		0.143805
AFG1	C	1.91331	-0.628448	0.151961	0.153677			0.682433	-1.24795	-0.388769
MRPL15	C	-0.0769848	0.221114	0.594415	-0.34963		-0.952128	0.715821	0.038626	-0.280386
IMG1	C	-0.0916696	-0.0255328	0.2158	-0.431272	-1.20654	-0.886307	0.177377		-2.18524
COX5A	C	-2.63053	-0.241167	0.468478	0.411081	-0.835152	0.205052	-3.0337		2.00206
MCR1	C	2.0996	0.548715	0.466258	0.671112	0.275671	1.08279	0.0888882	0.160402	0.8297
TCM62	C		0.113971		-2.33861			-0.165594		-0.0709025
MGM101	C	0.113416	0.406892	0.728731	0.140178		-0.689464	-0.176825	-0.22443	-0.362878
YME2	C	-0.0325682	0.749495	-0.473535	1.6703		2.41246	0.307479	0.0436224	-0.469977
RSM19	C	1.11326	-1.04363	0.194399	-0.903253			0.227919		0.118147
ICL2	D		2.8471	1.36408	-0.31697			-0.145663		2.49597
RSM26	D	0.0898422		0.337555	0.828847			0.755249	-0.804861	-0.333645
NIF3	D	0.639022	1.18566	0.346615	0.882634			1.61475		-1.06472
MAS2	D	0.80726	-0.257817	0.71322	0.269616	-0.829483		0.617979	-0.14825	-0.627331
BAT1	D	-0.0906412	0.876681	1.71179	0.488652	0.283213		0.389632	-1.34011	-2.06276
SDH2	D	-1.53141	-0.115682	-1.37524	-0.998122	-0.362403	0.11679	-1.29093	-0.475043	2.08445
PHB2	D	1.63616	-0.414429	-0.182283	0.570183	0.0684673	-0.413977	0.509532	-0.35277	-0.333855
IDH1	D	-1.49811	-1.16421	-0.827009	-0.694084	-0.0117767		0.724276	0.0267207	-0.0155508
MCX1	D	0.567596	0.0562147	-0.441571	0.55406			0.670346	-0.465588	-0.787376
ATP6	D			-1.24664				-1.31209		1.2801
COQ5	D	-0.853092	-1.25023	3.14547	-0.189705			-1.93942	0.185434	-0.983376
CYM1	D	0.513922	0.805601	-0.817819	0.975693			0.647898	0.187281	-0.218638
YJL133C-A	D			-2.16662					0.514793
PUT2	D	0.267269	0.585928	0.79896	1.18354			0.442428	0.408127	-0.10339
MRP2	D	-1.08287	-0.308086	-0.300651	-1.34227			0.478272		-0.0950057
ACN9	D			0.387799					0.495587
CYC2	D						0.547776	-0.414549
MSF1	D	0.497499	0.482049		-0.790561			1.5885		-0.107419
YMR31	D	-0.364535	-1.09824	0.6314	-1.43587		-0.564017	0.11893	0.0906223	1.29149
LEU9	D	0.452662	-0.2459	2.2641	0.463678			-0.613413	-0.379299	-1.67067
GLO4	D		1.92132	0.497056	-0.292029		-0.796593	-0.221854		0.321525
FMP10	D	1.04729	0.826808	0.143327	0.0995903	-0.757653	1.89961	-1.85178	-0.163245	0.278839
YML6	D	0.517806	-0.39991	0.311555	0.0601392		-0.929871	-0.278187	0.275521	-0.109635
MRPL36	D	0.449482		0.620535	-0.142815			0.978912		-0.0094159
UTP10	D	0.389117	0.712028	-0.0634724	0.18365	-0.119981
AAT1	D		1.00555		0.7851			1.08071	-0.603766	-0.191512
LSP1	D	0.929568	0.154784	0.518497	0.858095	0.371998	-0.364593	0.241343	-0.0207353
ETR1	D	0.777808	1.59551	0.321228	0.94706	0.635646		0.0477456	0.594695	0.705926
YME1	D	0.0551906	-1.2517	-0.707444	0.711397		0.356708	1.19285	0.193296	-0.560997
NFU1	D	0.461647	-0.91077	0.664771	0.149976			0.5425	-0.485853	-0.515551
POR2	D						2.75818	-3.55905	-0.198654	-1.07181
ARH1	D		0.533689		0.205207			0.862775	0.623289	-0.393131
MRP1	D	1.47778	-0.222398	0.277178	0.380677		-1.07855	0.412147	-0.166631	-0.305932
REX2	E	1.85055	0.632165	0.511555	-0.103968					-0.465907
MRP7	E	0.358206	0.471538	-1.35846	0.121264	-0.678621	-0.843738	0.472486	0.175527	0.0897555
DIS3	E	0.772048	0.861464	-0.260217	1.51644
MRPS17	E	-0.363022	-0.442754	0.162941	-0.44696	0.515055	-0.992605	0.389125		0.108078
NAM9	E	-0.522325	-0.545461	-0.261227	0.32431		-1.02075	0.516823	1.11737	0.0306158
OCT1	E		-0.327089	1.07495	-0.805681			-0.542242
ATP25	E		-0.768076	0.467053	1.21774			0.144087		0.0280272
COQ10	E			-0.0963381				0.208439		-0.576454
MRPL11	E	-0.568871	0.343329	0.79766	-0.212293			0.364654	1.31283	-0.195044
MRPL50	E	-0.118161	-0.68018	1.71103	-1.11193			-0.353772	2.21394	0.256718
MRPL27	E		-0.233716	0.322298	-0.538627		-0.842537	-1.14312	2.20862	-0.0113148
ATP12	E	0.624799	0.0168405	-0.290156	0.602184			0.471945	0.476352	-0.153228
EMI5	E			0.601209					0.0577998
PAM16	E	1.08287	-1.13038	0.717002	-1.40653		1.85176	0.10852	-0.488461	-0.886105
MRP20	E	-0.128735	-0.555105	0.613608	-0.790221	-0.950209	-0.834207	0.355889		0.0887068
ATP11	E	1.05218	0.7726	-0.186868	0.14222			0.770327	0.101071	-0.262856
MRPL16	E		0.565455	0.0985145	1.51292		-1.06417	-0.58687		0.52474
RSM24	E	-0.104322	-0.835835	0.464774	-0.0445665		-0.928399	0.684242	2.99311	-0.0215986
MSS51	E	-0.282942	-0.599527	1.07036	0.551112			-0.195853	0.722177	-0.21788
MSK1	E	-0.176672	0.728274		0.511409			0.661301	0.421937	-0.413189
COX8	F	-3.71649		1.45529			1.03339	-2.3227		1.73585
SCO1	F	-0.934408	1.43126	0.20598	-0.173995			0.0302924	0.350481	-0.223897
LIP5	F	0.559467	-0.38002		0.713839			-1.04525	0.493036	-0.824584
ILV6	F	0.343345	-0.142822	-2.71578	-0.284366	1.1115	-0.395532	-1.38238	-0.242617	-0.897405
DLD2	F	0.0315821	-0.206269	1.10791	-0.350165			0.828949	-0.409491	-0.701312
GRX5	F	1.00408	-1.39945	-0.656916	-1.31244			-0.193417	0.678235	-0.263411
CAT2	F	-0.712453	2.93901	-1.76898	-0.0819752	3.54771	-0.84853	-1.10816		2.24689
KGD1	F	-0.80318	0.112779	-0.873131	-0.747851	0.239534	-0.50351	-0.0591598	-0.953668	1.15004
LSC2	F	0.975526	-0.978376	-0.393813	0.371131	-0.0141535		0.462142	0.95858	0.776859
MIS1	F	0.0541694	-1.02798	0.0186632	0.188845		-0.375319	0.24855	0.0725027	-0.750854
NDE1	F	0.287067	-2.40565	-0.260701	0.271837	-1.18791	2.25113	0.299561	-0.463482	-0.241185
FUM1	F	-1.50463	-0.487248	-0.676937	-0.32756	0.637738		0.620683	0.0725027	0.677429
CIT1	F	-0.883842	-0.412305	-1.97491	-0.959533	0.693746	-0.241861	-0.0129849	-0.0114048	1.05232
ATP3	F	-1.50057	-1.71376	-0.262748	-0.61786	-0.0632627	0.248858	-0.0222726	0.22407	1.02086
MRPL24	F	-0.0406714	-0.692202	1.31316	-0.105906		-0.9649	0.917636		0.00372454
FMP32	F		0.772367	1.11411	1.29935			-0.235675	-0.724288	-0.665719
ISA2	F		-0.194863		-0.761206					-0.0373198
TIM21	F		0.318051		3.09937			-0.694398	-0.521418	-0.0231726
AFG3	F	0.277349	0.221644	-0.949283	-0.172127		-0.294271	-0.57322	-0.449746	-0.465359
MTF2	F		-0.574334		-0.345094			0.384851		-0.685235
MSY1	F	1.79812	0.00368323		0.776483			0.610215	-0.445857	0.0498197
CYT1	G	-0.113749	-1.59637	0.816494	1.1388	-1.3676	0.986715	-0.754777	-1.04073	0.872119
MRPL10	G	-1.49805	0.479813	0.664967	0.640025		-0.861812	-0.245936		-0.0301078
FUN14	G			-1.44979			1.95402	0.811864	0.633446	0.0987822
PKP1	G		0.2281		0.757949		-0.383436	0.976427		0.908224
MMT1	G						-0.815546	-4.75031		-1.00592
KGD2	G	-0.569808	-1.40033	-0.981956	-0.605749	-0.673462	-0.59942	0.0684977	-0.671799	1.52127
IML2	G	0.594392	2.42764		0.661569			0.440776	1.56515	-0.546975
KIP2	G							2.02587
TDH3	G	0.718415	1.92798	-0.487371	-0.0886921	0.130606	-0.925621	-0.0514912	0.52788	-0.897745
ISU1	G	0.342629	0.359492	0.0874919	0.171104		-0.696201		0.982918	0.200557
TRX3	G	-2.07456	-0.944394	-0.391057	0.491897	-0.631814		0.6332	0.0652496	0.801794
MRP13	G	-1.3712	0.143283	0.38979	0.163464		-0.83012	-0.0718607	0.984857	-0.169786
PPA2	G	0.416758	0.458626	1.37386	0.448815			0.450528	1.48027	-1.21989
POM152	G	0.186243	0.983667	-0.421744	1.32311		1.40273	0.34205	0.694804
ISM1	G	-0.20447	0.731779	0.08012	0.339134			-0.0732139		0.697257
ARG5,6	G	0.818989		-1.71956	0.0637442			1.22826	-3.46461	-0.280289
AEP2	G		-0.128322	-0.680931		-1.75334				1.21918
CCP1	G	0.502345	-0.528337	-0.0905769	0.156035		0.084782	0.735794	-0.82334	0.326752
IMG2	G	0.292588	0.49366	0.461887	-0.466254		-0.901224	0.490676		-0.215065
DSS1	G							0.772119		-0.18461
FMP30	G				0.156447			0.675213	0.526574	-0.392239
GUT2	G	-0.277908	0.109276	0.157434	0.421564	1.58819	2.53783	-0.277063	-0.694846	2.28042
RMD9	G	0.599226	0.260621	0.729432	0.500771			1.11936	0.199094	-0.495267
YOR022C	G							-0.744322
BNA3	G	0.885658	1.02634	1.13898	1.92037			1.22291	0.97743	-1.35932
ALT1	G	0.875372	-0.789104	0.826196	0.0323178			0.909988	-0.227342	-0.50784
GNP1	G	0.0518296	-1.26068		1.22206	-1.58025		0.616171	1.62069
MRPL28	G	1.68806	-0.122969	-0.214162	-1.82556	-0.591275	-0.891814	-0.899393	-0.167626	-0.110239
ATP15	G	0.173115	-2.4981	0.443296	-1.12851		0.410964	-1.29917	0.0656886	1.18324
RPM2	G		0.0797868	1.8473	0.75433			-0.419031		-0.977056
CBP4	G	0.661666	0.374473	1.32235	0.397742	0.0118581	1.01716	-0.859225	0.0373244	0.652067
PMA1	G		-0.237684	-0.747747	0.424838	-0.0852066	-0.408219	0.285871	-0.15566

## Sheet: absolute-mean-cluster
Cluster	∆tom70/71 at 30°C	b2-DHFR 18h (Boos)	Mia40	Tim44	b2-DHFR 6h (Mistores)	Tom22	Tim22	∆oxa1/cox18	Glycerol
A	0.704346	0.827383	0.806543	0.723665	0.91327	0.701527	0.814198	0.918715	0.921966
B	0.720276	0.782082	0.630999	0.747075	0.522046	0.427409	0.684968	0.454722	0.872856
C	1.06402	0.580132	0.740367	0.583891	0.696846	0.821892	0.638065	0.472745	0.755494
D	0.708232	0.816473	0.827996	0.600008	0.382291	0.893333	0.851457	0.38334	0.715001
E	0.571835	0.583877	0.582432	0.664466	0.714629	1.04727	0.468806	1.0241	0.254719
F	0.907467	0.820704	0.98427	0.648047	0.936944	0.715731	0.602625	0.441961	0.690154
G	0.678047	0.783633	0.730187	0.626956	0.841361	0.923977	0.808379	0.800333	0.709408
A+	0.606743	1.07395	0.876634	0.510327	1.04731	0.752437	0.69685	0.794189	1.1524
B+	0.63026	1.02203	0.483655	0.719402	0.473303	0.144613	0.627308	0.534321	0.962433
C+	0.966729	0.543124	0.716991	0.488209	0.266526	1.05965	0.594385	0.274922	0.809226
D+	0.643163	0.970638	0.836396	0.557779	0.339831	1.13581	0.695839	0.326851	1.20833
E+	0.956774	0.548958	0.662534	0.722178	0.515055	1.85176	0.428987	1.0728	0.160949
F+	0.5923	0.828399	0.869186	0.960123	1.24604	1.17779	0.489209	0.407058	0.968198
G+	0.587153	0.672302	0.738542	0.58029	0.576883	1.19917	0.766976	0.740098	0.896805
A-	0.86952	0.634419	0.765657	0.907912	0.698814	0.625161	0.943282	0.99343	0.771298
B-	0.785742	0.634421	0.704672	0.762888	0.635778	0.710206	0.733017	0.295523	0.753422
C-	1.13138	0.599869	0.771537	0.763295	1.21323	0.66339	0.699218	0.83542	0.726836
D-	0.903442	0.636614	0.812875	0.689158	0.416259	0.691267	1.16269	0.431139	0.550558
E-	0.283131	0.611813	0.408878	0.606754	0.814415	0.932345	0.564372	0.488461	0.320358
F-	1.26203	0.81656	1.05332	0.480006	0.421776	0.517703	0.69542	0.469108	0.481621
G-	0.872821	0.95063	0.71849	0.822953	0.954708	0.731341	0.870482	0.905745	0.55949

## Sheet: absolute-mean-cluster-pValues
Cluster	∆tom70/71 at 30°C	b2-DHFR 18h (Boos)	Mia40	Tim44	b2-DHFR 6h (Mistores)	Tom22	Tim22	∆oxa1/cox18	Glycerol
A	0.7501	0.3492	0.4477	0.1454	0.0963	0.1478	0.127	0.0013	0.2303
B	0.3335	0.2718	0.9343	0.1525	0.6507	0.8117	0.4275	0.9488	0.0498
C	0.0077	0.6319	0.4929	0.6648	0.5704	0.4687	0.7226	0.9207	0.6598
D	0.9562	0.8206	0.1497	0.8734	0.9844	0.29	0.2583	0.9775	0.7136
E	0.764	0.8681	0.7754	0.3619	0.6684	0.9198	0.9909	0.1867	0.953
F	0.0822	0.0491	0.1427	0.2438	0.0782	0.5318	0.6475	0.8499	0.5686
G	0.8796	0.6047	0.4891	0.9355	0.5539	0.4062	0.3026	0.2676	0.4371
A+	0.5165	0.1271	0.4242	0.6668	0.0976	0.3267	0.1214	0.1135	0.118
B+	0.6013	0.2469	0.9181	0.4354	0.6194	0.9041	0.4297	0.7574	0.0916
C+	0.1415	0.8239	0.4171	0.4279	0.9211	0.5378	0.3697	0.9502	0.8119
D+	0.5368	0.6208	0.2206	0.8607	0.8958	0.4945	0.3705	0.9821	0.6681
E+	0.3378	0.9864	0.7005	0.2215	0.3492	0.125	0.9863	0.0365	0.973
F+	0.3321	0.2681	0.2294	0.0212	0.1076	0.7004	0.9584	0.8065	0.5674
G+	0.8522	0.5301	0.5075	0.7051	0.523	0.2573	0.1934	0.361	0.3179
A-	0.7816	0.5587	0.3746	0.1663	0.4965	0.174	0.2667	0.0027	0.4571
B-	0.3846	0.3721	0.6655	0.1663	0.6124	0.3891	0.5714	0.9201	0.1336
C-	0.0098	0.631	0.5753	0.7179	0.0363	0.6063	0.8341	0.783	0.0867
D-	0.9621	0.6873	0.3472	0.6096	0.9545	0.0774	0.1328	0.8861	0.5303
E-	0.7885	0.6974	0.8991	0.4648	0.7345	0.3403	0.9148	0.9334	0.7794
F-	0.1162	0.0513	0.132	0.6383	0.3349	0.5532	0.5184	0.7302	0.9317
G-	0.735	0.5775	0.5455	0.7902	0.4005	0.9764	0.2811	0.2638	0.8319

## Sheet: References
References
1.	Backes S, Bykov YS, Flohr T, Raschle M, Zhou J, Lenhard S, et al. The chaperone-binding activity of the mitochondrial surface receptor Tom70 protects the cytosol against mitoprotein-induced stress. Cell Rep. 2021;35(1):108936. Epub 2021/04/08. doi: 10.1016/j.celrep.2021.108936. PubMed PMID: 33826901; PubMed Central PMCID: PMCPMC7615001.
2.	Boos F, Krämer L, Groh C, Jung F, Haberkant P, Stein F, et al. Mitochondrial protein-induced stress triggers a global adaptive transcriptional programme. Nat Cell Biol. 2019;21(4):442-51. Epub 2019/03/20. doi: 10.1038/s41556-019-0294-5. PubMed PMID: 30886345.
3.	Schlagowski AM, Knöringer K, Morlot S, Sanchez Vicente A, Flohr T, Krämer L, et al. Increased levels of mitochondrial import factor Mia40 prevent the aggregation of polyQ proteins in the cytosol. EMBO J. 2021;40(16):e107913. Epub 2021/07/01. doi: 10.15252/embj.2021107913. PubMed PMID: 34191328; PubMed Central PMCID: PMCPMC8365258.
4.	Flohr T, Raschle M, Herrmann JM. Dysfunctional mitochondria trap proteins in the intermembrane space. EMBO J. 2025. Epub 2025/06/17. doi: 10.1038/s44318-025-00486-1. PubMed PMID: 40524011.
5.	Krämer L, Dalheimer N, Raschle M, Storchova Z, Pielage J, Boos F, et al. MitoStores: chaperone-controlled protein granules store mitochondrial precursors in the cytosol. EMBO J. 2023;42(7):e112309. Epub 2023/01/28. doi: 10.15252/embj.2022112309. PubMed PMID: 36704946; PubMed Central PMCID: PMCPMC10068336.
6.	Opalinski L, Song J, Priesnitz C, Wenz LS, Oeljeklaus S, Warscheid B, et al. Recruitment of Cytosolic J-Proteins by TOM Receptors Promotes Mitochondrial Protein Biogenesis. Cell Rep. 2018;25(8):2036-43 e5. doi: 10.1016/j.celrep.2018.10.083. PubMed PMID: 30463002; PubMed Central PMCID: PMCPMC6280124.
7.	Gomkale R, Cruz-Zaragoza LD, Suppanz I, Guiard B, Montoya J, Callegari S, et al. Defining the Substrate Spectrum of the TIM22 Complex Identifies Pyruvate Carrier Subunits as Unconventional Cargos. Curr Biol. 2020;30(6):1119-27 e5. Epub 2020/03/07. doi: 10.1016/j.cub.2020.01.024. PubMed PMID: 32142709; PubMed Central PMCID: PMCPMC7090383.
8.	Stiller SB, Hopker J, Oeljeklaus S, Schutze C, Schrempp SG, Vent-Schmidt J, et al. Mitochondrial OXA Translocase Plays a Major Role in Biogenesis of Inner-Membrane Proteins. Cell Metab. 2016;23(5):901-8. Epub 2016/05/12. doi: 10.1016/j.cmet.2016.04.005. PubMed PMID: 27166948; PubMed Central PMCID: PMCPMC4873616.
9.	Morgenstern M, Stiller SB, Lubbert P, Peikert CD, Dannenmaier S, Drepper F, et al. Definition of a High-Confidence Mitochondrial Proteome at Quantitative Scale. Cell Rep. 2017;19(13):2836-52. doi: 10.1016/j.celrep.2017.06.014. PubMed PMID: 28658629; PubMed Central PMCID: PMCPMC5494306.
