# Supplementary material for: A protein-specific priority code in presequences determines the efficiency of mitochondrial protein import
Source: PLoS Biol. 2025 Jul 21;23(7):e3003298. doi: 10.1371/journal.pbio.3003298 (PMC12306757; doi:10.1371/journal.pbio.3003298)
Supplement: S3 Table — Refers to Fig 6A–6C. (XLSX) [file pbio.3003298.s011.xlsx]

## Sheet: Legend
logFC	log2 fold change of processed protein intensities for indicated comparison
AveExpr	mean expression intensity
Uniprot	Uniprot identification number
StdName	protein name(s) if applicable
comparison	pairwise comparison was done using limma for all indicated comparisons
pvalue.limma	p-values were adjusted for multiple testing using the methods described by Benjamini and Hochberg [1]
fdr	false discovery rate
hit_annotation	genes were defined as hits for fdr ≤ 0.001 and logFC ≥ log2(1.5); genes were defined as candidates for fdr ≤ 0.05 and logFC ≥ log2(1.0) without qualification as hit
DHFR	DHFR without an MTS was synthesized in vitro
Atp5	DHFR with N-terminally fused MTS of Atp5 was synthesized in vitro
Oxa1	DHFR with N-terminally fused MTS of Oxa1 was synthesized in vitro
Su9	DHFR with N-terminally fused MTS of Su9 (n.c.) was synthesized in vitro

## Sheet: Results IP
logFC	AveExpr	pvalue.limma	fdr	comparison	Uniprot	StdName	hit_annotation
5.22209	28.3926	2.7435e-10	5.17907e-08	Atp5 - DHFR	A0A5F9DTH8	HSP70	hit
4.72393	25.8312	3.50215e-11	2.10129e-08	Atp5 - DHFR	Atp5_DHFR	Atp5-DHFR	hit
4.53612	27.5566	0.000960948	0.0111955	Atp5 - DHFR	G1TBZ7	DIPK1A	candidate
3.91499	25.6179	1.51665e-08	1.51665e-06	Atp5 - DHFR	G1U879		hit
3.72708	25.5546	5.5874e-12	6.70488e-09	Atp5 - DHFR	A0A5F9DT47	CAND2	hit
3.28618	27.1647	0.00115686	0.0127361	Atp5 - DHFR	Q9MYW4	BCL2L1	candidate
2.99868	26.146	5.96912e-08	4.7753e-06	Atp5 - DHFR	A0A5F9DDF4;A0A5F9D603	NA	hit
2.74505	31.2516	3.02112e-10	5.17907e-08	Atp5 - DHFR	Su9_DHFR	Su9-DHFR	hit
2.74084	26.6478	5.20373e-07	2.71499e-05	Atp5 - DHFR	A0A5F9C9B1	UBE2Z	hit
2.72537	26.7808	7.01893e-09	8.42272e-07	Atp5 - DHFR	G1SX75	LPIN2	hit
2.56085	25.8453	0.000568077	0.00784659	Atp5 - DHFR	A0A5F9D9R2	CHMP1B	candidate
2.54297	25.85	3.79215e-07	2.14188e-05	Atp5 - DHFR	G1SN34	CDC26	hit
2.33385	25.2267	3.81031e-08	3.26598e-06	Atp5 - DHFR	P11845	PPP1R2	hit
2.18793	25.3392	1.06841e-07	7.54175e-06	Atp5 - DHFR	G1SMI5	ABRAXAS2	hit
2.08955	26.2704	3.07038e-06	0.000115139	Atp5 - DHFR	G1U577	ARMC6	hit
2.07488	25.725	2.19899e-06	9.09927e-05	Atp5 - DHFR	G1SWF0;P47776	NA	hit
1.99822	25.6246	1.58404e-07	1.00957e-05	Atp5 - DHFR	G1SNZ3	CSE1L	hit
1.83879	25.5581	1.14632e-06	5.09478e-05	Atp5 - DHFR	A0A5F9DRB0;A0A5F9CB33;G1TZF8;G1U1J2	NA	hit
1.79294	25.3511	7.84508e-06	0.000235352	Atp5 - DHFR	G1T9I3	PLAA	hit
1.75554	25.0168	1.06749e-06	4.9269e-05	Atp5 - DHFR	G1SWT7	ATPAF1	hit
1.70717	26.5485	0.00640788	0.0422498	Atp5 - DHFR	A0A5F9CAP0	CFI	candidate
1.69802	25.8743	6.31994e-06	0.000208396	Atp5 - DHFR	P23775;G1TBD5	NA	hit
1.69531	26.0203	0.00417224	0.0316879	Atp5 - DHFR	G1T459	SETD3	candidate
1.6755	25.3069	1.59849e-07	1.00957e-05	Atp5 - DHFR	G1T5D3;A0A5F9CB16	NA	hit
1.6686	26.053	0.000345794	0.0058444	Atp5 - DHFR	A0A5F9DK95	GBF1	candidate
1.63554	25.0652	0.000189692	0.00355673	Atp5 - DHFR	G1T6S6		candidate
1.6253	26.0441	7.72149e-06	0.000235352	Atp5 - DHFR	U3KMB3	PARP9	hit
1.59998	25.2513	0.00312711	0.0250168	Atp5 - DHFR	A0A5F9DA96	CHMP2B	candidate
1.57543	25.3157	0.00019611	0.0036205	Atp5 - DHFR	A0A5F9DNN9	CLIC4	candidate
1.56185	25.1306	5.61235e-06	0.000192423	Atp5 - DHFR	A0A5F9DJH0	DNM3	hit
1.531	24.9575	2.20729e-05	0.000601988	Atp5 - DHFR	G1TVC8	CDC27	hit
1.49446	25.5395	0.000139259	0.00272679	Atp5 - DHFR	G1T721	TDRD3	candidate
1.43597	25.3338	0.000389501	0.00640276	Atp5 - DHFR	G1SF18;G1T6L1;G1T6K0;P14943;G1T7P3;G1TMC5;G1SJQ8;G1T6X7;A0A5F9C0P4	NA	candidate
1.42361	25.1319	3.92678e-07	2.14188e-05	Atp5 - DHFR	G1T369	DCUN1D1	hit
1.41842	24.9614	7.69767e-06	0.000235352	Atp5 - DHFR	G1TRA4;G1T2M0	NA	hit
1.41141	25.4222	0.000988135	0.0114016	Atp5 - DHFR	G1TP67		candidate
1.38467	25.5623	9.41946e-06	0.000275691	Atp5 - DHFR	G1SEL4	F13B	hit
1.34794	26.3148	0.000479947	0.00738025	Atp5 - DHFR	P06912;G1SZH0	NA	candidate
1.33495	24.8467	2.91307e-07	1.74784e-05	Atp5 - DHFR	A0A5F9DUE3	DCTN4	hit
1.33182	25.7145	0.00201255	0.0188677	Atp5 - DHFR	A0A5F9C8H7	FAM114A2	candidate
1.30552	25.4763	0.00787154	0.0485176	Atp5 - DHFR	U3KPI0		candidate
1.27585	25.0553	2.6979e-06	0.000107666	Atp5 - DHFR	A0A5F9C2H9		hit
1.19299	24.981	0.00341991	0.0269863	Atp5 - DHFR	G1T4I8		candidate
1.183	25.6117	0.000581513	0.00784659	Atp5 - DHFR	G1SIZ4	NUP153	candidate
1.17089	24.9217	0.00184731	0.0175935	Atp5 - DHFR	A0A5F9C5I9	THRAP3	candidate
1.14628	25.2291	0.000140884	0.00272679	Atp5 - DHFR	G1U153;A0A5F9DJ94;A0A5F9CNQ0	NA	candidate
1.07109	25.0671	0.000485867	0.00738025	Atp5 - DHFR	G1SUH6	UBL7	candidate
1.0555	27.8472	0.000564841	0.00784659	Atp5 - DHFR	G1T3X1;P48747	NA	candidate
1.04032	25.0299	0.00117452	0.012813	Atp5 - DHFR	G1U4V1	EXOSC4	candidate
1.03703	24.8745	0.00284748	0.023895	Atp5 - DHFR	G1SGY2	PTPN12	candidate
1.02256	25.8956	0.00344076	0.0269863	Atp5 - DHFR	A0A5F9CDB8	GGA3	candidate
1.01205	27.193	1.64035e-05	0.000465652	Atp5 - DHFR	G1SPF9	C5	hit
1.00768	25.2811	0.00271006	0.0230302	Atp5 - DHFR	G1TEC0		candidate
1.00649	24.9746	6.97542e-05	0.00159239	Atp5 - DHFR	A0A5F9DS16	RWDD4	candidate
0.96088	27.5657	0.00102464	0.0117102	Atp5 - DHFR	A0A5F9DPA3		candidate
0.94561	24.8975	0.000561042	0.00784659	Atp5 - DHFR	G1TB71	CKAP5	candidate
0.933682	29.083	0.0002456	0.0043988	Atp5 - DHFR	P62975;A0A5F9CP41;A0A5F9C9K9;G1SF46	NA	candidate
0.93354	26.0268	0.00320428	0.0254645	Atp5 - DHFR	Q28647;G1TX64	NA	candidate
0.930865	29.3576	0.00371892	0.0287927	Atp5 - DHFR	G1TFE8		candidate
0.925492	28.0652	0.00159122	0.0155241	Atp5 - DHFR	G1SEK8	FETUB	candidate
0.888254	28.4747	8.60386e-05	0.00187721	Atp5 - DHFR	G1TY29	ITIH4	candidate
0.885238	26.5384	0.00201143	0.0188677	Atp5 - DHFR	G1SCK4	SERPINF2	candidate
0.85084	24.6568	0.00421279	0.0317946	Atp5 - DHFR	G1U483	PAN2	candidate
0.845482	29.0584	0.00147831	0.0149073	Atp5 - DHFR	G1T7A2	C4BPA	candidate
0.831615	25.162	0.00240113	0.021336	Atp5 - DHFR	G1TMA0	SMG7	candidate
0.823715	26.1891	0.00310393	0.0249981	Atp5 - DHFR	A0A5F9CMG1	AKAP10	candidate
0.808491	25.7005	0.00566985	0.0393284	Atp5 - DHFR	A0A5F9DE82	CXorf38	candidate
0.794825	25.885	0.00145895	0.0148368	Atp5 - DHFR	G1SLI7	FYCO1	candidate
0.776793	30.3243	0.000112464	0.00232683	Atp5 - DHFR	U3KMR2;P80191	NA	candidate
0.744784	24.8524	0.000653915	0.0085447	Atp5 - DHFR	A0A5F9CZ06		candidate
0.74209	27.6569	0.00123601	0.0133623	Atp5 - DHFR	P41975	SOD3	candidate
0.725602	27.3446	0.000205325	0.00373319	Atp5 - DHFR	A0A5F9D5M0	TRIM56	candidate
0.72231	30.9041	0.000545778	0.00784659	Atp5 - DHFR	G1SZV5	NA	candidate
0.651709	27.638	0.0023082	0.0208258	Atp5 - DHFR	G1U6T0	F5	candidate
0.649276	24.8893	0.000581955	0.00784659	Atp5 - DHFR	G1T1B7		candidate
0.648455	30.1275	0.0063654	0.0422015	Atp5 - DHFR	G1U437;G1TPH1;G1U5I7;G1TUN8;G1U4I1;G1U6S0;G1U1L1;G1TQK1;G1TW89;G1U6J7;G1TVL6	NA	candidate
0.647007	28.192	0.00516286	0.0364437	Atp5 - DHFR	P37153;G1TIF8	NA	candidate
0.641075	31.0732	0.00306616	0.0248608	Atp5 - DHFR	A0A5F9DTW5	RPL14	candidate
0.630243	30.409	0.00510309	0.0364437	Atp5 - DHFR	B6S6L6	apoCI	candidate
0.627648	24.9727	0.00160499	0.0155322	Atp5 - DHFR	G1TBF8	CIT	candidate
0.621283	25.7169	0.00606694	0.0406722	Atp5 - DHFR	A0A5F9DJZ4;A0A5F9CP79	NA	candidate
0.615617	28.686	0.00397276	0.0303651	Atp5 - DHFR	G1SLC2	EIF3F	candidate
0.615424	29.3981	0.00168093	0.016137	Atp5 - DHFR	G1U415;P22458	NA	candidate
0.603453	28.1477	0.00152454	0.0152354	Atp5 - DHFR	G1STX4	SRP54	candidate
0.597731	30.074	0.00136907	0.0141604	Atp5 - DHFR	G1SS91		candidate
0.595639	25.04	0.00625501	0.0417001	Atp5 - DHFR	G1T2T9	RAB5A	candidate
0.593007	29.6626	0.00108092	0.0120466	Atp5 - DHFR	G1U2Z0;G1SF08;G1U7Y8;G1U062;G1U1G0;G1U6I9	NA	candidate
0.591634	30.2288	0.00224008	0.0203644	Atp5 - DHFR	G1TX70		candidate
0.574243	24.6745	0.00253778	0.0220676	Atp5 - DHFR	G1TC47	MARK3	candidate
0.565951	26.1812	0.0010842	0.0120466	Atp5 - DHFR	G1SDM6	DNAJC13	candidate
0.542955	27.2642	0.00762775	0.0475506	Atp5 - DHFR	G1T5A0	RRM1	candidate
0.536473	27.1868	0.00216864	0.0199884	Atp5 - DHFR	G1SYM4	A1BG	candidate
0.526155	28.1622	0.000734883	0.00946706	Atp5 - DHFR	A0A5F9D609	FXR2	candidate
0.520685	27.7583	0.00132605	0.0139584	Atp5 - DHFR	G1U9Q9		candidate
0.514069	25.2934	0.000828046	0.0101393	Atp5 - DHFR	G1SJ07	CIP2A	candidate
0.512481	24.8997	0.00131412	0.0139552	Atp5 - DHFR	G1SCR0	LAMTOR1	candidate
0.509121	29.8332	0.000761801	0.00952252	Atp5 - DHFR	G1T567	RHOA	candidate
0.500895	25.4521	0.00373182	0.0287927	Atp5 - DHFR	G1SGA9	XRN1	candidate
0.484454	25.9569	0.00236548	0.0211834	Atp5 - DHFR	G1TFV2	TAB1	candidate
0.46211	26.9944	0.000756386	0.00952252	Atp5 - DHFR	G1SZW8	EPS15L1	candidate
0.449093	27.0006	0.0058138	0.0399998	Atp5 - DHFR	A0A5F9C167	EXOC1	candidate
0.43882	27.2567	0.00131126	0.0139552	Atp5 - DHFR	G1SYU0	NEK9	candidate
0.433211	28.3282	0.00678095	0.0437481	Atp5 - DHFR	G1T432		candidate
0.425438	27.3732	0.00293536	0.0242927	Atp5 - DHFR	A0A5F9DLY6	FBXO30	candidate
0.420611	26.2844	0.00272524	0.0230302	Atp5 - DHFR	G1T7Y7	CAPZB	candidate
0.403222	26.6059	0.00748688	0.047038	Atp5 - DHFR	G1SGK7	LRRC40	candidate
0.398358	30.8134	0.00272155	0.0230302	Atp5 - DHFR	A0A5F9CRR7		candidate
0.391407	28.5368	0.00443629	0.0328614	Atp5 - DHFR	G1TXP1	SNX22	candidate
0.390341	29.7031	0.00604607	0.0406722	Atp5 - DHFR	G1U5E6;A0A5F9CIW7;G1U7X5	NA	candidate
0.364098	27.924	0.00654793	0.0429372	Atp5 - DHFR	P18287	APOE	candidate
0.296481	29.4522	0.00583331	0.0399998	Atp5 - DHFR	A0A5F9DB47		candidate
-0.318959	27.6942	0.00811055	0.0496564	Atp5 - DHFR	G1SYL8	ELOB	candidate
-0.324947	27.3831	0.00460621	0.033704	Atp5 - DHFR	P47823;A0A5S8H3V0	NA	candidate
-0.32617	28.1992	0.00491221	0.0357252	Atp5 - DHFR	G1SDY5	YWHAZ	candidate
-0.350006	27.6373	0.00106507	0.0120466	Atp5 - DHFR	A0A5F9CV64	SNX4	candidate
-0.379774	30.0341	0.00788411	0.0485176	Atp5 - DHFR	A0A5F9CW87;P08628	NA	candidate
-0.386831	30.6098	0.00595294	0.0405882	Atp5 - DHFR	O19049	HNRNPK	candidate
-0.394436	30.5948	0.00704271	0.0445553	Atp5 - DHFR	P53787	EEF1D	candidate
-0.401378	27.0619	0.00156997	0.0154424	Atp5 - DHFR	P41111	EIF2B4	candidate
-0.423212	30.2751	0.000590865	0.00787821	Atp5 - DHFR	A0A5F9DTZ5;A0A5F9DJ71	NA	candidate
-0.447702	36.2843	0.0021345	0.0198558	Atp5 - DHFR	P02057	HBB2	candidate
-0.454857	27.9753	0.00659799	0.0430304	Atp5 - DHFR	A0A5F9DBH1	USP15	candidate
-0.466146	27.9188	0.00513877	0.0364437	Atp5 - DHFR	G1SP54	LTA4H	candidate
-0.476029	27.1589	0.00374305	0.0287927	Atp5 - DHFR	G1SZL8	EIF6	candidate
-0.479756	34.8151	0.00686324	0.0440422	Atp5 - DHFR	A0A5F9DPQ3		candidate
-0.483942	26.8841	0.000416201	0.00673506	Atp5 - DHFR	G1TEP1	ZC3HAV1	candidate
-0.517946	29.0942	0.000359782	0.00599636	Atp5 - DHFR	G1TQR2;P34826;A0A5F9D978	NA	candidate
-0.540141	29.3065	0.000281466	0.00482513	Atp5 - DHFR	G1TQ31;P33674	NA	candidate
-0.553991	27.4959	0.00425551	0.0319163	Atp5 - DHFR	G1U974	DPYSL2	candidate
-0.559912	26.418	0.000139833	0.00272679	Atp5 - DHFR	G1U6D0	GTPBP1	candidate
-0.569168	27.4006	0.00541396	0.0379927	Atp5 - DHFR	G1SRL3	NMT1	candidate
-0.592636	26.3242	0.00300199	0.0246739	Atp5 - DHFR	G1U0Q7	SEPTIN2	candidate
-0.596098	33.2053	0.000562979	0.00784659	Atp5 - DHFR	G1SDF2	PCMT1	candidate
-0.601031	28.1374	0.000265044	0.00467725	Atp5 - DHFR	P27124	FKBP4	candidate
-0.607253	30.6354	0.000538905	0.00784659	Atp5 - DHFR	G1TLT8;G1TJH8;G1TGI6;A0A5F9C7B1;G1TWL4;G1U1G8;G1U673;G1U1A8;G1TI36;G1TQM9	NA	candidate
-0.613618	28.0679	9.49471e-05	0.00203458	Atp5 - DHFR	A0A5F9D619	ASAP1	candidate
-0.622251	28.5157	0.000102734	0.00216282	Atp5 - DHFR	G1SPZ7;G1T569;P11909	NA	candidate
-0.624884	29.9825	6.42553e-06	0.000208396	Atp5 - DHFR	G1SR03	VCP	hit
-0.634232	27.0258	0.000796368	0.00985197	Atp5 - DHFR	G1SIV7	NARS1	candidate
-0.647582	26.2415	0.00241808	0.021336	Atp5 - DHFR	G1SUT5	TRIR	candidate
-0.656352	28.3324	4.78317e-05	0.00117139	Atp5 - DHFR	A0A5F9C2R0	PSMD3	candidate
-0.663478	29.6549	0.000574459	0.00784659	Atp5 - DHFR	G1SU98;A0A5F9DDQ8	NA	candidate
-0.69149	28.8927	0.000741587	0.00946706	Atp5 - DHFR	G1TUR3		candidate
-0.693349	26.9066	0.00666584	0.0432379	Atp5 - DHFR	G1T3Z5	CDV3	candidate
-0.727757	26.2909	0.000463816	0.0072283	Atp5 - DHFR	U3KMD1	SNX6	candidate
-0.737434	27.2868	0.00264055	0.0227961	Atp5 - DHFR	G1SL80	UROD	candidate
-0.752592	27.1701	0.00138063	0.0141604	Atp5 - DHFR	G1TKE3	TAGLN2	candidate
-0.771616	27.8882	0.000655094	0.0085447	Atp5 - DHFR	G1TPW2	MRI1	candidate
-0.774805	29.4696	1.66859e-05	0.000465652	Atp5 - DHFR	G1T9I4		hit
-0.793688	28.2293	5.36172e-05	0.00126158	Atp5 - DHFR	P29338;A0A5F9CEY5	NA	candidate
-0.803964	25.8639	0.000576305	0.00784659	Atp5 - DHFR	G1T671	ACAT2	candidate
-0.808931	25.0741	5.49306e-06	0.000192423	Atp5 - DHFR	G1TZ26		hit
-0.831334	25.4017	0.00290347	0.0241956	Atp5 - DHFR	A0A5F9CR69	USP10	candidate
-0.836497	26.4714	1.28435e-06	5.50437e-05	Atp5 - DHFR	A0A5F9DDZ2	GCLC	hit
-0.83999	27.2733	0.00764772	0.0475506	Atp5 - DHFR	G1TAW7	EIF2A	candidate
-0.841614	27.0712	0.00134563	0.0140414	Atp5 - DHFR	A0A5F9C4L4;A0A5F9DHV9	NA	candidate
-0.855678	27.8925	0.00566276	0.0393284	Atp5 - DHFR	G1SDA8	PSMA1	candidate
-0.903875	25.2126	0.000274003	0.00476527	Atp5 - DHFR	Q28619;G1SFP2	NA	candidate
-0.973254	29.0981	0.00503281	0.0361639	Atp5 - DHFR	G1U6B2	ALAD	candidate
-0.991788	25.0562	0.000444864	0.00702417	Atp5 - DHFR	A0A5F9DQ75		candidate
-0.993766	24.9622	0.000174456	0.00332298	Atp5 - DHFR	G1T1X0	ARHGAP23	candidate
-1.09534	25.3511	7.03304e-05	0.00159239	Atp5 - DHFR	G1SHV3	RAD21	candidate
-1.10038	25.4898	5.29913e-05	0.00126158	Atp5 - DHFR	G1SIU6	TOMM34	candidate
-1.17461	25.1628	0.00600407	0.0406722	Atp5 - DHFR	G1SES0	ARHGAP4	candidate
-1.17688	25.6542	0.000118729	0.00241483	Atp5 - DHFR	G1TD01;G1U157;G1TT42	NA	candidate
-1.22263	25.3245	0.00694385	0.0443224	Atp5 - DHFR	A0A5F9D3Q2	MLST8	candidate
-1.3067	24.997	4.05172e-05	0.00103448	Atp5 - DHFR	P63169;A0A5F9D7N7;G1TBW9	NA	candidate
-1.35185	25.3858	3.72962e-05	0.000972944	Atp5 - DHFR	A0A5F9DT18	MTSS1	hit
-1.37397	29.9588	2.49813e-05	0.000666168	Atp5 - DHFR	P62160	CALM	hit
-1.44701	25.8007	7.48858e-05	0.00166413	Atp5 - DHFR	A0A5F9DAR9;P19007	NA	candidate
-1.54651	26.514	0.00460143	0.033704	Atp5 - DHFR	A0A5F9CQX6	CIAPIN1	candidate
-1.58659	25.5036	0.000955172	0.0111955	Atp5 - DHFR	A0A5F9D4B2	BCAS3	candidate
-1.66695	25.7093	4.33315e-05	0.00108329	Atp5 - DHFR	G1TFT6		candidate
-1.75415	25.0811	7.14163e-07	3.57082e-05	Atp5 - DHFR	G1SLE4	ZMAT2	hit
-1.77168	26.0731	0.00439205	0.0327358	Atp5 - DHFR	G1SHF9	UFC1	candidate
-1.79457	26.3106	0.000917095	0.0108962	Atp5 - DHFR	A0A5F9DP68	PSMA6	candidate
-1.79712	25.6547	0.00153623	0.0152354	Atp5 - DHFR	G1TW86	ZPR1	candidate
-1.825	25.6228	0.0070546	0.0445553	Atp5 - DHFR	A0A5F9D3K5		candidate
-1.87574	25.3962	0.000420941	0.00673506	Atp5 - DHFR	G1SJT0	EIF4EBP2	candidate
-1.91524	25.5232	3.64004e-06	0.000132365	Atp5 - DHFR	A0A5F9DKP7	FKBP5	hit
-1.95326	25.694	0.00302541	0.0246972	Atp5 - DHFR	G1U2I3	MTMR14	candidate
-2.07744	25.1789	3.63965e-09	4.85287e-07	Atp5 - DHFR	G1T9H0	FAM98A	hit
-2.17897	26.1852	1.10956e-10	3.32868e-08	Atp5 - DHFR	G1TWX9	SRXN1	hit
-2.18049	25.9339	8.02735e-07	3.85313e-05	Atp5 - DHFR	A0A5F9D7N8	HBZ	hit
-2.19528	25.5366	1.35851e-08	1.48201e-06	Atp5 - DHFR	A0A5F9DEE6	RAD23B	hit
-2.27022	25.3716	6.36867e-08	4.7765e-06	Atp5 - DHFR	G1T201	RIPK1	hit
-2.61744	25.3401	2.7031e-08	2.49517e-06	Atp5 - DHFR	A0A5F9C9S7	TRIM39	hit
-2.81217	25.5172	5.88999e-10	8.83499e-08	Atp5 - DHFR	P08855	CAST	hit
-2.90739	26.772	0.00246096	0.0215559	Atp5 - DHFR	P01697		candidate
-2.94002	25.9249	0.000905759	0.0108808	Atp5 - DHFR	G1THY2;Q28678	NA	candidate
-3.09789	25.8423	0.00218206	0.0199884	Atp5 - DHFR	A0A5F9DCM2;A0A5F9DNW2	NA	candidate
-3.13328	27.978	0.00499699	0.0361228	Atp5 - DHFR	G1T0X2		candidate
-3.16169	26.792	0.000906731	0.0108808	Atp5 - DHFR	G1SNZ0	PPM1B	candidate
-4.38076	27.3636	2.78136e-06	0.000107666	Atp5 - DHFR	U3KNZ4;G1U7U3	U3KNZ4;NME1	hit
-4.51068	26.9252	2.55797e-10	5.17907e-08	Atp5 - DHFR	P29751	ACTB	hit
-5.10989	25.9903	7.20041e-11	2.88016e-08	Atp5 - DHFR	U3KN01		hit
-1.24683	26.3841	0.00822838	0.050021	Atp5 - DHFR	G1TX91	LZIC	no hit
0.707942	24.973	0.00825346	0.050021	Atp5 - DHFR	G1U7I9	DDX39B	no hit
-0.581946	28.8281	0.00839194	0.0506046	Atp5 - DHFR	G1SFV7	DDB1	no hit
-0.421247	29.0536	0.00852815	0.0511689	Atp5 - DHFR	A0A5F9DHA9	YWHAE	no hit
0.629007	24.9383	0.00891549	0.0532268	Atp5 - DHFR	A0A5F9D3E9		no hit
-0.340375	25.3646	0.00900317	0.0532465	Atp5 - DHFR	G1TUM0;G1TU78;G1T586;G1U9J5;G1TTH1;G1SFA3;G1TYM6;G1TEQ0;G1U0J2	NA	no hit
-0.470569	29.2287	0.00900754	0.0532465	Atp5 - DHFR	A0A5F9DPL1;P13490	NA	no hit
0.366935	27.4461	0.00929612	0.0544421	Atp5 - DHFR	G1T6X0	WDR91	no hit
-0.338733	29.6578	0.00932329	0.0544421	Atp5 - DHFR	A0A5F9CEA3	NAP1L4	no hit
0.889082	25.5834	0.00934589	0.0544421	Atp5 - DHFR	G1SY88	ADK	no hit
-0.31256	29.131	0.00939197	0.0544462	Atp5 - DHFR	G1SRB6	PPID	no hit
-1.01334	25.7683	0.00962099	0.055283	Atp5 - DHFR	G1SDU6	TARS1	no hit
0.466753	24.9927	0.00962846	0.055283	Atp5 - DHFR	G1TKR7;G1TWT5	NA	no hit
0.306222	27.1078	0.0098389	0.0560847	Atp5 - DHFR	A0A5F9DUK6	FRYL	no hit
-0.544416	25.0313	0.00986156	0.0560847	Atp5 - DHFR	G1T926	DCTN1	no hit
0.738549	25.0627	0.0105637	0.0596705	Atp5 - DHFR	G1SE56	PDE12	no hit
0.775428	25.004	0.0105915	0.0596705	Atp5 - DHFR	G1SMK5	CBL	no hit
-0.329363	28.6669	0.0107415	0.0602325	Atp5 - DHFR	G1T667	CCS	no hit
-0.292456	29.4562	0.0109505	0.0611189	Atp5 - DHFR	G1SHQ2;G1TIM9;G1TXX4;G1U567;G1TJF3	NA	no hit
-0.418808	28.6791	0.011164	0.0620222	Atp5 - DHFR	G1SSK9		no hit
0.378074	26.8667	0.0114537	0.0633386	Atp5 - DHFR	A0A5F9D5Y6	PPP2R1B	no hit
-2.92261	28.3269	0.0115597	0.0636312	Atp5 - DHFR	A0A5F9CM97	YWHAH	no hit
0.534832	27.1333	0.0116945	0.0640793	Atp5 - DHFR	A0A5F9D0Q9;G1TI56	NA	no hit
-0.725274	25.5011	0.0121834	0.066256	Atp5 - DHFR	G1TYR8	ATG4B	no hit
1.32617	25.7809	0.0122021	0.066256	Atp5 - DHFR	G1SIJ8	IPO4	no hit
-2.18366	27.902	0.0125174	0.0676616	Atp5 - DHFR	A0A5F9C3Z7	CHMP4C	no hit
-0.608174	27.9233	0.0128433	0.0691117	Atp5 - DHFR	G1SR16	COPS2	no hit
-0.956195	25.5017	0.0134585	0.0719907	Atp5 - DHFR	G1SE50	CRKL	no hit
-0.340664	29.4498	0.0135327	0.0719907	Atp5 - DHFR	G1TSG1		no hit
1.09845	25.6056	0.0135876	0.0719907	Atp5 - DHFR	A0A5F9CAM2	TUBG1	no hit
-1.27193	26.3113	0.0136182	0.0719907	Atp5 - DHFR	G1SZ14	PSMA3	no hit
0.401619	26.2497	0.0138081	0.0726744	Atp5 - DHFR	G1TEP7	CASS4	no hit
-0.337136	28.5107	0.0141176	0.0739786	Atp5 - DHFR	G1STF9;Q5IH81	NA	no hit
0.298984	31.614	0.0142093	0.0740225	Atp5 - DHFR	A0A5F9CVM4	RPL3	no hit
0.444665	29.3002	0.0142561	0.0740225	Atp5 - DHFR	G1T647	GCLM	no hit
1.10493	25.3575	0.014311	0.0740225	Atp5 - DHFR	A0A5F9DK24	SPDL1	no hit
0.521871	24.7159	0.0146271	0.0753325	Atp5 - DHFR	G1SVM3	RABGAP1L	no hit
0.960392	26.09	0.0147179	0.0753487	Atp5 - DHFR	G1SCI2	DNAJB6	no hit
-0.264216	28.8437	0.0147723	0.0753487	Atp5 - DHFR	G1SYJ6;G1SZF4;G1SZ30	NA	no hit
0.448351	27.0023	0.0148329	0.0753487	Atp5 - DHFR	A0A5F9CZR4	EIF3H	no hit
0.341296	27.1603	0.0148818	0.0753487	Atp5 - DHFR	G1U4U0		no hit
0.257342	27.432	0.0149442	0.0753487	Atp5 - DHFR	G1T3Z6	PRKAR2B	no hit
-0.46456	27.7183	0.0151296	0.0759644	Atp5 - DHFR	A0A5F9CRP7		no hit
2.84246	26.5371	0.0157779	0.0786066	Atp5 - DHFR	G1TJR8		no hit
-0.45234	30.1158	0.0157868	0.0786066	Atp5 - DHFR	P29694;A0A5F9CKQ1	NA	no hit
0.522838	33.5304	0.0163107	0.0803432	Atp5 - DHFR	P12530;G1TJE5	NA	no hit
0.479003	26.0145	0.0163943	0.0803432	Atp5 - DHFR	A0A5F9C5D0		no hit
0.497064	29.0067	0.016431	0.0803432	Atp5 - DHFR	G1SML9;G1U9C0;A0A5F9C2E1;A0A5F9DDM0	NA	no hit
-0.400632	26.9825	0.0165024	0.0803432	Atp5 - DHFR	P80584;G1U0S3;G1U3M3;G1SGU9	NA	no hit
0.883696	25.3302	0.0165364	0.0803432	Atp5 - DHFR	G1SRE9	UBR3	no hit
0.279144	29.7329	0.0165373	0.0803432	Atp5 - DHFR	G1SMZ5	EIF3A	no hit
-0.235349	28.2764	0.016909	0.081818	Atp5 - DHFR	U3KMS5	COPS3	no hit
-0.544693	25.1629	0.0170262	0.0820538	Atp5 - DHFR	G1SID3	VPS13C	no hit
0.331473	28.4249	0.0172744	0.082723	Atp5 - DHFR	G1T5R3	TCF25	no hit
-0.363688	28.1865	0.0173029	0.082723	Atp5 - DHFR	A0A5F9DJR7	ANXA7	no hit
0.962886	25.7294	0.0177551	0.0843167	Atp5 - DHFR	G1SSM6	NUP133	no hit
0.339785	33.3356	0.0177768	0.0843167	Atp5 - DHFR	P68105;A0A5F9C1Y0;A0A5F9CB36;G1TM98	NA	no hit
0.451731	28.117	0.0183481	0.0866838	Atp5 - DHFR	P29678;A0A5F9C5E9	NA	no hit
-1.65688	26.6052	0.0184831	0.0869792	Atp5 - DHFR	A0A5F9D9L7		no hit
1.2053	25.0415	0.018665	0.0874924	Atp5 - DHFR	G1U9R4	APOB	no hit
-0.393156	27.0686	0.0190535	0.0887752	Atp5 - DHFR	G1SEJ4	ATP6V1B2	no hit
-0.504445	29.1168	0.0190867	0.0887752	Atp5 - DHFR	A0A5F9DPQ6		no hit
-0.37658	30.7702	0.0193529	0.0894513	Atp5 - DHFR	G1T5H8	EIF4B	no hit
0.501667	24.8862	0.0193811	0.0894513	Atp5 - DHFR	G1TDQ3	BUB3	no hit
0.914635	25.384	0.0195576	0.0896645	Atp5 - DHFR	G1SU42	STAT6	no hit
1.07379	26.6535	0.0195767	0.0896645	Atp5 - DHFR	A0A5F9DVH2		no hit
0.241317	28.3165	0.0197903	0.090298	Atp5 - DHFR	A0A5F9CJW7	WNK1	no hit
-0.414272	29.2456	0.0201012	0.0913689	Atp5 - DHFR	G1TMW2	TOLLIP	no hit
-0.291064	28.8199	0.0205047	0.0927318	Atp5 - DHFR	G1TSH8;A0A5F9DRK5	NA	no hit
-0.252455	28.683	0.0206459	0.0927318	Atp5 - DHFR	G1SGV5	ABCF1	no hit
-0.286282	26.6148	0.02068	0.0927318	Atp5 - DHFR	G1SR29	ATP6V1A	no hit
-0.475088	27.1393	0.0207581	0.0927318	Atp5 - DHFR	G1TWX4;A0A5F9CA32;G1TGF1;G1T1F5;A0A5H1ZRN6	NA	no hit
0.503042	30.0181	0.0207874	0.0927318	Atp5 - DHFR	G1TJR3		no hit
-0.209711	28.4507	0.0209394	0.0928511	Atp5 - DHFR	A0A5F9CJC1;G1SG29	NA	no hit
0.74784	30.2896	0.0209689	0.0928511	Atp5 - DHFR	P01685		no hit
-0.421807	26.2892	0.0212501	0.0937502	Atp5 - DHFR	G1SJF1	WDR26	no hit
0.374291	27.7056	0.0216812	0.0953019	Atp5 - DHFR	A0A5F9DRP1	EFL1	no hit
0.275226	30.358	0.0219167	0.0959856	Atp5 - DHFR	A0A5F9CH38	DNAJA4	no hit
-0.437864	30.4232	0.0229184	0.100008	Atp5 - DHFR	A0A5F9C7G3	RBM24	no hit
-0.385158	25.4823	0.0239171	0.103988	Atp5 - DHFR	G1TSK1	PASK	no hit
0.744622	25.7035	0.0242769	0.105171	Atp5 - DHFR	G1TA72	HS1BP3	no hit
1.85398	27.5792	0.0244443	0.105515	Atp5 - DHFR	A0A5F9CAK9;A0A5F9CXG1	NA	no hit
0.330967	27.5743	0.0247725	0.106505	Atp5 - DHFR	G1T3N8	AIMP2	no hit
-0.300607	29.7239	0.0248511	0.106505	Atp5 - DHFR	G1T3Z2	NSFL1C	no hit
-1.09214	30.0494	0.0249445	0.106525	Atp5 - DHFR	G1T0W8	FGB	no hit
-0.260507	30.6597	0.0251186	0.106654	Atp5 - DHFR	G1TEG8		no hit
0.376579	25.4519	0.0252076	0.106654	Atp5 - DHFR	G1T464		no hit
-0.985155	27.8972	0.0252414	0.106654	Atp5 - DHFR	Q28749	FN1	no hit
-0.393221	28.4201	0.0257343	0.107953	Atp5 - DHFR	G1U427		no hit
-0.428948	27.8337	0.0258821	0.107953	Atp5 - DHFR	G1SLT8	HNRNPH3	no hit
0.283131	28.6759	0.0259025	0.107953	Atp5 - DHFR	G1SSX2	HUWE1	no hit
1.09409	25.3301	0.0259088	0.107953	Atp5 - DHFR	G1TAP1	PPA1	no hit
-0.305721	27.4377	0.0264215	0.109566	Atp5 - DHFR	A0A5F9CBG4	DCAF11	no hit
0.449777	28.311	0.0264785	0.109566	Atp5 - DHFR	G1U978;A0A5F9DQD8	NA	no hit
-0.265845	29.3282	0.0268963	0.110913	Atp5 - DHFR	A0A5F9C7Q4	STIP1	no hit
0.413765	26.4827	0.0271233	0.111466	Atp5 - DHFR	G1SX55		no hit
-0.457591	27.8791	0.0272837	0.111516	Atp5 - DHFR	G1T5T8	PDLIM1	no hit
-0.356144	28.6851	0.0273686	0.111516	Atp5 - DHFR	G1TAD2	SMAP2	no hit
-0.272701	27.1511	0.0274965	0.111516	Atp5 - DHFR	G1TDI0	PA2G4	no hit
0.271014	28.8692	0.0275073	0.111516	Atp5 - DHFR	P06813	CAPNS1	no hit
0.463827	24.6417	0.0279396	0.112887	Atp5 - DHFR	A0A5F9CV17		no hit
0.97523	25.2599	0.0281176	0.113225	Atp5 - DHFR	A0A5F9CSZ9	COPG2	no hit
0.313696	28.6235	0.0289443	0.116164	Atp5 - DHFR	G1TUT9		no hit
0.563104	25.1884	0.0292682	0.117073	Atp5 - DHFR	G1SCS1	EXOC6	no hit
0.316608	28.1675	0.0293702	0.117091	Atp5 - DHFR	G1SUN6	NCAPD2	no hit
0.570028	31.2274	0.0304604	0.120731	Atp5 - DHFR	G1SXL3;G1SCD7	NA	no hit
-0.204925	30.1591	0.0304845	0.120731	Atp5 - DHFR	A0A5F9C3W2	EIF2S3B	no hit
-0.396888	27.5825	0.0308638	0.121444	Atp5 - DHFR	P13642	SARS1	no hit
0.274916	25.9889	0.0309752	0.121444	Atp5 - DHFR	G1TCU1	ZC3H7A	no hit
-0.479666	27.4355	0.0309789	0.121444	Atp5 - DHFR	A0A5F9C3X1	PYM1	no hit
0.332047	27.4078	0.0311137	0.121444	Atp5 - DHFR	A0A5F9DBE4	RPA1	no hit
0.278377	27.1091	0.0314359	0.121444	Atp5 - DHFR	G1U0X0	DTX3L	no hit
0.789497	27.0143	0.0315714	0.121444	Atp5 - DHFR	A0A5F9C3N0		no hit
-0.402581	24.5032	0.0315916	0.121444	Atp5 - DHFR	G1SVL5;G1U6K5	NA	no hit
0.360376	28.2477	0.0315922	0.121444	Atp5 - DHFR	G1SCQ5	TRAK2	no hit
-0.307432	30.4416	0.0316517	0.121444	Atp5 - DHFR	G1SV32;G1TUB1;G1TGX8	NA	no hit
0.252769	28.0673	0.0316767	0.121444	Atp5 - DHFR	G1U971	EIF3C	no hit
-0.548415	24.8738	0.0323554	0.123457	Atp5 - DHFR	A0A5F9DPD7	EIF4G3	no hit
0.316149	24.7175	0.0324075	0.123457	Atp5 - DHFR	G1SM23	ABCF3	no hit
-0.286433	27.5661	0.0328827	0.124871	Atp5 - DHFR	A0A5F9DCP1		no hit
0.38431	26.0475	0.0335646	0.127058	Atp5 - DHFR	G1TEU6	UBR2	no hit
0.335445	27.8175	0.0340833	0.1285	Atp5 - DHFR	G1TRL5	EIF5B	no hit
1.28108	25.3491	0.0341596	0.1285	Atp5 - DHFR	G1T7Z0	PGD	no hit
-0.386334	25.7851	0.0348239	0.13059	Atp5 - DHFR	P35814;A0A5F9DI64	NA	no hit
0.280412	29.6002	0.0352115	0.131355	Atp5 - DHFR	G1T3W8	ELOA	no hit
0.365694	28.6402	0.0352468	0.131355	Atp5 - DHFR	B7NZQ9	UBL4A	no hit
-0.242746	27.3821	0.0358282	0.132739	Atp5 - DHFR	G1SGY0	SUPT5H	no hit
0.365758	24.7921	0.0358496	0.132739	Atp5 - DHFR	G1SW76	CALCOCO1	no hit
-0.456967	27.7172	0.0359502	0.132739	Atp5 - DHFR	A0A5F9CZV1	ACTR1A	no hit
-0.432176	27.245	0.0363436	0.13378	Atp5 - DHFR	G1SLH7	EPS15	no hit
-0.320091	30.0733	0.0366022	0.13432	Atp5 - DHFR	G1TAC4;P12864	NA	no hit
0.236502	29.2634	0.037246	0.135961	Atp5 - DHFR	G1T2W1	SRP72	no hit
0.300905	27.7983	0.0372759	0.135961	Atp5 - DHFR	G1TU03	RANBP10	no hit
4.42659	29.7793	0.0379412	0.137968	Atp5 - DHFR	G1SLF8	ECPAS	no hit
1.35368	26.6876	0.038529	0.139682	Atp5 - DHFR	A0A5F9CG41		no hit
1.33615	27.4421	0.0388897	0.140194	Atp5 - DHFR	A0A5F9C3E4	GSPT2	no hit
0.610374	25.2946	0.038963	0.140194	Atp5 - DHFR	G1T2U1	PPAT	no hit
0.232402	28.2523	0.0391226	0.140194	Atp5 - DHFR	G1SIP7	GAK	no hit
-0.350153	25.4158	0.0391376	0.140194	Atp5 - DHFR	A0A5F9D0B5	MYLK3	no hit
-0.414305	30.2905	0.0392977	0.140349	Atp5 - DHFR	P23108;G1U1S7	NA	no hit
1.36235	26.6093	0.0397599	0.141414	Atp5 - DHFR	A0A5F9D8P5;G1SR02	NA	no hit
-0.285991	28.3484	0.0398317	0.141414	Atp5 - DHFR	G1SNT1	EIF3J	no hit
0.47173	27.4489	0.040355	0.14285	Atp5 - DHFR	G1SS69	CFB	no hit
0.475675	29.5714	0.0415036	0.146103	Atp5 - DHFR	G1T966	DDI1	no hit
0.278497	27.3274	0.0415276	0.146103	Atp5 - DHFR	A0A5F9CKB4	TNS1	no hit
0.297722	28.7135	0.0416395	0.146103	Atp5 - DHFR	G1TC10		no hit
0.321958	29.8622	0.0420195	0.147007	Atp5 - DHFR	A0A5F9C3D7	CCT4	no hit
1.31311	26.5255	0.0424563	0.147737	Atp5 - DHFR	A0A5F9CBG9	MAP2K3	no hit
0.200284	29.174	0.0424743	0.147737	Atp5 - DHFR	G1TRM4;G1T455	NA	no hit
0.725181	32.2886	0.0431126	0.149476	Atp5 - DHFR	G1TGX7;P01826	NA	no hit
0.624475	26.191	0.0432235	0.149476	Atp5 - DHFR	G1TMV1;A0A5F9DGR1;G1T6M5	NA	no hit
-0.306957	28.8736	0.0434625	0.149871	Atp5 - DHFR	Q28618	YBX1	no hit
-0.269453	26.805	0.0439419	0.150826	Atp5 - DHFR	G1TFT3	ANAPC1	no hit
0.833577	25.6316	0.0439909	0.150826	Atp5 - DHFR	G1T0W0	RNF114	no hit
0.510789	27.8649	0.0444238	0.151594	Atp5 - DHFR	A0A5F9CZ65	DNAJB2	no hit
-1.0251	26.3536	0.044629	0.151594	Atp5 - DHFR	G1U6X6;G1U2J2	NA	no hit
-0.379597	29.9323	0.04472	0.151594	Atp5 - DHFR	A0A5F9C1B6	HNRNPF	no hit
0.314304	25.9081	0.0447202	0.151594	Atp5 - DHFR	A0A5F9C758	NDE1	no hit
0.32703	30.0612	0.0452836	0.153071	Atp5 - DHFR	G1TP30	RANGAP1	no hit
-1.02973	25.7398	0.0462615	0.155937	Atp5 - DHFR	G1ST00	RPAP1	no hit
0.22206	30.9325	0.0465604	0.156506	Atp5 - DHFR	G1TT67		no hit
-0.28283	36.3244	0.0478644	0.160121	Atp5 - DHFR	P01948		no hit
-0.258947	28.8899	0.0479029	0.160121	Atp5 - DHFR	G1T8M6	MAP3K20	no hit
-0.275761	28.3926	0.0481103	0.160368	Atp5 - DHFR	A0A5F9DAT4	PSMD1	no hit
-0.381069	29.9132	0.0483834	0.160831	Atp5 - DHFR	G1TXJ8	DMTN	no hit
1.84256	28.4953	0.0486119	0.161144	Atp5 - DHFR	A0A5F9DNU5		no hit
0.217385	26.6423	0.0493513	0.163038	Atp5 - DHFR	G1T7I4	COPA	no hit
-0.331951	27.5615	0.049461	0.163038	Atp5 - DHFR	P62497	ETF1	no hit
-0.276545	26.6319	0.0495908	0.163038	Atp5 - DHFR	G1U9D3	VPS28	no hit
-0.273461	26.5249	0.0499667	0.163825	Atp5 - DHFR	G1TA62	OTUD5	no hit
0.30367	24.947	0.0502062	0.164162	Atp5 - DHFR	A0A5F9DCY3	NUP98	no hit
-0.860486	26.7118	0.0513247	0.167343	Atp5 - DHFR	A0A5F9DJ50		no hit
0.312703	25.5838	0.0514934	0.167343	Atp5 - DHFR	P83468	PHPT1	no hit
-0.298012	29.8341	0.0515974	0.167343	Atp5 - DHFR	A0A5F9CDN7	ARFIP1	no hit
0.251879	26.7755	0.0517674	0.167442	Atp5 - DHFR	G1SKG9	HECTD1	no hit
0.278021	27.0287	0.0524702	0.169259	Atp5 - DHFR	A0A5F9C0Q3	EIF3K	no hit
0.614969	25.2005	0.0527838	0.169814	Atp5 - DHFR	G1TA48	EHD4	no hit
-0.48636	25.3864	0.0530539	0.170227	Atp5 - DHFR	G1T956	ACAP1	no hit
-0.699244	25.6086	0.0532286	0.170331	Atp5 - DHFR	G1T5Q8	PPP1R8	no hit
-0.32674	26.8589	0.0543057	0.172743	Atp5 - DHFR	A0A5F9C811	ACLY	no hit
0.594423	29.5674	0.0545054	0.172743	Atp5 - DHFR	G1T373		no hit
-0.327762	27.2313	0.0546448	0.172743	Atp5 - DHFR	G1TK75	CCDC9	no hit
-0.292368	29.1463	0.054697	0.172743	Atp5 - DHFR	G1TIB4	RPS28	no hit
0.398197	28.2668	0.054806	0.172743	Atp5 - DHFR	G1T520	DNAJC7	no hit
-0.191851	29.9747	0.0548459	0.172743	Atp5 - DHFR	A0A5F9DT76		no hit
-0.192433	31.0369	0.0549972	0.172766	Atp5 - DHFR	G1TC07	CHMP2A	no hit
0.880204	27.0293	0.0560234	0.17553	Atp5 - DHFR	G1TXX8		no hit
-0.297506	28.1194	0.0562025	0.175633	Atp5 - DHFR	G1SI36	KPNA1	no hit
-0.315368	28.0977	0.0566932	0.176706	Atp5 - DHFR	G1TVT1	ADD1	no hit
-0.177072	29.4964	0.0570524	0.177365	Atp5 - DHFR	G1TDB3		no hit
-1.25329	27.0162	0.0572904	0.177645	Atp5 - DHFR	G1T2L1	PSMA2	no hit
0.327745	24.641	0.0592696	0.182858	Atp5 - DHFR	A0A5F9CF22	RAPGEF1	no hit
0.194548	28.3198	0.0592764	0.182858	Atp5 - DHFR	G1SS73	DDX1	no hit
0.391483	28.7664	0.0598319	0.184098	Atp5 - DHFR	Q9GLY5;A0A5F9DMU6	NA	no hit
1.24635	25.5604	0.0607965	0.186588	Atp5 - DHFR	Q9BGN0;A0A5F9DS77	NA	no hit
0.195684	28.8885	0.0613473	0.187798	Atp5 - DHFR	G1SM15;G1TZT2	NA	no hit
0.50829	26.6405	0.0615876	0.188054	Atp5 - DHFR	A0A5F9C6P3		no hit
-0.184944	27.7299	0.0619688	0.188341	Atp5 - DHFR	A0A5F9C5C1	RAB3IL1	no hit
0.74271	25.8141	0.0619954	0.188341	Atp5 - DHFR	A0A5F9CTH8	FDPS	no hit
-0.247776	31.4895	0.0623972	0.189082	Atp5 - DHFR	G1T983	HEBP1	no hit
-0.303762	27.0351	0.0627467	0.189421	Atp5 - DHFR	G1SL57		no hit
0.346926	29.2238	0.0628636	0.189421	Atp5 - DHFR	G1TRV4		no hit
0.381542	25.5694	0.06312	0.189421	Atp5 - DHFR	G1TB39	SHC1	no hit
-0.200497	28.1083	0.0632655	0.189421	Atp5 - DHFR	G1SQV5	EIF3D	no hit
-0.32929	25.7251	0.0632983	0.189421	Atp5 - DHFR	G1SHA6	TRIP4	no hit
0.371184	25.9232	0.0636007	0.189853	Atp5 - DHFR	G1T810	CUL2	no hit
-0.733805	26.3259	0.0639082	0.190297	Atp5 - DHFR	G1SH34	INPP5F	no hit
0.248834	26.4707	0.0649576	0.192498	Atp5 - DHFR	G1T0Z8	PFDN5	no hit
-0.969837	25.8077	0.0649681	0.192498	Atp5 - DHFR	A0A5F9DJI4	ATG14	no hit
0.778505	25.1653	0.0655321	0.193691	Atp5 - DHFR	G1SSF8	IKBKB	no hit
0.471664	24.895	0.0665659	0.195851	Atp5 - DHFR	A0A5F9C736	CRLF3	no hit
-0.405453	28.633	0.0668754	0.195851	Atp5 - DHFR	G1SH81		no hit
-0.288977	32.7195	0.0669952	0.195851	Atp5 - DHFR	G1SQ02		no hit
-1.58597	26.081	0.0670045	0.195851	Atp5 - DHFR	G1T519	PSMA4	no hit
0.336714	27.7433	0.0670789	0.195851	Atp5 - DHFR	A0A5F9DFR5	MAGED2	no hit
0.448438	28.5618	0.0675905	0.196866	Atp5 - DHFR	G1T107;G1TZG8;G1U317	NA	no hit
0.246321	29.4783	0.068633	0.199418	Atp5 - DHFR	A0A5F9DNT2	ITIH2	no hit
0.217507	31.074	0.0693842	0.200649	Atp5 - DHFR	G1T3X6	TRIM58	no hit
0.964044	26.7927	0.0694967	0.200649	Atp5 - DHFR	G1TCF9	RIOK3	no hit
-0.221847	28.2983	0.0695585	0.200649	Atp5 - DHFR	G1SLK2;U3KN18	NA	no hit
-0.50963	25.5	0.0699736	0.201363	Atp5 - DHFR	A0A5F9DEA1;A0A5F9CL80	NA	no hit
-0.348293	27.801	0.0704621	0.202044	Atp5 - DHFR	G1TA11	RARS1	no hit
-0.194781	27.4539	0.070547	0.202044	Atp5 - DHFR	A0A5F9DQX8		no hit
-0.456814	28.2919	0.0709144	0.202613	Atp5 - DHFR	G1T5V2	PITHD1	no hit
-0.355419	30.7026	0.0712622	0.203123	Atp5 - DHFR	A0A5F9D525		no hit
-0.22205	28.7285	0.0714668	0.203223	Atp5 - DHFR	A0A5F9D899	DYNC1LI1	no hit
0.747544	25.4382	0.0717519	0.203551	Atp5 - DHFR	A0A5F9DDY6	RSU1	no hit
0.413096	26.9739	0.0720479	0.203909	Atp5 - DHFR	G1T509	BIN3	no hit
-0.321551	29.7965	0.0726823	0.20522	Atp5 - DHFR	G1SWZ1		no hit
1.68634	26.1427	0.0728673	0.20526	Atp5 - DHFR	G1SFY3	MAP3K7	no hit
0.206576	27.5926	0.073252	0.20586	Atp5 - DHFR	A0A5F9DBS8		no hit
0.337043	27.1647	0.0741207	0.207705	Atp5 - DHFR	A0A5F9DRA0		no hit
-0.16829	30.2271	0.0742544	0.207705	Atp5 - DHFR	G1STW0		no hit
0.300589	28.6659	0.0750664	0.209488	Atp5 - DHFR	G1T0J6	ITIH1	no hit
0.459854	28.4877	0.0753802	0.209875	Atp5 - DHFR	U3KPD5;A0A5F9CLW0	NA	no hit
-0.284859	25.87	0.0761468	0.211519	Atp5 - DHFR	G1SLZ8	PTPN11	no hit
-0.31025	28.1362	0.0772941	0.21421	Atp5 - DHFR	A0A5F9CIR3		no hit
0.339494	30.117	0.0775922	0.214541	Atp5 - DHFR	G1TXG5;G1U945;A0A5F9CBY7;G1TKS8;G1TU60	NA	no hit
0.375765	31.4445	0.079202	0.21847	Atp5 - DHFR	P27170;A0A5F9DIH2	NA	no hit
-0.349747	28.2147	0.0794846	0.21847	Atp5 - DHFR	G1SH10	NUP93	no hit
-0.310389	28.2344	0.0796512	0.21847	Atp5 - DHFR	G1SPS9		no hit
0.456551	26.1459	0.0797414	0.21847	Atp5 - DHFR	A0A5F9C561	XPO1	no hit
0.173913	27.3063	0.0800313	0.218648	Atp5 - DHFR	A0A5F9C8E0	AKR1A1	no hit
0.263573	29.8174	0.0801708	0.218648	Atp5 - DHFR	G1U2A1;A0A5F9CUK2;G1T117;G1T9J0	NA	no hit
-0.26024	31.2016	0.0810725	0.220345	Atp5 - DHFR	G1T1C5		no hit
0.256182	25.0451	0.0811605	0.220345	Atp5 - DHFR	G1T3M0	PAAF1	no hit
0.28125	26.9806	0.082328	0.22301	Atp5 - DHFR	A0A5F9CCT6	SYNJ1	no hit
-0.16389	27.0215	0.0825588	0.223132	Atp5 - DHFR	A0A5F9D7P9		no hit
0.622608	25.4552	0.0833788	0.224842	Atp5 - DHFR	G1SJS2	EIF2B1	no hit
0.283358	27.0549	0.083894	0.225724	Atp5 - DHFR	G1T252;G1U8R0	NA	no hit
0.357075	25.1953	0.0850238	0.228252	Atp5 - DHFR	G1TVN6	TTC39B	no hit
0.489778	25.0965	0.0855709	0.229208	Atp5 - DHFR	A0A5F9D6X8	RNASEH2B	no hit
0.466321	24.7831	0.086047	0.22997	Atp5 - DHFR	A0A5F9CMW6		no hit
0.335498	27.9123	0.0876665	0.233777	Atp5 - DHFR	A0A5F9DQ51;P53789	NA	no hit
-0.655695	25.3901	0.0879794	0.233876	Atp5 - DHFR	G1TYK3	WDCP	no hit
0.431708	25.2252	0.0880932	0.233876	Atp5 - DHFR	G1SPH6	PGM2L1	no hit
4.60928	29.1871	0.0886127	0.234736	Atp5 - DHFR	A0A5F9D915		no hit
-0.799336	29.1715	0.0888649	0.234885	Atp5 - DHFR	A0A5F9CEA5	FGG	no hit
-2.14091	29.8056	0.0892303	0.235333	Atp5 - DHFR	G1U612		no hit
-0.409068	28.4389	0.0895514	0.235662	Atp5 - DHFR	G1SV79		no hit
0.307273	25.1863	0.0897655	0.235708	Atp5 - DHFR	G1T7S6	FMR1	no hit
0.372669	24.7993	0.0902238	0.235954	Atp5 - DHFR	A0A5F9DJ83	TBC1D5	no hit
0.190258	28.7178	0.0905574	0.235954	Atp5 - DHFR	G1SEA7	PRKAA1	no hit
0.219519	31.3648	0.0905639	0.235954	Atp5 - DHFR	G1SE28;G1TH55	NA	no hit
-0.476914	25.1397	0.0906455	0.235954	Atp5 - DHFR	A0A5F9DQ26	GEMIN5	no hit
0.27658	24.8439	0.0909497	0.236233	Atp5 - DHFR	A0A5F9CI50		no hit
0.647804	25.6341	0.0914564	0.236592	Atp5 - DHFR	A0A5F9DR45	C6	no hit
-0.194001	28.703	0.0914822	0.236592	Atp5 - DHFR	A0A5F9CDT8	DDX19B	no hit
-0.251377	29.4993	0.0923757	0.238389	Atp5 - DHFR	A0A5F9CXJ3	LARP1	no hit
-0.323747	25.8584	0.0928511	0.239102	Atp5 - DHFR	G1SED9	EIF3L	no hit
0.450407	28.0577	0.0933589	0.239615	Atp5 - DHFR	G1SIK0	SERPINC1	no hit
0.323415	29.4578	0.0934498	0.239615	Atp5 - DHFR	G1SGR6;G1TJH2;G1TN82;A0A5F9D580;G1TI86	NA	no hit
-0.187937	28.3016	0.0938562	0.240144	Atp5 - DHFR	G1TWP4	VARS1	no hit
0.834599	25.0799	0.094183	0.240467	Atp5 - DHFR	U3KNU3;A0A5F9DHI1	NA	no hit
-0.270709	29.922	0.0967582	0.246265	Atp5 - DHFR	P10160;A0A5F9DGN5	NA	no hit
-0.399625	28.4308	0.0968644	0.246265	Atp5 - DHFR	G1TS40		no hit
-0.276135	28.048	0.0972542	0.246734	Atp5 - DHFR	G1TZP0	YWHAG	no hit
0.950622	25.3685	0.0979215	0.247903	Atp5 - DHFR	G1STC5	RNF11	no hit
-0.211983	25.7357	0.098199	0.248082	Atp5 - DHFR	G1SD38	STAM2	no hit
0.223192	28.3301	0.0994385	0.250685	Atp5 - DHFR	A0A5F9CBL0;G1SL10;A0A5F9DIN8;G1TBT0;A0A5F9D1U3;A0A5F9CEN5;G1TFC2	NA	no hit
0.308538	25.9968	0.100037	0.251665	Atp5 - DHFR	G1TBQ5	NUFIP2	no hit
1.79767	26.5062	0.100576	0.252147	Atp5 - DHFR	A0A5F9CA59		no hit
-0.298155	26.7288	0.100649	0.252147	Atp5 - DHFR	G1SNS5;G1U8W6	NA	no hit
0.451825	24.7038	0.10094	0.252351	Atp5 - DHFR	G1STE8	MAP2K6	no hit
-0.541358	25.8798	0.101549	0.253345	Atp5 - DHFR	G1T0H6	CASP7	no hit
-0.222765	28.9541	0.102613	0.254969	Atp5 - DHFR	A0A5F9DDL7	TRIM10	no hit
2.11577	26.6091	0.102625	0.254969	Atp5 - DHFR	P33047	APOC1	no hit
0.308993	28.2996	0.103147	0.255737	Atp5 - DHFR	G1SKP2	IPO5	no hit
-1.40565	26.4199	0.103567	0.256249	Atp5 - DHFR	G1TKI8;A0A5F9CUB9	NA	no hit
0.555812	25.9704	0.103879	0.256492	Atp5 - DHFR	G1SMT7	NHLRC2	no hit
-0.465491	28.5426	0.104394	0.257172	Atp5 - DHFR	A0A5F9C4S2		no hit
0.369568	30.6441	0.104583	0.257172	Atp5 - DHFR	A0A5F9C431		no hit
-0.15768	28.3345	0.105104	0.257925	Atp5 - DHFR	G1TI26;G1T5X8;G1SWI6;G1U4I5;G1U752;G1TF70;G1TJA2	NA	no hit
0.49229	29.021	0.106499	0.260813	Atp5 - DHFR	A0A5F9DPP1;A0A5F9CMZ6;A0A5F9C8Z5;A0A5F9DSH8	NA	no hit
-0.192844	28.6113	0.107111	0.261778	Atp5 - DHFR	G1T1J9	BMP2K	no hit
0.54751	25.7861	0.107575	0.262332	Atp5 - DHFR	Q28690;G1SYR5	NA	no hit
-0.488851	26.1786	0.107941	0.262332	Atp5 - DHFR	A0A5F9DKX1	ANKRD13A	no hit
-0.353738	30.2435	0.107993	0.262332	Atp5 - DHFR	A0A5F9DUZ2		no hit
0.715792	25.3022	0.108234	0.262386	Atp5 - DHFR	A0A5F9CUH2;G1T6P5	NA	no hit
-0.704574	26.5106	0.109279	0.264385	Atp5 - DHFR	G1SCY4;A0A5F9DEB0;A0A5F9D8J8	NA	no hit
-0.28442	29.634	0.111832	0.270016	Atp5 - DHFR	G1U949	MAPRE1	no hit
-0.388147	24.9341	0.11231	0.270627	Atp5 - DHFR	A0A5F9DHU8	IKBKG	no hit
0.21242	29.3387	0.112711	0.271048	Atp5 - DHFR	G1SYV9	TLN1	no hit
-0.218346	29.7431	0.113154	0.271569	Atp5 - DHFR	G1TMS5	CCT5	no hit
0.3539	27.798	0.113734	0.272416	Atp5 - DHFR	G1TB40	RPA2	no hit
-0.217139	27.7613	0.114142	0.27285	Atp5 - DHFR	A0A5F9DTS2	HDAC6	no hit
0.272185	29.1742	0.115427	0.275373	Atp5 - DHFR	G1TZZ3;G1TTC6;G1TM28;G1TJ17	NA	no hit
0.444995	27.8091	0.115682	0.275434	Atp5 - DHFR	P43348;A0A5F9DC11;A0A5F9DTM0;A0A5F9DM88;A0A5F9CQL1;A0A5F9D0P4	NA	no hit
-0.378222	29.1245	0.11654	0.276928	Atp5 - DHFR	A0A5F9CN14	FBXO7	no hit
-0.379385	27.8601	0.117503	0.278663	Atp5 - DHFR	G1T670	PSMA5	no hit
0.242195	30.5211	0.117787	0.278787	Atp5 - DHFR	G1SPK4		no hit
-0.230209	30.074	0.118595	0.279644	Atp5 - DHFR	G1TCA3	PSMF1	no hit
-0.179733	27.265	0.118616	0.279644	Atp5 - DHFR	A0A5F9DGE5	DARS1	no hit
0.175134	28.731	0.11947	0.281107	Atp5 - DHFR	A0A5F9CHF0	KNG1	no hit
-0.149513	29.4328	0.11983	0.281401	Atp5 - DHFR	G1T1U7	MTHFD1	no hit
-0.188028	30.1883	0.120118	0.281526	Atp5 - DHFR	G1SQY8	NUDC	no hit
-0.277278	25.175	0.121401	0.283979	Atp5 - DHFR	A0A5F9CE65	RELCH	no hit
0.289419	25.5545	0.121865	0.28451	Atp5 - DHFR	A0A5F9C1B9	IFIH1	no hit
-1.46872	28.5623	0.122421	0.285252	Atp5 - DHFR	A0A5F9C8S1	DHX9	no hit
0.587283	25.4344	0.124863	0.289849	Atp5 - DHFR	A0A5F9DJG1	ILK	no hit
0.286103	29.3191	0.124877	0.289849	Atp5 - DHFR	P19943	RPLP2	no hit
0.364944	27.6205	0.127269	0.294465	Atp5 - DHFR	G1SXB8	AP1B1	no hit
0.394675	25.1015	0.127356	0.294465	Atp5 - DHFR	A0A5F9CW95	GRK6	no hit
0.190334	28.6303	0.127865	0.294509	Atp5 - DHFR	A0A5F9D391;G1U344	NA	no hit
0.350604	25.8412	0.128075	0.294509	Atp5 - DHFR	G1SKZ3	PCNA	no hit
1.08697	25.6992	0.128199	0.294509	Atp5 - DHFR	A0A5F9DN85;G1U2G1;G1U2Q4;G1TUJ8;G1TMN0;G1TE68;G1SVP6;G1TXN5;G1TGN3;G1SGC2;O62695;G1SUJ3;G1T0Z2;A0A5F9CLR6;A0A5F9D8N0;A0A5F9CKJ6	NA	no hit
0.212306	25.0161	0.128357	0.294509	Atp5 - DHFR	G1SI55;G1SPH4	NA	no hit
0.211514	25.0611	0.128653	0.294625	Atp5 - DHFR	G1TAQ1	LRRC20	no hit
0.214751	31.0505	0.132621	0.303104	Atp5 - DHFR	P55823	EEF2	no hit
-0.28066	24.9199	0.132861	0.303104	Atp5 - DHFR	A0A5F9C3M1	COPB1	no hit
-0.171662	29.8722	0.133514	0.304018	Atp5 - DHFR	G1TTU6;A0A5F9CBZ3	NA	no hit
0.97004	26.4154	0.134237	0.305084	Atp5 - DHFR	P41110	EIF4G1	no hit
-0.316594	26.8437	0.135086	0.306006	Atp5 - DHFR	G1TH06	RANBP1	no hit
0.296657	27.5764	0.135239	0.306006	Atp5 - DHFR	G1U6A6	NRBP1	no hit
-0.191712	28.481	0.135649	0.306006	Atp5 - DHFR	G1SL46	PSMD9	no hit
0.405321	25.3476	0.13609	0.306006	Atp5 - DHFR	G1SKK0	GART	no hit
-0.316811	28.057	0.13614	0.306006	Atp5 - DHFR	Q28719	PTGR1	no hit
1.05163	27.3203	0.136419	0.306006	Atp5 - DHFR	A0A5F9CV04		no hit
-0.383325	25.6765	0.136721	0.306006	Atp5 - DHFR	G1T0E5	SNAP23	no hit
0.354504	24.6769	0.137122	0.306006	Atp5 - DHFR	G1T4S5	CMAS	no hit
0.393129	28.7793	0.137228	0.306006	Atp5 - DHFR	G1U2V8		no hit
0.323315	28.2278	0.137355	0.306006	Atp5 - DHFR	G1SG48	WIPI2	no hit
0.215374	24.8336	0.137448	0.306006	Atp5 - DHFR	G1SN73	USP19	no hit
-0.201962	26.9969	0.137942	0.306265	Atp5 - DHFR	G1TCB7	UCHL5	no hit
-0.165746	29.8809	0.13838	0.306265	Atp5 - DHFR	B7NZD2	PSMD4	no hit
0.346696	24.8555	0.138441	0.306265	Atp5 - DHFR	G1T3L5	HTATSF1	no hit
0.132416	30.5622	0.138585	0.306265	Atp5 - DHFR	A0A5F9CH69	NA	no hit
-0.150643	30.171	0.138857	0.306303	Atp5 - DHFR	A0A5F9CNT5;A0A5F9CY97;G1TS06;A0A5F9DNM1;G1TM17	NA	no hit
0.265154	30.583	0.141088	0.310652	Atp5 - DHFR	A0A5F9DM38	CCT2	no hit
0.940499	26.6949	0.141805	0.31166	Atp5 - DHFR	G1SQR7		no hit
0.148433	29.9408	0.142667	0.31298	Atp5 - DHFR	A0A5K1UJS7;G1TTA9;G1TM55	NA	no hit
2.13774	27.9507	0.145046	0.317619	Atp5 - DHFR	G1SIA5	NSD1	no hit
0.67008	25.7845	0.145697	0.318463	Atp5 - DHFR	G1TPZ1	LGALS1	no hit
-0.220253	25.4926	0.147098	0.320941	Atp5 - DHFR	O77506;U3KNF1	NA	no hit
0.171014	27.8862	0.149492	0.324419	Atp5 - DHFR	A0A5F9DTN5	MARS1	no hit
-0.273761	27.3578	0.149542	0.324419	Atp5 - DHFR	A0A5F9DQL3	GSTO1	no hit
0.14567	30.2142	0.14956	0.324419	Atp5 - DHFR	A0A5F9CF19		no hit
-0.476236	25.8218	0.149799	0.324419	Atp5 - DHFR	P62943	FKBP1A	no hit
-0.597984	25.861	0.150228	0.324419	Atp5 - DHFR	G1SVH0		no hit
0.640742	25.436	0.150314	0.324419	Atp5 - DHFR	G1SW40	SWAP70	no hit
-0.166117	29.0658	0.151182	0.325707	Atp5 - DHFR	G1U115	PSMD6	no hit
0.262058	25.9569	0.151817	0.326488	Atp5 - DHFR	G1TE61	KPNA6	no hit
0.593949	25.3403	0.152104	0.326521	Atp5 - DHFR	G1TWU8	ZW10	no hit
-0.146116	26.5667	0.153469	0.328861	Atp5 - DHFR	U3KNE3	SEC31A	no hit
0.345074	27.6322	0.153987	0.329384	Atp5 - DHFR	A0A5F9CJ72	GPLD1	no hit
0.200903	30.1787	0.154399	0.329416	Atp5 - DHFR	A0A5F9C3C5		no hit
0.145572	27.8574	0.154551	0.329416	Atp5 - DHFR	A0A5F9CYA3		no hit
-0.998612	25.7909	0.158032	0.336238	Atp5 - DHFR	G1T4Q9	PSMB5	no hit
-0.170457	30.0312	0.158991	0.337679	Atp5 - DHFR	A0A5F9DBX1	TUBB4A	no hit
-0.834281	25.4574	0.159617	0.33841	Atp5 - DHFR	G1TZC6		no hit
0.234134	26.6227	0.161462	0.341719	Atp5 - DHFR	G1SZK4	PDAP1	no hit
0.430604	24.6238	0.161799	0.341828	Atp5 - DHFR	G1TLS9	PRCC	no hit
-0.260465	27.3853	0.162775	0.342935	Atp5 - DHFR	G1TCX1	FN3KRP	no hit
1.43069	26.109	0.162894	0.342935	Atp5 - DHFR	A0A5F9C939;A0A5F9D804;G1U0P0	NA	no hit
-0.117543	28.637	0.163987	0.344632	Atp5 - DHFR	G1T2I4	EPRS1	no hit
-0.201655	33.5392	0.165788	0.347252	Atp5 - DHFR	G1TZ76;A0A5F9C8Y5	NA	no hit
0.640295	25.5206	0.165813	0.347252	Atp5 - DHFR	A0A5F9C8D3;G1SX37	NA	no hit
-0.272472	28.8447	0.166862	0.34884	Atp5 - DHFR	A0A5F9C150		no hit
0.162825	28.0448	0.168261	0.349979	Atp5 - DHFR	G1SCY3	UBR4	no hit
-0.2698	26.7768	0.168338	0.349979	Atp5 - DHFR	G1TJM8;G1SM70;G1TTS2;G1TKN7	NA	no hit
-0.200397	29.0427	0.168483	0.349979	Atp5 - DHFR	Q29502	PAK2	no hit
-0.163868	28.8804	0.168573	0.349979	Atp5 - DHFR	A0A5F9DM87	RUVBL2	no hit
0.179092	27.2685	0.168909	0.350071	Atp5 - DHFR	G1SVR3	ERCC6L	no hit
-0.331308	26.1749	0.169237	0.350146	Atp5 - DHFR	G1T676	TMOD1	no hit
-0.171223	26.834	0.169855	0.35031	Atp5 - DHFR	G1SJQ9	HECTD3	no hit
-0.349722	27.6612	0.1699	0.35031	Atp5 - DHFR	G1SJB4	RACK1	no hit
-0.303845	27.9782	0.170353	0.350641	Atp5 - DHFR	A0A5F9DN62	PSMD14	no hit
-0.478949	26.6689	0.171735	0.352779	Atp5 - DHFR	A0A5F9DUH1		no hit
-0.114633	25.7156	0.17198	0.352779	Atp5 - DHFR	A0A5F9CD84;A0A5F9CC77	NA	no hit
-0.172972	30.702	0.172346	0.352926	Atp5 - DHFR	G1TJW1;G1T3D9;A0A5F9D0P6	NA	no hit
-0.191837	29.7008	0.174274	0.356267	Atp5 - DHFR	G1SX32	PPP6C	no hit
0.182565	27.6195	0.175707	0.358586	Atp5 - DHFR	G1T873	HERC1	no hit
0.149885	26.7151	0.177044	0.360701	Atp5 - DHFR	G1T0Q6	SMC3	no hit
0.29279	29.6568	0.177808	0.361644	Atp5 - DHFR	A0A5F9C2R6		no hit
0.706738	25.7254	0.178914	0.363277	Atp5 - DHFR	A0A5F9CMR3	NAA50	no hit
0.427214	25.2682	0.179382	0.363613	Atp5 - DHFR	G1U0J7	GSK3A	no hit
0.149546	29.3987	0.180199	0.364651	Atp5 - DHFR	A0A5F9CX53;A0A5F9C4X9	NA	no hit
0.215392	25.149	0.181276	0.366214	Atp5 - DHFR	G1SE67	SPR	no hit
-0.210902	26.6546	0.181793	0.36631	Atp5 - DHFR	G1SFJ9	CIAO1	no hit
0.233352	26.5311	0.181934	0.36631	Atp5 - DHFR	A0A5F9CEN3	NAPG	no hit
-0.171596	29.3598	0.185102	0.371824	Atp5 - DHFR	G1SY53;G1U4H0;A0A5F9CR17	NA	no hit
0.181616	30.2463	0.18543	0.371824	Atp5 - DHFR	G1STJ4;P12247	NA	no hit
0.135563	27.3049	0.185602	0.371824	Atp5 - DHFR	G1TDQ2		no hit
0.638858	26.0521	0.186755	0.373511	Atp5 - DHFR	A0A5F9DRD9	AK2	no hit
-0.115848	29.2851	0.188454	0.376282	Atp5 - DHFR	A0A5F9CH20		no hit
0.227773	30.1913	0.188812	0.376369	Atp5 - DHFR	G1T9F3	KPNB1	no hit
0.291932	25.0718	0.189973	0.377727	Atp5 - DHFR	G1U4R6	FBXO9	no hit
-0.416173	25.7066	0.190122	0.377727	Atp5 - DHFR	G1T4T1;P22687	NA	no hit
0.150364	28.9119	0.191781	0.380392	Atp5 - DHFR	G1TNM3		no hit
0.309701	28.2916	0.193041	0.381543	Atp5 - DHFR	G1T3U5	DNAJB4	no hit
0.130402	30.4301	0.193085	0.381543	Atp5 - DHFR	G1T2V2	PAICS	no hit
-0.152532	28.0662	0.193315	0.381543	Atp5 - DHFR	A0A5F9D512	SNX2	no hit
-0.222783	27.919	0.193925	0.382119	Atp5 - DHFR	Q8MI17;G1TNA5	NA	no hit
0.251125	27.0667	0.194246	0.382124	Atp5 - DHFR	A0A5F9CI66	CP	no hit
-0.210941	26.0663	0.196033	0.385007	Atp5 - DHFR	G1T1W3	SLU7	no hit
-0.188566	27.4303	0.196519	0.385133	Atp5 - DHFR	G1TCZ8	PPP2R1A	no hit
-0.312151	28.016	0.196908	0.385133	Atp5 - DHFR	A0A5F9DB98		no hit
0.513628	31.8556	0.19706	0.385133	Atp5 - DHFR	P01840		no hit
0.205657	25.1285	0.197988	0.386319	Atp5 - DHFR	A0A5F9DB50		no hit
-0.113443	26.3413	0.198783	0.38724	Atp5 - DHFR	G1SE95		no hit
0.12991	26.6739	0.199697	0.387972	Atp5 - DHFR	G1SCK3	WDR81	no hit
-0.81909	26.4818	0.199937	0.387972	Atp5 - DHFR	G1SET0	COPB2	no hit
0.206138	26.5218	0.200129	0.387972	Atp5 - DHFR	G1T1V9	HSPA2	no hit
-0.165262	25.4429	0.201081	0.389062	Atp5 - DHFR	G1T8S9	DBR1	no hit
0.503804	25.2505	0.201339	0.389062	Atp5 - DHFR	G1SWW6;G1TGS9	NA	no hit
0.192902	26.5919	0.20202	0.38975	Atp5 - DHFR	G1SEF2	CC2D1B	no hit
0.175962	28.4506	0.203961	0.391721	Atp5 - DHFR	G1TBH2;G1TTQ5	NA	no hit
0.225359	33.7811	0.203975	0.391721	Atp5 - DHFR	P01870		no hit
0.278149	25.376	0.204021	0.391721	Atp5 - DHFR	A0A5F9C8F8	NUBP1	no hit
-0.262961	31.7236	0.204749	0.39249	Atp5 - DHFR	G1T8P4	RPLP1	no hit
-0.220684	24.6601	0.206613	0.395432	Atp5 - DHFR	G1SZX9	WWP2	no hit
0.279639	29.2891	0.207258	0.395701	Atp5 - DHFR	A0A5F9DDF5		no hit
0.148287	26.4645	0.207413	0.395701	Atp5 - DHFR	G1SVC0	SLC7A6OS	no hit
-0.150513	29.0253	0.209679	0.398829	Atp5 - DHFR	P23612;A0A5F9DLS0	NA	no hit
0.236862	30.3517	0.209718	0.398829	Atp5 - DHFR	A0A5F9DUJ9	TCP1	no hit
0.516168	26.649	0.210187	0.399089	Atp5 - DHFR	G1SFN5;Q28653	NA	no hit
0.321925	27.2886	0.211322	0.40061	Atp5 - DHFR	G1U7X2	SF1	no hit
0.110422	28.0474	0.212101	0.401454	Atp5 - DHFR	G1SPE4	SMC2	no hit
-0.2568	24.7715	0.213092	0.402237	Atp5 - DHFR	G1U9S1	CFP	no hit
0.236083	27.8723	0.213186	0.402237	Atp5 - DHFR	G1SH86	TBCD	no hit
0.439341	26.157	0.213942	0.40303	Atp5 - DHFR	A0A5F9C0W1	PSME3IP1	no hit
-0.18584	28.9585	0.214905	0.40421	Atp5 - DHFR	P80912	HINT1	no hit
0.672384	25.2959	0.215454	0.404536	Atp5 - DHFR	G1T109	SMAD2	no hit
0.22849	26.2619	0.215809	0.404536	Atp5 - DHFR	Oxa1_DHFR	Oxa1-DHFR	no hit
0.285299	24.9474	0.21609	0.404536	Atp5 - DHFR	G1T9D1	TCP11L1	no hit
-0.247463	25.8102	0.217409	0.406186	Atp5 - DHFR	A0A5F9CYI2		no hit
0.203632	25.0453	0.217648	0.406186	Atp5 - DHFR	G1SPN1	NUDCD2	no hit
-0.268802	26.5596	0.21866	0.407442	Atp5 - DHFR	G1SV02	VPS37A	no hit
0.355508	27.8888	0.219047	0.407528	Atp5 - DHFR	A0A5F9D0X2	NUB1	no hit
-0.253491	31.2894	0.219676	0.408066	Atp5 - DHFR	U3KMB5	C1QA	no hit
0.116914	29.0442	0.22145	0.410726	Atp5 - DHFR	P41035	EIF2S2	no hit
0.135304	27.4948	0.222425	0.411899	Atp5 - DHFR	G1U0B5	PPME1	no hit
0.199024	25.5631	0.223447	0.413154	Atp5 - DHFR	G1U482	RPS3A	no hit
0.15564	33.519	0.22408	0.413686	Atp5 - DHFR	A0A5F9C6Y7	HSPA8	no hit
-0.158588	28.5688	0.227572	0.419488	Atp5 - DHFR	A0A5F9DII5		no hit
-0.172384	30.1453	0.227996	0.419624	Atp5 - DHFR	G1TXF6;G1U5T4	NA	no hit
-0.208457	28.1078	0.230122	0.422264	Atp5 - DHFR	G1SSA2	PSMD2	no hit
1.05927	27.8583	0.230134	0.422264	Atp5 - DHFR	G1SI58	EPN3	no hit
0.268748	24.9448	0.233635	0.428034	Atp5 - DHFR	G1U133	WDR45	no hit
-0.201686	28.8437	0.234127	0.428281	Atp5 - DHFR	A0A5F9DCD4	CLTC	no hit
0.688226	25.1953	0.23505	0.429315	Atp5 - DHFR	G1SEX5	SH3GL2	no hit
0.185305	25.0599	0.235765	0.429966	Atp5 - DHFR	G1SQG5	MDH1	no hit
-0.265189	27.089	0.236138	0.429993	Atp5 - DHFR	G1SJ43	PTPN23	no hit
0.178667	26.5653	0.236685	0.430336	Atp5 - DHFR	G1TDB6	GBP1	no hit
0.917113	25.6928	0.237208	0.430461	Atp5 - DHFR	P01696;P01695;G1THE8	NA	no hit
0.242202	26.2737	0.237477	0.430461	Atp5 - DHFR	A0A5F9CWK6	KIF13B	no hit
-1.11844	28.1653	0.23783	0.430461	Atp5 - DHFR	A0A5F9CFW4		no hit
-0.199542	27.8742	0.238637	0.431272	Atp5 - DHFR	A0A5F9DFU3	TXNL1	no hit
0.111761	31.9313	0.239914	0.432927	Atp5 - DHFR	G1U3G0	UBE2O	no hit
0.185498	28.6535	0.240354	0.433071	Atp5 - DHFR	B7NZM0	APOA4	no hit
0.269161	28.1861	0.24091	0.433421	Atp5 - DHFR	U3KMP1	RAB10	no hit
0.162215	26.9729	0.243606	0.437358	Atp5 - DHFR	G1SF64	CELF1	no hit
-0.195813	32.3368	0.243827	0.437358	Atp5 - DHFR	G1TQF7;A0A5F9DW93;G1TJ30	NA	no hit
-0.126777	26.8625	0.244417	0.437544	Atp5 - DHFR	B7NZR4	MPP1	no hit
-0.272159	32.0602	0.24466	0.437544	Atp5 - DHFR	A0A5F9C2R4	CAT	no hit
-0.162097	27.0547	0.245488	0.437972	Atp5 - DHFR	G1SDC7	RPA3	no hit
-0.259186	27.1572	0.246476	0.437972	Atp5 - DHFR	G1T7F5	ADD2	no hit
-0.201629	26.9983	0.246778	0.437972	Atp5 - DHFR	G1SHS7	WDR1	no hit
-0.136983	28.2573	0.246864	0.437972	Atp5 - DHFR	G1TLQ8	PSMC3	no hit
0.280302	27.7237	0.246982	0.437972	Atp5 - DHFR	G1ST56	IPO9	no hit
-0.234547	27.9433	0.247089	0.437972	Atp5 - DHFR	G1T6D4	PSMD12	no hit
0.361877	26.4781	0.247478	0.438015	Atp5 - DHFR	G1TZK4;G1TID8;A0A5F9DES6	NA	no hit
0.237165	25.4142	0.249587	0.440588	Atp5 - DHFR	A0A5F9D912	VIPAS39	no hit
0.370342	26.8743	0.249666	0.440588	Atp5 - DHFR	A0A5F9CE76	TSG101	no hit
-0.114312	27.198	0.251119	0.441042	Atp5 - DHFR	A0A5F9D340	MTMR3	no hit
-0.234746	28.2167	0.251133	0.441042	Atp5 - DHFR	U3KN70	XPO7	no hit
-0.141474	26.1526	0.251251	0.441042	Atp5 - DHFR	A0A5F9C7C8	CPNE1	no hit
0.252522	25.1154	0.251982	0.441042	Atp5 - DHFR	P15196;G1SHU0	NA	no hit
-0.240152	26.3239	0.252017	0.441042	Atp5 - DHFR	G1U5Q7	ARPC4	no hit
-0.136177	27.8139	0.252369	0.441042	Atp5 - DHFR	G1T874	ZZEF1	no hit
-0.481166	25.1707	0.252994	0.441042	Atp5 - DHFR	G1SIN2	DLGAP5	no hit
-0.196627	28.9981	0.253159	0.441042	Atp5 - DHFR	G1TAH7	TKT	no hit
0.243405	24.9278	0.25356	0.441042	Atp5 - DHFR	G1SZT8	SEC13	no hit
-0.467683	25.9155	0.25366	0.441042	Atp5 - DHFR	A0A5F9D3H1		no hit
-0.22626	31.608	0.253967	0.441042	Atp5 - DHFR	G1TM29	ALDH16A1	no hit
0.221492	29.2243	0.25442	0.441191	Atp5 - DHFR	P20058	HPX	no hit
-0.142523	30.8198	0.254868	0.44133	Atp5 - DHFR	P33477;G1U9U1	NA	no hit
-0.165114	27.0488	0.256474	0.443471	Atp5 - DHFR	G1SQ22	COPG1	no hit
-0.189679	26.3001	0.25755	0.444691	Atp5 - DHFR	A0A5F9CRJ7	INPP5D	no hit
0.251082	26.1017	0.258628	0.445911	Atp5 - DHFR	G1T3Z1	MBL2	no hit
0.171942	27.0769	0.260352	0.448239	Atp5 - DHFR	G1T6C0	RAB5B	no hit
0.164145	26.665	0.263038	0.451242	Atp5 - DHFR	A0A5F9D1N8	VCL	no hit
0.52286	27.2681	0.263148	0.451242	Atp5 - DHFR	A0A5F9DS92		no hit
-0.190067	27.3241	0.263225	0.451242	Atp5 - DHFR	A0A5F9D1B7	CASC3	no hit
0.204172	28.4047	0.264247	0.451851	Atp5 - DHFR	G1T550	RAB5C	no hit
-0.248011	29.2725	0.264333	0.451851	Atp5 - DHFR	G1TQX1	SRP14	no hit
-0.153653	26.829	0.265073	0.452472	Atp5 - DHFR	G1SEQ2		no hit
0.1632	31.3522	0.26558	0.452694	Atp5 - DHFR	G1U9T1	CCT7	no hit
0.381484	25.9764	0.266137	0.453	Atp5 - DHFR	A0A5F9CH10;P85051	NA	no hit
0.215616	27.4539	0.269253	0.457251	Atp5 - DHFR	G1T347	SDSL	no hit
-0.25057	29.5477	0.269397	0.457251	Atp5 - DHFR	G1U2X0		no hit
0.241893	28.4949	0.270016	0.457654	Atp5 - DHFR	A0A5F9DNC4;A0A5F9CS77	NA	no hit
-0.579283	25.1821	0.272619	0.461414	Atp5 - DHFR	A0A5F9CKG5	UBE2F	no hit
0.181839	25.1231	0.275659	0.46481	Atp5 - DHFR	A0A5F9C4Z2	NSF	no hit
-0.246667	26.6242	0.275702	0.46481	Atp5 - DHFR	G1SP94	ZFYVE19	no hit
-0.220372	33.3441	0.275787	0.46481	Atp5 - DHFR	A0A5F9D2M0	SNCA	no hit
0.210803	25.0086	0.277344	0.466232	Atp5 - DHFR	G1SLE6	METAP1	no hit
0.152355	27.4677	0.277511	0.466232	Atp5 - DHFR	G1TCK9	IARS1	no hit
-0.160438	26.7104	0.277797	0.466232	Atp5 - DHFR	G1SIC7	AMPD3	no hit
-0.179882	32.2775	0.280052	0.469361	Atp5 - DHFR	G1TJ87	AHSP	no hit
-0.190706	29.618	0.280814	0.469982	Atp5 - DHFR	G1TFL3;G1U9S6	NA	no hit
-0.141566	29.2384	0.282542	0.472215	Atp5 - DHFR	A0A5F9CSW3	CAPRIN1	no hit
0.699618	26.9901	0.283084	0.472463	Atp5 - DHFR	G1TM35	FIS1	no hit
-0.824491	26.6357	0.284018	0.473363	Atp5 - DHFR	A0A5F9CNZ2;P13019	NA	no hit
-0.0955207	27.4888	0.286594	0.476994	Atp5 - DHFR	G1SIX1	SLK	no hit
-0.15219	26.7856	0.287314	0.47753	Atp5 - DHFR	A0A5F9DBT1	UBE3C	no hit
0.280776	25.1703	0.288827	0.479381	Atp5 - DHFR	G1STX3	SCFD1	no hit
0.271016	26.738	0.289295	0.479494	Atp5 - DHFR	G1STB1		no hit
0.198351	27.7603	0.290131	0.480217	Atp5 - DHFR	P00939	TPI1	no hit
0.0903282	28.749	0.291311	0.481506	Atp5 - DHFR	A0A5F9D393	SMC4	no hit
-0.12559	31.9292	0.292969	0.483581	Atp5 - DHFR	A0A5F9DPZ4	NAP1L1	no hit
0.348754	24.9619	0.295067	0.486208	Atp5 - DHFR	U3KNF5	ILKAP	no hit
0.458355	25.693	0.295371	0.486208	Atp5 - DHFR	A0A5F9CKE8	DDX19A	no hit
1.10173	29.3839	0.299795	0.492815	Atp5 - DHFR	P01687;G1TIY2	NA	no hit
0.30485	25.3094	0.300712	0.493228	Atp5 - DHFR	G1T6H1	CDKN1B	no hit
-0.210482	27.7705	0.301257	0.493228	Atp5 - DHFR	O77503;A0A5F9CCF5	NA	no hit
-0.118006	27.6821	0.30128	0.493228	Atp5 - DHFR	A0A5F9CQ02	USP5	no hit
-0.174527	25.0823	0.302087	0.493875	Atp5 - DHFR	G1T127	KLKB1	no hit
0.175785	26.3467	0.303093	0.494845	Atp5 - DHFR	G1SXJ6	CUL4A	no hit
0.899367	26.1029	0.304236	0.496037	Atp5 - DHFR	G1TDV9	CCDC43	no hit
-0.121922	29.0224	0.306165	0.498505	Atp5 - DHFR	G1T9W9	ATG3	no hit
-0.11655	28.0216	0.306667	0.498646	Atp5 - DHFR	G1SDJ7	PABPC4	no hit
0.138799	25.2704	0.311439	0.50572	Atp5 - DHFR	Q6IVG4;G1SG54	NA	no hit
-0.130895	26.4343	0.312719	0.506681	Atp5 - DHFR	G1T9L2	VPS36	no hit
-0.237994	28.0574	0.312876	0.506681	Atp5 - DHFR	A0A5F9D0C6	CHMP5	no hit
0.123193	26.912	0.315408	0.510093	Atp5 - DHFR	G1SRQ7	NCAPG	no hit
-0.357708	28.7627	0.319512	0.51495	Atp5 - DHFR	P30946	HSP90AA1	no hit
-0.370766	24.8993	0.319637	0.51495	Atp5 - DHFR	G1SSL4	EIF2AK2	no hit
0.183073	25.7277	0.319911	0.51495	Atp5 - DHFR	A0A5F9CNX7	RB1CC1	no hit
0.109435	29.4843	0.320127	0.51495	Atp5 - DHFR	G1SRF5	PPP6R1	no hit
-0.313148	25.6384	0.323743	0.518797	Atp5 - DHFR	G1SV41	FN3K	no hit
-0.166101	28.6525	0.323781	0.518797	Atp5 - DHFR	P40826	USP14	no hit
0.124229	32.0277	0.323816	0.518797	Atp5 - DHFR	P09809	APOA1	no hit
0.134276	28.9349	0.324572	0.519315	Atp5 - DHFR	A0A5F9C757;G1TK17;G1TTD6	NA	no hit
0.124336	26.9456	0.325477	0.519886	Atp5 - DHFR	G1SYU5	UPF3B	no hit
0.102312	30.6551	0.326254	0.519886	Atp5 - DHFR	G1SQH0	RPL26	no hit
-0.68441	27.4264	0.326642	0.519886	Atp5 - DHFR	G1U2Q3		no hit
0.1964	24.7322	0.326662	0.519886	Atp5 - DHFR	G1SQU1	PSMB10	no hit
-0.200151	26.2736	0.327942	0.521232	Atp5 - DHFR	P62143;A0A5F9DKS8	NA	no hit
-0.311586	25.3389	0.330358	0.524378	Atp5 - DHFR	G1SIL1	CHMP4A	no hit
0.186495	25.6025	0.332477	0.527044	Atp5 - DHFR	G1U383	DHX29	no hit
0.554097	26.3596	0.334503	0.52937	Atp5 - DHFR	G1U391	CARM1	no hit
0.0829688	27.4464	0.335074	0.52937	Atp5 - DHFR	G1SRT2	ARHGEF37	no hit
-0.628525	26.3763	0.335268	0.52937	Atp5 - DHFR	G1SWI7	PSMA8	no hit
0.144181	30.1328	0.33701	0.531422	Atp5 - DHFR	G1SQ70	A2M	no hit
0.23008	27.5091	0.337914	0.532148	Atp5 - DHFR	A0A5F9D178	SIRT2	no hit
0.110906	30.4888	0.339342	0.532499	Atp5 - DHFR	G1SJ23	NA	no hit
-0.130297	28.247	0.339408	0.532499	Atp5 - DHFR	P81436	OGT	no hit
-0.230941	27.1466	0.339468	0.532499	Atp5 - DHFR	G1T090	DPP3	no hit
0.273487	28.8994	0.343282	0.537778	Atp5 - DHFR	G1SPD2	PSMD5	no hit
0.518193	25.7258	0.344853	0.539535	Atp5 - DHFR	G1SY91	CNOT2	no hit
0.214617	25.0336	0.345867	0.540417	Atp5 - DHFR	G1SKT4		no hit
0.0938537	28.2812	0.347094	0.541629	Atp5 - DHFR	Q4PLJ0	NEDD8	no hit
0.136509	28.1274	0.350699	0.545781	Atp5 - DHFR	A0A5F9C5Y5	NECAP2	no hit
0.108462	30.1361	0.351554	0.545781	Atp5 - DHFR	G1U7L1;G1TL08	NA	no hit
-0.170992	29.4274	0.352249	0.545781	Atp5 - DHFR	A0A5F9C2T7		no hit
0.154761	26.9627	0.352408	0.545781	Atp5 - DHFR	A0A5F9CTW0	TWF1	no hit
0.107447	27.0978	0.353201	0.545781	Atp5 - DHFR	G1SQK0	STAU1	no hit
-0.119719	28.2908	0.354088	0.545781	Atp5 - DHFR	G1TEU5	CPNE3	no hit
-0.426744	26.9408	0.354094	0.545781	Atp5 - DHFR	Q8WN94	DBI	no hit
0.177372	27.7028	0.355375	0.545781	Atp5 - DHFR	G1TE13	RHOG	no hit
0.144207	29.2216	0.355645	0.545781	Atp5 - DHFR	G1SN14	CAND1	no hit
-0.177474	24.8536	0.355808	0.545781	Atp5 - DHFR	G1T8E8	POLD2	no hit
-0.0829513	30.651	0.35609	0.545781	Atp5 - DHFR	G1TRV3;G1SCJ6;G1U473;G1SEU5	NA	no hit
0.237549	28.0586	0.356171	0.545781	Atp5 - DHFR	G1SCE4	CLTA	no hit
-0.237263	31.0979	0.356795	0.545781	Atp5 - DHFR	A0A5F9CKK9	BLVRB	no hit
-0.31915	35.0809	0.35686	0.545781	Atp5 - DHFR	A0A5F9DC69		no hit
0.144194	24.5734	0.356915	0.545781	Atp5 - DHFR	A0A5F9CYS2	RPAP3	no hit
0.476108	31.7553	0.357032	0.545781	Atp5 - DHFR	A0A5F9DTR8		no hit
0.139433	26.4961	0.358824	0.547824	Atp5 - DHFR	A0A5F9C214	USP47	no hit
-0.190301	27.2543	0.359757	0.548061	Atp5 - DHFR	A0A5F9CJZ8	SORBS1	no hit
-0.120418	29.2958	0.359893	0.548061	Atp5 - DHFR	A0A5F9D9G5;G1U1Y5	NA	no hit
0.231847	25.0792	0.361917	0.550443	Atp5 - DHFR	G1TA80	GRIPAP1	no hit
0.0820342	28.0732	0.363418	0.55135	Atp5 - DHFR	G1SN68	QARS1	no hit
-0.270709	26.1055	0.363432	0.55135	Atp5 - DHFR	G1U5N5		no hit
-0.12329	28.9389	0.365784	0.554219	Atp5 - DHFR	G1SK22		no hit
0.222237	25.1841	0.36676	0.554996	Atp5 - DHFR	A0A5F9D761		no hit
0.119349	28.0453	0.367548	0.555144	Atp5 - DHFR	G1SV05	HSPA4	no hit
0.148018	28.579	0.367783	0.555144	Atp5 - DHFR	G1TDT3	TBCE	no hit
-0.199329	26.215	0.369872	0.557596	Atp5 - DHFR	G1T6T5		no hit
-0.148697	27.6213	0.370769	0.558247	Atp5 - DHFR	A0A5F9DUR5		no hit
0.154281	26.9776	0.372346	0.559027	Atp5 - DHFR	G1SRZ8	CNOT1	no hit
-0.301569	25.5564	0.372632	0.559027	Atp5 - DHFR	G1T4J0	MAP4K5	no hit
0.165629	27.772	0.372897	0.559027	Atp5 - DHFR	G1T9D6	PDCD10	no hit
-0.107226	29.1212	0.373151	0.559027	Atp5 - DHFR	A0A5F9CMD2	UBAP2L	no hit
-0.0927439	29.4313	0.375835	0.562347	Atp5 - DHFR	G1TTY7	RPL18A	no hit
-0.191929	32.7676	0.37748	0.563628	Atp5 - DHFR	G1T8T3	C1QC	no hit
-0.201207	31.1197	0.377631	0.563628	Atp5 - DHFR	G1T8C1	UPP1	no hit
0.172618	25.0522	0.379373	0.565015	Atp5 - DHFR	G1SQ07	DTYMK	no hit
0.325553	26.3831	0.379502	0.565015	Atp5 - DHFR	G1SLI6	NECAP1	no hit
-0.31872	25.1247	0.380363	0.565595	Atp5 - DHFR	G1SPV4;A0A5F9CD88	NA	no hit
0.266779	25.7332	0.380953	0.565771	Atp5 - DHFR	G1THB6	SYNRG	no hit
0.245765	27.0974	0.382326	0.566361	Atp5 - DHFR	A0A5F9DFS4	AP3B1	no hit
0.207696	34.2849	0.382434	0.566361	Atp5 - DHFR	G1U9S2;P49065	NA	no hit
0.164019	26.7025	0.383086	0.566361	Atp5 - DHFR	G1SD91	UMPS	no hit
0.174847	27.2176	0.383237	0.566361	Atp5 - DHFR	G1U7M4;A0A5F9D4E7	NA	no hit
-0.127026	29.9987	0.384461	0.567471	Atp5 - DHFR	A0A5F9CY75		no hit
-0.15883	25.0629	0.384976	0.567532	Atp5 - DHFR	G1T7I3	ACACA	no hit
0.168308	25.5181	0.385984	0.567681	Atp5 - DHFR	A0A5F9CV40	RDX	no hit
0.261745	30.6908	0.386023	0.567681	Atp5 - DHFR	P19134	TF	no hit
0.12302	27.0395	0.389936	0.570992	Atp5 - DHFR	A0A5F9D7H7	DNM1L	no hit
-0.154759	24.642	0.390171	0.570992	Atp5 - DHFR	A0A5F9DB17	GMPR2	no hit
-0.251145	29.098	0.390175	0.570992	Atp5 - DHFR	G1SZ91	FABP5	no hit
-0.129181	32.3482	0.390267	0.570992	Atp5 - DHFR	G1U754;Q28640	NA	no hit
-0.215357	27.0623	0.390654	0.570992	Atp5 - DHFR	G1TV17	ADIPOQ	no hit
-0.334979	29.452	0.392789	0.573415	Atp5 - DHFR	G1TCW1	TFRC	no hit
-0.147042	25.7105	0.394328	0.574313	Atp5 - DHFR	A0A5F9CXN0	BLVRA	no hit
-0.14693	24.7212	0.394361	0.574313	Atp5 - DHFR	A0A5F9C9M4	XPNPEP1	no hit
-0.0864404	28.3486	0.397997	0.578905	Atp5 - DHFR	A0A5F9CAY7	GSPT1	no hit
0.0943422	29.1264	0.398961	0.578918	Atp5 - DHFR	A0A5F9D031	NCAPH	no hit
0.150908	24.6549	0.399416	0.578918	Atp5 - DHFR	A0A5F9C6V1		no hit
-0.385813	25.6643	0.399453	0.578918	Atp5 - DHFR	G1SRZ9	NRBF2	no hit
-0.0913065	29.1305	0.404836	0.58526	Atp5 - DHFR	A0A5F9C616	NPLOC4	no hit
-0.131953	30.2743	0.404943	0.58526	Atp5 - DHFR	A0A5F9CDR6	CTTN	no hit
-0.129753	25.7377	0.405498	0.58526	Atp5 - DHFR	G1SLD6	HARS1	no hit
0.193553	28.7034	0.40578	0.58526	Atp5 - DHFR	G1SL02	AP2B1	no hit
0.153634	24.8613	0.406447	0.585518	Atp5 - DHFR	G1SRV1	SEH1L	no hit
0.112983	28.4472	0.40881	0.588216	Atp5 - DHFR	G1SGK1	GIGYF2	no hit
0.111043	29.0122	0.412464	0.592763	Atp5 - DHFR	G1SZD6;Q6Q6X0	NA	no hit
-0.157343	26.6296	0.417259	0.598936	Atp5 - DHFR	A0A5F9C715	POLR2M	no hit
0.14355	30.055	0.417791	0.598984	Atp5 - DHFR	O77622;A0A5F9C7X2	NA	no hit
-0.141448	26.8245	0.418801	0.59971	Atp5 - DHFR	U3KNR1	USP7	no hit
-0.140586	27.4412	0.419297	0.59971	Atp5 - DHFR	G1SGR8		no hit
0.0908552	27.6821	0.421881	0.602348	Atp5 - DHFR	G1U101	HECTD4	no hit
-0.129619	31.4265	0.422145	0.602348	Atp5 - DHFR	A0A5F9C1C5		no hit
0.177687	25.0212	0.424799	0.605415	Atp5 - DHFR	G1SKD1	RCBTB1	no hit
-0.254974	25.7495	0.429854	0.611891	Atp5 - DHFR	A0A5F9CN72	ASB1	no hit
-0.109544	24.7482	0.432642	0.61513	Atp5 - DHFR	U3KPI5	CPN2	no hit
0.103895	27.9593	0.43497	0.617709	Atp5 - DHFR	G1SQT2	EDC4	no hit
0.0884361	29.6138	0.437215	0.620163	Atp5 - DHFR	G1TRC0		no hit
-0.183797	33.1533	0.438541	0.621309	Atp5 - DHFR	G1U001;G1U4G2	NA	no hit
0.609237	26.4478	0.439905	0.622508	Atp5 - DHFR	A0A5F9D8Y7	EIF4E2	no hit
0.0843946	27.4091	0.442784	0.625843	Atp5 - DHFR	A0A5F9CIF2	SNX1	no hit
0.143893	27.1931	0.444772	0.627914	Atp5 - DHFR	G1SHF1	PFDN2	no hit
-0.254498	27.3937	0.447925	0.631424	Atp5 - DHFR	G1SHZ1	PABIR1	no hit
-0.193464	26.1013	0.448311	0.631424	Atp5 - DHFR	G1T5V3	RAB14	no hit
-0.127366	31.0205	0.449471	0.631911	Atp5 - DHFR	Q9TTC6;A0A5F9CWB8;G1TX83	NA	no hit
-0.122578	28.4618	0.44971	0.631911	Atp5 - DHFR	G1SP27	CCDC6	no hit
0.0992364	24.7852	0.451479	0.633655	Atp5 - DHFR	A0A5F9C1C3		no hit
-0.089423	28.586	0.456059	0.639336	Atp5 - DHFR	G1SYV0	PSMC2	no hit
-0.182624	27.5252	0.458661	0.641784	Atp5 - DHFR	G1T780	YOD1	no hit
-0.25085	28.668	0.459065	0.641784	Atp5 - DHFR	P67873	CSNK2B	no hit
-0.169617	27.1632	0.45941	0.641784	Atp5 - DHFR	G1T7Z6;G1TLE3	NA	no hit
0.156992	25.1698	0.460042	0.641825	Atp5 - DHFR	G1U195	PAN3	no hit
0.139925	27.1068	0.46051	0.641825	Atp5 - DHFR	A0A5F9C713	KARS1	no hit
0.154251	27.046	0.461396	0.642275	Atp5 - DHFR	G1SIC5	C1orf52	no hit
-0.140263	27.3728	0.461903	0.642275	Atp5 - DHFR	G1SD02	COPS6	no hit
0.235012	25.8347	0.462758	0.642719	Atp5 - DHFR	A0A5F9CTK5	SCAMP3	no hit
0.0861411	26.8361	0.464125	0.643081	Atp5 - DHFR	G1SQZ2	BAX	no hit
-0.0694824	27.572	0.464713	0.643081	Atp5 - DHFR	A0A5F9CLR1	DYNC1I2	no hit
0.113998	26.2487	0.465843	0.643081	Atp5 - DHFR	G1SHP8	PIK3R4	no hit
-0.112188	28.4975	0.465932	0.643081	Atp5 - DHFR	G1SEF8	NAPA	no hit
-0.122383	28.4051	0.466104	0.643081	Atp5 - DHFR	G1SZZ2	SRP9	no hit
-0.0727971	28.5447	0.466233	0.643081	Atp5 - DHFR	G1TCY4		no hit
0.115243	24.8571	0.469136	0.645969	Atp5 - DHFR	G1SD01	SPTB	no hit
-0.131225	29.8206	0.469708	0.645969	Atp5 - DHFR	G1TVS8		no hit
0.251452	26.8837	0.469943	0.645969	Atp5 - DHFR	A0A5F9C9U5		no hit
-0.0668868	27.8539	0.470953	0.646617	Atp5 - DHFR	G1SL68	MYH9	no hit
-0.0688505	29.2092	0.473682	0.649622	Atp5 - DHFR	G1SRW8	SLFN14	no hit
0.154286	24.8152	0.475914	0.651936	Atp5 - DHFR	G1SWV4	THBS4	no hit
-0.643603	25.8769	0.476776	0.652259	Atp5 - DHFR	A0A5F9CZS3	NAPB	no hit
0.208532	25.8322	0.477567	0.652259	Atp5 - DHFR	G1TK23	RNF113A	no hit
0.0750931	26.4722	0.47806	0.652259	Atp5 - DHFR	A0A5F9C6F7	IQSEC1	no hit
0.518409	25.8961	0.478324	0.652259	Atp5 - DHFR	A0A5F9CWR5	ACTR2	no hit
0.320181	26.7181	0.480589	0.654604	Atp5 - DHFR	A0A5F9CII1	DCAF8	no hit
-0.0991998	28.9997	0.48317	0.657374	Atp5 - DHFR	A0A5F9CMH6		no hit
0.181198	25.6001	0.484158	0.657973	Atp5 - DHFR	G1TAM0		no hit
0.129398	25.4347	0.485281	0.658752	Atp5 - DHFR	A0A5F9D7S2	TNRC6B	no hit
-0.175061	28.7523	0.486578	0.659742	Atp5 - DHFR	G1SVK2	AGFG2	no hit
0.169539	24.8888	0.487109	0.659742	Atp5 - DHFR	G1SSE5	TTK	no hit
-0.125537	26.7667	0.491064	0.664349	Atp5 - DHFR	G1SFE9	AHSA1	no hit
-0.0804827	27.9619	0.493052	0.665871	Atp5 - DHFR	A0A5F9CGJ2	USO1	no hit
0.143247	26.3034	0.493299	0.665871	Atp5 - DHFR	G1TYL5	DNPH1	no hit
0.089402	29.1809	0.495367	0.667548	Atp5 - DHFR	G1TN62		no hit
0.0669221	32.2777	0.495654	0.667548	Atp5 - DHFR	O19048	PCBP1	no hit
0.114322	26.4785	0.498793	0.67079	Atp5 - DHFR	G1SLQ4;G1U4E6	NA	no hit
-0.110894	27.823	0.500218	0.67079	Atp5 - DHFR	A0A5F9DLQ6	SYAP1	no hit
-0.0831844	28.3978	0.500506	0.67079	Atp5 - DHFR	G1SGX4	RPS16	no hit
0.0926676	25.7276	0.500707	0.67079	Atp5 - DHFR	G1SEI8	NUP214	no hit
0.077249	31.8827	0.500916	0.67079	Atp5 - DHFR	G1TY53		no hit
-0.172052	28.0463	0.501416	0.67079	Atp5 - DHFR	G1T593	COPZ1	no hit
-0.135901	29.0137	0.50384	0.673113	Atp5 - DHFR	P00883	ALDOA	no hit
0.152955	27.9856	0.504274	0.673113	Atp5 - DHFR	G1SL03	ITPA	no hit
-0.0687399	30.709	0.505818	0.674424	Atp5 - DHFR	G1SLM0		no hit
-0.130384	26.4181	0.50667	0.67481	Atp5 - DHFR	G1SFW9	ACIN1	no hit
-0.0622829	29.7182	0.507812	0.675281	Atp5 - DHFR	P00563;G1TUS9	NA	no hit
0.0970977	31.1902	0.508149	0.675281	Atp5 - DHFR	G1SJ37	GAPVD1	no hit
-0.100126	28.0335	0.511731	0.678607	Atp5 - DHFR	G1U1R8	TSC22D4	no hit
-0.073931	28.1523	0.511783	0.678607	Atp5 - DHFR	A0A5F9CH88	RUVBL1	no hit
0.167453	27.2002	0.515328	0.681874	Atp5 - DHFR	G1SUC8	EIF3E	no hit
-0.12943	27.9359	0.515383	0.681874	Atp5 - DHFR	G1SCU8	OTUD6B	no hit
-0.106825	26.0293	0.522379	0.690368	Atp5 - DHFR	G1SMY1	DDX17	no hit
-0.133886	27.3777	0.524492	0.692399	Atp5 - DHFR	O46638;A0A5S8H9B0;G1TLF0	NA	no hit
0.0643285	24.9794	0.526349	0.693555	Atp5 - DHFR	Q29425;G1T087	NA	no hit
0.0953151	29.1223	0.526524	0.693555	Atp5 - DHFR	G1U0Z0		no hit
0.617851	25.7472	0.532807	0.70078	Atp5 - DHFR	A0A5F9C659;P02602	NA	no hit
0.119563	27.4014	0.533859	0.70078	Atp5 - DHFR	P00569	AK1	no hit
0.0737194	26.6635	0.534105	0.70078	Atp5 - DHFR	G1SWN1	SNF8	no hit
-0.268675	26.6446	0.534345	0.70078	Atp5 - DHFR	G1TI71;A0A5F9C4F4	NA	no hit
0.215209	25.711	0.53515	0.70107	Atp5 - DHFR	G1TEU8		no hit
-0.0812227	26.5031	0.538404	0.703168	Atp5 - DHFR	A0A5F9CH90	DENND4A	no hit
0.0950835	31.5116	0.538695	0.703168	Atp5 - DHFR	G1TWZ0;A0A5F9CB06	NA	no hit
0.0780249	28.4155	0.538905	0.703168	Atp5 - DHFR	G1TJ83	ANKS1A	no hit
-0.11219	27.2036	0.539664	0.703168	Atp5 - DHFR	A0A5F9DUN6	PDCD5	no hit
-0.284139	26.1943	0.539682	0.703168	Atp5 - DHFR	G1TMD2	FCHO2	no hit
0.060132	25.5838	0.541114	0.70427	Atp5 - DHFR	O77819;A0A5F9CLC5	NA	no hit
-0.0591841	27.8775	0.542415	0.704807	Atp5 - DHFR	U3KNB6		no hit
0.172707	28.0092	0.542701	0.704807	Atp5 - DHFR	A0A5F9DCW6	EIF3M	no hit
-0.116468	28.2542	0.546784	0.709263	Atp5 - DHFR	A0A5F9DUW5		no hit
-0.133977	25.303	0.547595	0.709263	Atp5 - DHFR	G1SV17	CDC23	no hit
0.129432	25.209	0.547906	0.709263	Atp5 - DHFR	G1T8T2	ANKZF1	no hit
-0.452487	27.3663	0.549034	0.709947	Atp5 - DHFR	A0A5F9DRG1;G1TVQ3	NA	no hit
-0.432927	25.3975	0.549617	0.709947	Atp5 - DHFR	A0A5F9CSY8	KPNA3	no hit
0.070705	27.157	0.551158	0.710486	Atp5 - DHFR	G1TBC4	ATP6V1H	no hit
0.109667	25.3232	0.5513	0.710486	Atp5 - DHFR	A0A5F9CCL7	AP1G1	no hit
-0.12297	28.7737	0.551811	0.710486	Atp5 - DHFR	G1SKY7	TARDBP	no hit
-0.102583	27.6878	0.552744	0.710925	Atp5 - DHFR	A0A5F9CHD6		no hit
0.167618	25.7669	0.554456	0.711207	Atp5 - DHFR	G1TBG7	WDTC1	no hit
0.0878019	30.9279	0.554811	0.711207	Atp5 - DHFR	G1SF30		no hit
-0.137932	26.6024	0.555182	0.711207	Atp5 - DHFR	G1SDI7	CCNDBP1	no hit
-0.332451	25.9898	0.556289	0.711207	Atp5 - DHFR	A0A5F9CZJ0	MICAL1	no hit
0.0657192	26.9571	0.556296	0.711207	Atp5 - DHFR	A0A5F9CAC4	LARS1	no hit
-0.109604	26.4294	0.557017	0.711207	Atp5 - DHFR	P00169	CYB5A	no hit
-0.110737	28.13	0.557681	0.711207	Atp5 - DHFR	G1SQ96	PPP6R3	no hit
0.079674	27.2413	0.557705	0.711207	Atp5 - DHFR	G1T8A8	RNF10	no hit
0.0644569	29.8822	0.562063	0.716003	Atp5 - DHFR	G1TUG4;G1TLY4;G1U472;A0A5F9C107	NA	no hit
-0.053379	30.7895	0.565175	0.718272	Atp5 - DHFR	G1T336	DDX3X	no hit
0.062658	27.3652	0.565504	0.718272	Atp5 - DHFR	Q9XSC5;G1SQ27	NA	no hit
-0.157394	24.9561	0.565639	0.718272	Atp5 - DHFR	G1TP57	FHOD1	no hit
0.11219	27.8778	0.568332	0.720231	Atp5 - DHFR	G1SVT4	PSMD7	no hit
0.112436	25.2761	0.569245	0.720231	Atp5 - DHFR	G1T5U1	GPN1	no hit
0.112011	29.1814	0.569986	0.720231	Atp5 - DHFR	G1SYR7	MKRN1	no hit
0.143289	29.8115	0.57053	0.720231	Atp5 - DHFR	P07952	BPGM	no hit
0.0778995	28.0488	0.570778	0.720231	Atp5 - DHFR	A0A5F9CV57;A0A5F9DN01	NA	no hit
0.109627	34.2145	0.570953	0.720231	Atp5 - DHFR	A0A5F9D4N2;A0A5F9CJI5	NA	no hit
0.067753	30.4122	0.571436	0.720231	Atp5 - DHFR	G1SCN8	CCT3	no hit
-0.124703	26.9968	0.5722	0.720231	Atp5 - DHFR	Q9N1E2	GPI	no hit
0.0928301	27.2265	0.572584	0.720231	Atp5 - DHFR	Q29503	UBE2R2	no hit
-0.154185	24.8265	0.576957	0.724553	Atp5 - DHFR	G1TX39	TTC4	no hit
0.10518	27.4133	0.577227	0.724553	Atp5 - DHFR	G1SY93	RAC1	no hit
-0.0702642	31.955	0.579049	0.72608	Atp5 - DHFR	A0A5F9DB72	SNX3	no hit
0.722449	29.8186	0.584315	0.731849	Atp5 - DHFR	A0A5F9CAG4;P04221	NA	no hit
0.100598	26.5634	0.58487	0.731849	Atp5 - DHFR	A0A5F9CZP2	SPECC1	no hit
-0.0617349	28.0697	0.585766	0.731912	Atp5 - DHFR	G1U1M3	AIMP1	no hit
0.0932994	27.6623	0.58614	0.731912	Atp5 - DHFR	A0A5F9DJ49	ATOX1	no hit
0.66517	26.6645	0.586819	0.731999	Atp5 - DHFR	G1TUX3;G1U7Y7;G1TU65;G1SQP5	NA	no hit
0.0763515	26.837	0.589275	0.734299	Atp5 - DHFR	G1SMB8	PRUNE1	no hit
0.103402	26.6088	0.591057	0.735755	Atp5 - DHFR	A0A5F9C8I8	PACSIN2	no hit
-0.136694	27.1231	0.591916	0.735982	Atp5 - DHFR	U3KMZ3	ATIC	no hit
0.0547447	28.7548	0.592465	0.735982	Atp5 - DHFR	A0A5F9C8G4	IFIT3	no hit
0.119076	24.9025	0.597832	0.741881	Atp5 - DHFR	A0A5F9CHK5	PSMG2	no hit
-0.0636013	26.8002	0.598458	0.74189	Atp5 - DHFR	G1SMF4	USP25	no hit
0.10167	28.6234	0.602289	0.744461	Atp5 - DHFR	A0A5F9CNB2;A0A5F9CD00;G1U2Y1;G1U7D7	NA	no hit
-0.0704706	26.6498	0.602299	0.744461	Atp5 - DHFR	A0A5F9D339	MICAL3	no hit
-0.106457	31.6346	0.602393	0.744461	Atp5 - DHFR	G1T8V6	HMBS	no hit
0.160018	29.2988	0.603828	0.745466	Atp5 - DHFR	G1T804		no hit
-0.109354	31.1699	0.607544	0.749283	Atp5 - DHFR	G1T6C1	DERA	no hit
-0.0839835	27.2832	0.609928	0.751451	Atp5 - DHFR	G1T1D9	COPS5	no hit
0.0631203	29.9419	0.612721	0.754118	Atp5 - DHFR	G1SHZ8	CCT8	no hit
-0.0796824	25.119	0.613805	0.754293	Atp5 - DHFR	G1TKQ8	UBE3A	no hit
0.382755	26.46	0.61412	0.754293	Atp5 - DHFR	A0A5F9DGG0		no hit
-0.367199	26.6413	0.622077	0.763209	Atp5 - DHFR	P62493;A0A5F9C1B7	NA	no hit
0.0749803	28.4013	0.622651	0.763209	Atp5 - DHFR	G1TFI4	BTF3L4	no hit
-0.157697	25.7046	0.623602	0.763594	Atp5 - DHFR	G1SG69	ANAPC10	no hit
-0.132632	25.85	0.624304	0.763675	Atp5 - DHFR	G1TE86	ARIH2	no hit
-0.0569502	29.3204	0.62743	0.766314	Atp5 - DHFR	A0A5F9CXE0	DNM2	no hit
0.0753352	31.4516	0.627935	0.766314	Atp5 - DHFR	G1TYK8	PICALM	no hit
0.0640563	30.5096	0.628846	0.766314	Atp5 - DHFR	G1SMM5	DNAJA2	no hit
-0.208636	26.7554	0.629016	0.766314	Atp5 - DHFR	G1T705	CYB5R3	no hit
-0.11554	25.6491	0.629936	0.766656	Atp5 - DHFR	G1TIE9		no hit
0.0925724	24.7017	0.632428	0.768909	Atp5 - DHFR	G1T6W0	HEATR3	no hit
-0.263876	26.078	0.635262	0.771384	Atp5 - DHFR	G1SSP0	STRN	no hit
0.10322	25.4415	0.635749	0.771384	Atp5 - DHFR	G1SWY6	EEA1	no hit
0.142007	25.3893	0.636403	0.771397	Atp5 - DHFR	G1TJG3		no hit
0.106974	25.3382	0.638916	0.773662	Atp5 - DHFR	G1SYK4		no hit
0.059293	29.5598	0.641302	0.775382	Atp5 - DHFR	G1SH05	TUBB	no hit
0.0449109	26.0771	0.641629	0.775382	Atp5 - DHFR	A0A5F9CXR1	MYH10	no hit
-0.105071	25.1761	0.643494	0.776854	Atp5 - DHFR	A0A0B4J1Q4	TXLNA	no hit
0.0517897	28.7989	0.644436	0.777209	Atp5 - DHFR	G1TH09		no hit
0.0912106	27.2326	0.647171	0.779724	Atp5 - DHFR	G1SPI2	TTC1	no hit
0.092728	28.8946	0.647993	0.779931	Atp5 - DHFR	G1TCS8	RAB1A	no hit
-0.052564	30.0366	0.649656	0.78115	Atp5 - DHFR	G1SS70;G1TN72;G1U444;G1U877;G1TKM8;G1STH1	NA	no hit
0.0405736	25.7124	0.652368	0.782844	Atp5 - DHFR	A0A5F9D3D0	CLASP2	no hit
-0.0469251	27.2158	0.65237	0.782844	Atp5 - DHFR	A0A5F9DEK2	EHD3	no hit
-0.158785	25.3954	0.653804	0.783781	Atp5 - DHFR	G1SPK0	PEF1	no hit
-0.0649734	28.9937	0.654473	0.7838	Atp5 - DHFR	G1TSM9	PRRC2A	no hit
-0.0738738	27.7276	0.655166	0.783848	Atp5 - DHFR	A0A5F9D440	CAD	no hit
-0.0438527	29.6017	0.655943	0.783996	Atp5 - DHFR	P30947	HSP90AB1	no hit
0.0928804	24.6979	0.657209	0.784727	Atp5 - DHFR	G1T7I8	RIC8A	no hit
-0.0643341	27.6606	0.664318	0.792363	Atp5 - DHFR	G1TU00	RPL26L1	no hit
0.151278	27.7516	0.664925	0.792363	Atp5 - DHFR	G1SG68	KPNA4	no hit
-0.0915666	29.1893	0.666396	0.793329	Atp5 - DHFR	G1T345	UBR1	no hit
0.053994	31.0371	0.66897	0.795603	Atp5 - DHFR	G1TKB3		no hit
0.047041	27.2797	0.671013	0.797243	Atp5 - DHFR	A0A5F9CCH5	CUL3	no hit
0.059209	26.5152	0.6725	0.797725	Atp5 - DHFR	G1TS68	NUP43	no hit
0.0866797	27.5954	0.672748	0.797725	Atp5 - DHFR	A0A5F9DRU7	ARFGAP1	no hit
0.0549292	27.1205	0.675044	0.799457	Atp5 - DHFR	G1TDD2	UBXN1	no hit
-0.0621427	26.359	0.675541	0.799457	Atp5 - DHFR	G1TEW4	USP9X	no hit
-0.121884	29.0817	0.677994	0.801569	Atp5 - DHFR	A0A5F9CVA4;G1SYU7	NA	no hit
0.050604	26.1157	0.67907	0.802051	Atp5 - DHFR	A0A5F9CFH0	FARSB	no hit
-0.110661	25.7215	0.684249	0.807374	Atp5 - DHFR	A0A5F9DJM2		no hit
0.11191	25.9871	0.6853	0.807819	Atp5 - DHFR	G1T5U2;G1SYS4	NA	no hit
0.0604662	28.1988	0.686431	0.808358	Atp5 - DHFR	G1SN60	STAT5B	no hit
0.0717346	28.6023	0.689376	0.809742	Atp5 - DHFR	A0A5F9DTK9	BSDC1	no hit
0.290297	26.4713	0.689611	0.809742	Atp5 - DHFR	A0A5F9D799	UBE2H	no hit
-0.119338	26.4814	0.68963	0.809742	Atp5 - DHFR	A7X8X3	HPRT	no hit
-0.27323	25.6373	0.693507	0.812059	Atp5 - DHFR	G1T918	PSMB4	no hit
0.0438953	27.2113	0.69421	0.812059	Atp5 - DHFR	A0A5F9CY65	ARHGEF2	no hit
-0.0599167	25.5849	0.694835	0.812059	Atp5 - DHFR	A0A5F9CB44	AAK1	no hit
0.0586399	24.5513	0.69497	0.812059	Atp5 - DHFR	G1TF92	DENND4C	no hit
-0.0767276	27.9557	0.695533	0.812059	Atp5 - DHFR	G1TE76	EIF4H	no hit
-0.0917821	25.8917	0.695664	0.812059	Atp5 - DHFR	G1U3M5	PRMT1	no hit
0.212879	25.1759	0.700127	0.816475	Atp5 - DHFR	A0A5F9DLL4	HERC4	no hit
-0.0486524	27.7165	0.701348	0.817105	Atp5 - DHFR	G1SW24	AARS	no hit
0.0386364	27.3119	0.703301	0.818268	Atp5 - DHFR	A0A5F9C548	RTCB	no hit
0.0654339	26.0792	0.70371	0.818268	Atp5 - DHFR	G1SZC6		no hit
-0.0489758	27.6086	0.706734	0.820988	Atp5 - DHFR	G1T2Q8	PRRC1	no hit
-0.0835969	31.4489	0.711	0.825145	Atp5 - DHFR	G1T6D1;G1TPF6	NA	no hit
0.318355	28.0863	0.712162	0.825201	Atp5 - DHFR	A0A5F9DEH6		no hit
-0.111892	25.2766	0.712973	0.825201	Atp5 - DHFR	G1SGX3;P16258	NA	no hit
0.107067	25.875	0.714098	0.825201	Atp5 - DHFR	G1T026		no hit
0.0454503	29.4254	0.714948	0.825201	Atp5 - DHFR	G1SFR8		no hit
0.075274	25.7698	0.715797	0.825201	Atp5 - DHFR	G1TN11	ATG16L1	no hit
-0.0681228	25.1303	0.715894	0.825201	Atp5 - DHFR	A0A5F9CYH0	STXBP5	no hit
0.0391127	31.0083	0.716373	0.825201	Atp5 - DHFR	G1SKF7;G1TG04;G1U1N5	NA	no hit
-0.0649779	28.3706	0.717338	0.825201	Atp5 - DHFR	A0A5F9C9X1	COPS4	no hit
0.0488432	29.4299	0.717504	0.825201	Atp5 - DHFR	G1TKK2	BTF3	no hit
0.0689741	27.5063	0.718434	0.825201	Atp5 - DHFR	G1SWC9		no hit
0.143288	29.9605	0.718612	0.825201	Atp5 - DHFR	P00919	CA2	no hit
0.0583934	28.104	0.722458	0.828823	Atp5 - DHFR	A0A5F9DAV3	ATXN2L	no hit
0.0300517	29.3813	0.724587	0.830472	Atp5 - DHFR	A0A5F9C4B6	AGFG1	no hit
0.0549421	27.9802	0.727981	0.833566	Atp5 - DHFR	A0A5F9DPY4		no hit
-0.0684905	28.087	0.729674	0.834708	Atp5 - DHFR	A0A5F9CZL2		no hit
-0.0420272	29.5405	0.735621	0.840215	Atp5 - DHFR	G1TFV7	SERPINA1	no hit
0.15814	25.6946	0.735888	0.840215	Atp5 - DHFR	G1TA33	CRTC2	no hit
-0.0481568	27.1833	0.744221	0.848921	Atp5 - DHFR	G1SY05	SNX30	no hit
0.0466955	27.4118	0.749999	0.854403	Atp5 - DHFR	G1SHU5	UBAP2	no hit
0.0391749	30.9005	0.75087	0.854403	Atp5 - DHFR	A0A5F9CS69	NA	no hit
-0.038771	31.4011	0.751163	0.854403	Atp5 - DHFR	G1U446	CLINT1	no hit
0.0332841	30.6603	0.753972	0.856787	Atp5 - DHFR	A0A5F9C6I2;A0A9S5XEI0	NA	no hit
0.062267	28.753	0.755319	0.856826	Atp5 - DHFR	P06815	CAPN1	no hit
0.0336575	31.1533	0.755435	0.856826	Atp5 - DHFR	A0A5F9DKI8		no hit
0.0802155	25.1544	0.758248	0.859205	Atp5 - DHFR	A0A5F9CBS4	UBFD1	no hit
-0.0426367	28.7701	0.761131	0.860916	Atp5 - DHFR	A0A5F9CHW6	EIF2S1	no hit
-0.0596046	27.8969	0.761951	0.860916	Atp5 - DHFR	A0A5F9CZX1	PARK7	no hit
0.0604026	27.7329	0.761993	0.860916	Atp5 - DHFR	G1TE64	PTBP3	no hit
-0.02821	28.268	0.762628	0.860916	Atp5 - DHFR	G1T3S1	PSMC6	no hit
0.0624541	26.9859	0.766116	0.863471	Atp5 - DHFR	G1STZ4	G6PD	no hit
0.0421018	26.2863	0.76633	0.863471	Atp5 - DHFR	G1STW8	TAB3	no hit
-0.037758	28.3363	0.771892	0.868779	Atp5 - DHFR	P07489;G1TDI4	NA	no hit
0.0635887	27.3851	0.772489	0.868779	Atp5 - DHFR	G1U826		no hit
-0.0739301	29.3057	0.77546	0.870032	Atp5 - DHFR	G1TKH3;P09212	NA	no hit
0.0512776	24.8537	0.776081	0.870032	Atp5 - DHFR	A0A5F9CTC3	ARMC8	no hit
0.0428509	29.3015	0.776451	0.870032	Atp5 - DHFR	G1SVA3	PSMD11	no hit
0.0293257	29.1299	0.776503	0.870032	Atp5 - DHFR	G1T8X7	VCPIP1	no hit
-0.12976	24.9714	0.782714	0.876173	Atp5 - DHFR	G1SI60	ANAPC5	no hit
0.0319499	31.2085	0.793331	0.887229	Atp5 - DHFR	G1SW77	SERBP1	no hit
-0.0661954	31.7266	0.796653	0.890115	Atp5 - DHFR	A0A5F9DF82	C1QB	no hit
0.0707272	25.0196	0.79807	0.890868	Atp5 - DHFR	G1SRH7	SRSF3	no hit
-0.0491528	26.4381	0.799246	0.891353	Atp5 - DHFR	G1TAE4	DCAF7	no hit
0.0425907	31.6518	0.801294	0.891796	Atp5 - DHFR	P29562;G1SZ59;A0A5F9CRC9	NA	no hit
0.0285816	31.3168	0.802621	0.891796	Atp5 - DHFR	A0A5F9CN85	YWHAB	no hit
0.0399019	25.2207	0.802728	0.891796	Atp5 - DHFR	A0A5F9DQ57	DCP1A	no hit
-0.0440894	26.452	0.803308	0.891796	Atp5 - DHFR	G1T9W8	TBC1D15	no hit
-0.0401241	27.7683	0.803359	0.891796	Atp5 - DHFR	A0A5F9CC93	VTA1	no hit
0.0583056	24.9952	0.804583	0.892309	Atp5 - DHFR	G1T824		no hit
0.0332859	29.2511	0.807211	0.892309	Atp5 - DHFR	A0A5F9DMY2		no hit
0.0333336	27.6998	0.80777	0.892309	Atp5 - DHFR	G1U6C5	KATNB1	no hit
-0.0626336	25.1932	0.808371	0.892309	Atp5 - DHFR	G1TBN2	ARAF	no hit
-0.0636652	27.9051	0.809448	0.892309	Atp5 - DHFR	G1T9V7		no hit
-0.0420437	27.1491	0.810071	0.892309	Atp5 - DHFR	A0A5F9C4R2	STK26	no hit
-0.0597907	26.6424	0.810411	0.892309	Atp5 - DHFR	G1SMU8		no hit
0.0733298	25.7557	0.81077	0.892309	Atp5 - DHFR	A0A5F9DL34		no hit
0.0401213	31.9357	0.811186	0.892309	Atp5 - DHFR	G1U8C4	PSME1	no hit
0.0474687	26.5286	0.811258	0.892309	Atp5 - DHFR	G1SKD5	STAM	no hit
0.0411064	29.5638	0.813973	0.893142	Atp5 - DHFR	G1U0Q2		no hit
0.212537	26.1307	0.814582	0.893142	Atp5 - DHFR	A0A5F9CG65	TUBB2A	no hit
0.250012	29.1204	0.814659	0.893142	Atp5 - DHFR	A0A5F9D663		no hit
0.25513	26.4184	0.814992	0.893142	Atp5 - DHFR	G1SSC9	IPO7	no hit
0.0338938	26.9894	0.816256	0.893711	Atp5 - DHFR	A0A5F9CNK2		no hit
0.0341601	32.864	0.819612	0.896567	Atp5 - DHFR	P03988		no hit
0.0223633	27.2972	0.821469	0.896902	Atp5 - DHFR	U3KM53	TOM1	no hit
0.11176	26.4542	0.821995	0.896902	Atp5 - DHFR	G1SUT0	TNPO2	no hit
0.0922019	28.7064	0.822161	0.896902	Atp5 - DHFR	P07452;G1SN31	NA	no hit
0.04389	28.0673	0.823524	0.897574	Atp5 - DHFR	G1SW00	GLUL	no hit
0.0293648	29.2938	0.828306	0.901966	Atp5 - DHFR	G1SU30	BAG6	no hit
0.0249556	24.799	0.831723	0.903487	Atp5 - DHFR	G1T6B3	STRAP	no hit
-0.026032	28.311	0.832144	0.903487	Atp5 - DHFR	A0A5F9CER0	HSPH1	no hit
0.0362472	27.9303	0.832211	0.903487	Atp5 - DHFR	Q8MK68;A0A5F9DRJ8	NA	no hit
0.0395187	25.2708	0.832963	0.903487	Atp5 - DHFR	G1TEA5	GMPR	no hit
-0.0638621	25.9644	0.833466	0.903487	Atp5 - DHFR	G1SZJ5	PFDN6	no hit
-0.0291486	26.6173	0.837943	0.907519	Atp5 - DHFR	G1TJN8;A0A5F9CKC7	NA	no hit
-0.0265484	28.7788	0.841596	0.910012	Atp5 - DHFR	G1SZ03	EIF3B	no hit
0.0378159	25.9339	0.842302	0.910012	Atp5 - DHFR	A0A5F9C543	OXR1	no hit
0.0295443	26.353	0.84252	0.910012	Atp5 - DHFR	A0A5F9CQD4	DCTN2	no hit
-0.020024	26.5563	0.846575	0.911866	Atp5 - DHFR	G1T3B8	KIF2C	no hit
0.0287936	30.5349	0.846923	0.911866	Atp5 - DHFR	G1TPV3;G1U0Y5;A0A5F9DFE5	NA	no hit
-0.11536	26.3076	0.847218	0.911866	Atp5 - DHFR	A0A5F9D4Q9;G1SHX1;A0A5F9DPL7	NA	no hit
0.0682558	25.3911	0.847777	0.911866	Atp5 - DHFR	G1TDU8	ZNF622	no hit
0.0367158	27.2171	0.848475	0.911866	Atp5 - DHFR	G1T143		no hit
0.0490777	25.3457	0.849348	0.911866	Atp5 - DHFR	G1SRX0	WDR70	no hit
0.0212336	29.4717	0.849555	0.911866	Atp5 - DHFR	G1T3P8;P33279	NA	no hit
-0.0953278	27.1314	0.852773	0.914502	Atp5 - DHFR	A0A5F9C522	EFHD2	no hit
-0.0230796	24.724	0.85541	0.91651	Atp5 - DHFR	G1SRV2	NEDD4	no hit
-0.113073	25.3096	0.85706	0.91691	Atp5 - DHFR	G1T0N5	PURA	no hit
0.0253008	26.671	0.857902	0.91691	Atp5 - DHFR	A0A5F9DB45	RAB6A	no hit
0.0222124	30.0105	0.858075	0.91691	Atp5 - DHFR	G1T8G9	PKLR	no hit
-0.0219174	30.6779	0.859914	0.918058	Atp5 - DHFR	G1TFE0		no hit
-0.0432405	25.4501	0.862712	0.920226	Atp5 - DHFR	G1TWT7	ATG101	no hit
0.0194013	28.6322	0.864022	0.920805	Atp5 - DHFR	P79398;A0A5F9DMU5	NA	no hit
-0.112387	26.5565	0.865984	0.921087	Atp5 - DHFR	G1T5K3	APOA2	no hit
0.0619974	25.4844	0.866469	0.921087	Atp5 - DHFR	A0A5F9CGM9	NT5C3A	no hit
0.0310038	30.1713	0.86659	0.921087	Atp5 - DHFR	A0A5F9CFZ0	TBCEL	no hit
0.0190555	26.9355	0.86844	0.922238	Atp5 - DHFR	G1TCT4	UBE4B	no hit
0.0355087	26.8504	0.871246	0.924399	Atp5 - DHFR	A0A5F9D163	COPS7A	no hit
-0.0289698	30.2246	0.872338	0.92474	Atp5 - DHFR	G1TJG6;A0A5F9DFJ9;P46406;G1TYG1	NA	no hit
-0.0138614	29.707	0.874749	0.926478	Atp5 - DHFR	G1TSL5	UFD1	no hit
-0.0571339	28.0985	0.87616	0.926729	Atp5 - DHFR	A0A5F9CJT4		no hit
-0.0174632	24.9039	0.876532	0.926729	Atp5 - DHFR	G1SMA7	NUDCD1	no hit
0.0353488	25.0574	0.878343	0.927827	Atp5 - DHFR	G1T066	RFESD	no hit
0.134161	26.1147	0.880557	0.929347	Atp5 - DHFR	A0A5F9DQ36	ACOT7	no hit
-0.0529084	26.6633	0.882424	0.930108	Atp5 - DHFR	A0A5F9DCK4	PRKACB	no hit
0.0280013	26.0158	0.882827	0.930108	Atp5 - DHFR	G1SQ90	CERT1	no hit
-0.052679	26.0035	0.884102	0.930634	Atp5 - DHFR	A0A5F9CK34	SH3BP1	no hit
0.032948	24.6172	0.885213	0.930812	Atp5 - DHFR	G1U5W5	NRDC	no hit
0.0296715	27.4207	0.886445	0.930812	Atp5 - DHFR	G1T8Q5	ZFAND2B	no hit
-0.0300216	26.7525	0.886599	0.930812	Atp5 - DHFR	G1TBZ1	GABARAPL2	no hit
0.0164358	27.363	0.887417	0.930857	Atp5 - DHFR	G1U522	PRKAR2A	no hit
0.0322775	25.0259	0.890236	0.932999	Atp5 - DHFR	G1SMJ0	NUP88	no hit
0.0286969	28.7763	0.891822	0.933161	Atp5 - DHFR	G1SPV0	UBE2K	no hit
-0.0524727	25.839	0.892427	0.933161	Atp5 - DHFR	G1SPJ5	GCN1	no hit
0.0161798	27.9406	0.892724	0.933161	Atp5 - DHFR	Q29504;G1SV13	NA	no hit
-0.0212719	25.5389	0.895606	0.93463	Atp5 - DHFR	G1T748	TPP2	no hit
-0.0280789	29.4412	0.895687	0.93463	Atp5 - DHFR	G1T0M8;A0A5F9CIW5	NA	no hit
-0.0186822	28.6964	0.898146	0.935658	Atp5 - DHFR	A0A5F9DAM7	AP2A1	no hit
0.0138618	28.4466	0.898813	0.935658	Atp5 - DHFR	A0A5F9D4G0	MYO18A	no hit
-0.0492058	25.8002	0.899048	0.935658	Atp5 - DHFR	G1SQL1	UPF2	no hit
-0.0209232	27.1074	0.899791	0.935658	Atp5 - DHFR	A0A5F9DI38	HNRNPAB	no hit
-0.0187812	27.2665	0.905643	0.940839	Atp5 - DHFR	G1T3H5	EIF2B3	no hit
0.0166263	26.4913	0.906342	0.940839	Atp5 - DHFR	G1U8Q4	ULK1	no hit
0.0215987	29.5492	0.908098	0.941848	Atp5 - DHFR	G1SNY0;G1TWD4	NA	no hit
0.0121104	29.0454	0.912207	0.945074	Atp5 - DHFR	G1SQL0;A0A5F9C5H9	NA	no hit
0.0242125	24.8324	0.912784	0.945074	Atp5 - DHFR	A0A5F9C7X3	PPP4R1	no hit
0.0158679	31.196	0.915526	0.947096	Atp5 - DHFR	G1STV0	NA	no hit
0.0162417	27.8483	0.917103	0.947453	Atp5 - DHFR	G1SX73	PFDN1	no hit
0.0202402	24.8216	0.917451	0.947453	Atp5 - DHFR	A0A5F9CP94	LRBA	no hit
-0.015992	25.7097	0.918528	0.947751	Atp5 - DHFR	G1TDU0	KIF5B	no hit
-0.0229498	26.2874	0.921598	0.949178	Atp5 - DHFR	G1T1Z5	ECM1	no hit
0.0130126	27.1817	0.921991	0.949178	Atp5 - DHFR	G1SN21	PNP	no hit
-0.0192006	27.2505	0.922284	0.949178	Atp5 - DHFR	P67777	PPP2CA	no hit
-0.0155601	25.9096	0.926269	0.952462	Atp5 - DHFR	G1T3Y8		no hit
-0.0123845	29.8445	0.930757	0.956257	Atp5 - DHFR	G1T0F6	SRP68	no hit
-0.008523	29.9764	0.933801	0.958564	Atp5 - DHFR	G1TDL2;A0A5F9DSQ7	NA	no hit
0.0115851	28.2353	0.937558	0.959312	Atp5 - DHFR	A0A5F9DBD5;A0A5F9DGP1	NA	no hit
0.00991125	29.6659	0.938046	0.959312	Atp5 - DHFR	G1SFZ8	UBQLN1	no hit
0.0228637	27.6063	0.938836	0.959312	Atp5 - DHFR	G1STR7	SPTA1	no hit
0.0150117	31.0806	0.939186	0.959312	Atp5 - DHFR	G1SIH1	PSME2	no hit
0.0129637	27.8198	0.93927	0.959312	Atp5 - DHFR	A0A5F9D9R3	GLRX3	no hit
-0.0489907	26.4212	0.939326	0.959312	Atp5 - DHFR	G1SHR7		no hit
-0.012893	24.9287	0.940259	0.959448	Atp5 - DHFR	G1U993	ANKRD17	no hit
-0.042342	25.7129	0.942049	0.960458	Atp5 - DHFR	G1SV22;Q8MK67	NA	no hit
-0.0628544	26.9566	0.944766	0.961929	Atp5 - DHFR	A0A5F9CLR7	SLC4A1	no hit
0.00922087	26.7472	0.945096	0.961929	Atp5 - DHFR	G1SS33	ATP6V1E1	no hit
0.0406701	27.3373	0.948953	0.964499	Atp5 - DHFR	G1TRX7	DGKA	no hit
-0.0315262	25.6592	0.949986	0.964499	Atp5 - DHFR	G1TB99	BID	no hit
0.00786672	30.0423	0.950143	0.964499	Atp5 - DHFR	G1TZB5		no hit
-0.00927988	26.0723	0.950835	0.964499	Atp5 - DHFR	G1TTJ1	DHRS11	no hit
0.0696051	26.593	0.954656	0.967557	Atp5 - DHFR	U3KMY8	COBL	no hit
0.00782911	25.3082	0.962569	0.974754	Atp5 - DHFR	A0A5F9DHM9		no hit
-0.00929435	24.8568	0.964228	0.97561	Atp5 - DHFR	A0A5F9CR74		no hit
-0.0578465	26.1351	0.966751	0.977339	Atp5 - DHFR	G1U3Y9		no hit
-0.00904898	30.5861	0.968276	0.978057	Atp5 - DHFR	G1TDM8	WIPI1	no hit
0.0147843	26.0971	0.969193	0.97816	Atp5 - DHFR	G1TJR5	HSPBP1	no hit
0.00786343	24.8309	0.974344	0.98173	Atp5 - DHFR	G1U2M9	SAMD9	no hit
0.00547113	25.9202	0.974517	0.98173	Atp5 - DHFR	A0A5F9CL60		no hit
0.00511267	28.3966	0.975186	0.98173	Atp5 - DHFR	G1SPW5	NFIA	no hit
-0.00536796	27.4642	0.976152	0.981879	Atp5 - DHFR	G1SG72		no hit
-0.00502877	25	0.977286	0.982197	Atp5 - DHFR	G1T0H9	EXOC3	no hit
0.00485584	26.423	0.980748	0.984852	Atp5 - DHFR	G1TBT2	EEFSEC	no hit
0.00194692	29.8593	0.985278	0.987829	Atp5 - DHFR	U3KMN4	RPS5	no hit
-0.0026081	29.5945	0.985359	0.987829	Atp5 - DHFR	G1U6X4	METAP2	no hit
-0.00376224	25.4669	0.986983	0.988631	Atp5 - DHFR	G1SLI8	DDX42	no hit
0.000564929	27.2135	0.996651	0.997482	Atp5 - DHFR	G1TAK0	PRRC2C	no hit
0.000240003	32.4038	0.998193	0.998193	Atp5 - DHFR	G1TEV5;A0A5F9CF91;G1SE76;G1TRP8;G1U5S9;G1TIJ9;G1TM80;G1TF04;G1TUP9;G1TX54;A0A5F9CPF0;G1TJT7;G1U7T5;A0A5F9CWX6;G1U8T8;G1TY70;G1TPQ9;A0A5F9CT55;G1T638;G1TIW2;G1U1A7;G1TJX9	NA	no hit
7.61519	26.5634	8.15096e-13	9.78115e-10	Oxa1 - DHFR	A0A5F9CZP2	SPECC1	hit
5.83823	26.2619	8.8706e-12	4.88624e-09	Oxa1 - DHFR	Oxa1_DHFR	Oxa1-DHFR	hit
3.49617	26.2844	1.22156e-11	4.88624e-09	Oxa1 - DHFR	G1T7Y7	CAPZB	hit
-2.55772	26.1852	2.21322e-11	6.63966e-09	Oxa1 - DHFR	G1TWX9	SRXN1	hit
-5.44067	25.9903	3.83146e-11	9.19551e-09	Oxa1 - DHFR	U3KN01		hit
3.60758	26.671	1.13311e-10	2.26623e-08	Oxa1 - DHFR	A0A5F9DB45	RAB6A	hit
-4.33479	26.9252	3.8088e-10	6.202e-08	Oxa1 - DHFR	P29751	ACTB	hit
5.01236	28.3926	4.13467e-10	6.202e-08	Oxa1 - DHFR	A0A5F9DTH8	HSP70 (A0A5F9DTH8)	hit
2.53076	31.2516	6.80825e-10	9.07767e-08	Oxa1 - DHFR	Su9_DHFR	Su9-DHFR	hit
-2.62187	25.5172	1.18469e-09	1.39199e-07	Oxa1 - DHFR	P08855	CAST	hit
4.35021	25.8412	1.27599e-09	1.39199e-07	Oxa1 - DHFR	G1SKZ3	PCNA	hit
-2.52464	25.5366	3.41891e-09	3.41891e-07	Oxa1 - DHFR	A0A5F9DEE6	RAD23B	hit
-1.98989	25.1789	5.57293e-09	5.14425e-07	Oxa1 - DHFR	G1T9H0	FAM98A	hit
3.29462	26.423	9.52594e-09	8.16509e-07	Oxa1 - DHFR	G1TBT2	EEFSEC	hit
2.57713	26.7808	1.21774e-08	9.74192e-07	Oxa1 - DHFR	G1SX75	LPIN2	hit
-2.78154	25.3401	1.48975e-08	1.08069e-06	Oxa1 - DHFR	A0A5F9C9S7	TRIM39	hit
-2.53789	25.7851	1.53097e-08	1.08069e-06	Oxa1 - DHFR	P35814;A0A5F9DI64	NA	hit
2.49221	25.9569	3.40641e-08	2.27094e-06	Oxa1 - DHFR	G1TE61	KPNA6	hit
2.02398	25.5838	4.63449e-08	2.92705e-06	Oxa1 - DHFR	P83468	PHPT1	hit
1.93632	25.5631	1.53582e-07	9.2149e-06	Oxa1 - DHFR	G1U482	RPS3A	hit
-2.05315	25.3716	1.68059e-07	9.60337e-06	Oxa1 - DHFR	G1T201	RIPK1	hit
2.65265	26.146	1.94885e-07	1.06301e-05	Oxa1 - DHFR	A0A5F9DDF4;A0A5F9D603	NA	hit
-2.26048	26.5286	3.22808e-07	1.68422e-05	Oxa1 - DHFR	G1SKD5	STAM	hit
-1.89852	25.0811	3.37696e-07	1.68848e-05	Oxa1 - DHFR	G1SLE4	ZMAT2	hit
1.79162	25.7105	6.52169e-07	3.13041e-05	Oxa1 - DHFR	A0A5F9CXN0	BLVRA	hit
-0.954369	25.0741	1.20062e-06	5.54133e-05	Oxa1 - DHFR	G1TZ26		hit
2.03527	25.1698	1.44572e-06	6.42544e-05	Oxa1 - DHFR	G1U195	PAN3	hit
1.80552	25.2708	1.54069e-06	6.60294e-05	Oxa1 - DHFR	G1TEA5	GMPR	hit
2.41557	26.6478	1.70039e-06	7.03609e-05	Oxa1 - DHFR	A0A5F9C9B1	UBE2Z	hit
2.1845	26.2704	2.03947e-06	8.15788e-05	Oxa1 - DHFR	G1U577	ARMC6	hit
-1.99556	25.5232	2.49749e-06	9.6677e-05	Oxa1 - DHFR	A0A5F9DKP7	FKBP5	hit
1.8603	25.8743	2.7532e-06	0.000103245	Oxa1 - DHFR	P23775;G1TBD5	NA	hit
-1.74372	25.3858	3.92562e-06	0.00014275	Oxa1 - DHFR	A0A5F9DT18	MTSS1	hit
1.4023	25.1231	4.1201e-06	0.000145415	Oxa1 - DHFR	A0A5F9C4Z2	NSF	hit
-1.43266	24.9622	7.76847e-06	0.000266347	Oxa1 - DHFR	G1T1X0	ARHGAP23	hit
1.0551	25.0161	8.25731e-06	0.000275244	Oxa1 - DHFR	G1SI55;G1SPH4	NA	hit
1.57577	26.0441	1.0181e-05	0.000330194	Oxa1 - DHFR	U3KMB3	PARP9	hit
-1.2575	25.7251	1.10901e-05	0.000350215	Oxa1 - DHFR	G1SHA6	TRIP4	hit
-0.954334	25.4429	1.19219e-05	0.000366829	Oxa1 - DHFR	G1T8S9	DBR1	hit
-1.51747	25.6542	1.37031e-05	0.000411092	Oxa1 - DHFR	G1TD01;G1U157;G1TT42	NA	hit
-1.82751	25.7093	1.96299e-05	0.000574535	Oxa1 - DHFR	G1TFT6		hit
1.569	25.725	2.68564e-05	0.000767326	Oxa1 - DHFR	G1SWF0;P47776	NA	hit
-1.33302	25.4142	4.02121e-05	0.0011222	Oxa1 - DHFR	A0A5F9D912	VIPAS39	candidate
-1.93066	26.1055	4.43024e-05	0.00119978	Oxa1 - DHFR	G1U5N5		candidate
-1.01659	25.149	4.49917e-05	0.00119978	Oxa1 - DHFR	G1SE67	SPR	candidate
1.20341	25.0086	5.95155e-05	0.00153314	Oxa1 - DHFR	G1SLE6	METAP1	candidate
1.11694	25.5623	6.05709e-05	0.00153314	Oxa1 - DHFR	G1SEL4	F13B	candidate
1.81589	25.5834	6.13257e-05	0.00153314	Oxa1 - DHFR	G1SY88	ADK	candidate
-1.31653	26.9066	6.82166e-05	0.00161634	Oxa1 - DHFR	G1T3Z5	CDV3	candidate
-1.09858	25.3511	6.86254e-05	0.00161634	Oxa1 - DHFR	G1SHV3	RAD21	candidate
0.947131	25.0599	6.86944e-05	0.00161634	Oxa1 - DHFR	G1SQG5	MDH1	candidate
0.749665	24.8997	7.12551e-05	0.00164435	Oxa1 - DHFR	G1SCR0	LAMTOR1	candidate
-1.36064	25.303	8.06479e-05	0.00182599	Oxa1 - DHFR	G1SV17	CDC23	candidate
-1.85848	25.8798	9.67816e-05	0.0021507	Oxa1 - DHFR	G1T0H6	CASP7	candidate
-1.82611	25.7066	9.9242e-05	0.00216528	Oxa1 - DHFR	G1T4T1;P22687	NA	candidate
0.814008	27.193	0.00010423	0.0022335	Oxa1 - DHFR	G1SPF9	C5	candidate
0.784649	27.3446	0.000109558	0.00230649	Oxa1 - DHFR	A0A5F9D5M0	TRIM56	candidate
-1.15093	24.997	0.000116588	0.00241216	Oxa1 - DHFR	P63169;A0A5F9D7N7;G1TBW9	NA	candidate
-0.441255	29.9825	0.000127579	0.00259483	Oxa1 - DHFR	G1SR03	VCP	candidate
-1.13425	25.0562	0.00015662	0.00310157	Oxa1 - DHFR	A0A5F9DQ75		candidate
2.49541	25.5206	0.000157663	0.00310157	Oxa1 - DHFR	A0A5F9C8D3;G1SX37	NA	candidate
-0.877863	27.4959	0.000161273	0.00312141	Oxa1 - DHFR	G1U974	DPYSL2	candidate
1.46146	25.5395	0.000166584	0.00313174	Oxa1 - DHFR	G1T721	TDRD3	candidate
-0.961479	25.2126	0.000168435	0.00313174	Oxa1 - DHFR	Q28619;G1SFP2	NA	candidate
-1.40456	25.4501	0.000170645	0.00313174	Oxa1 - DHFR	G1TWT7	ATG101	candidate
-1.37184	25.5011	0.000172246	0.00313174	Oxa1 - DHFR	G1TYR8	ATG4B	candidate
1.75525	25.4222	0.000191544	0.00343064	Oxa1 - DHFR	G1TP67		candidate
-2.16053	25.861	0.000207094	0.0036546	Oxa1 - DHFR	G1SVH0		candidate
0.606861	28.1622	0.000250469	0.00435598	Oxa1 - DHFR	A0A5F9D609	FXR2	candidate
1.22949	25.0574	0.000260651	0.00446831	Oxa1 - DHFR	G1T066	RFESD	candidate
1.18173	25.3382	0.000308457	0.00521336	Oxa1 - DHFR	G1SYK4		candidate
-0.712964	29.6549	0.000334012	0.00551422	Oxa1 - DHFR	G1SU98;A0A5F9DDQ8	NA	candidate
-1.93249	25.3962	0.000335449	0.00551422	Oxa1 - DHFR	G1SJT0	EIF4EBP2	candidate
-1.12351	25.4017	0.000347564	0.00563617	Oxa1 - DHFR	A0A5F9CR69	USP10	candidate
-1.75451	25.711	0.000361471	0.00571775	Oxa1 - DHFR	G1TEU8		candidate
1.32723	25.1544	0.000362124	0.00571775	Oxa1 - DHFR	A0A5F9CBS4	UBFD1	candidate
0.560605	28.5368	0.000374671	0.00583903	Oxa1 - DHFR	G1TXP1	SNX22	candidate
-0.487487	26.418	0.000413095	0.00635531	Oxa1 - DHFR	G1U6D0	GTPBP1	candidate
0.650783	30.3243	0.000450895	0.00684904	Oxa1 - DHFR	U3KMR2;P80191	NA	candidate
-0.502472	29.3065	0.000488305	0.00732457	Oxa1 - DHFR	G1TQ31;P33674	NA	candidate
0.58299	28.4249	0.000513938	0.0076139	Oxa1 - DHFR	G1T5R3	TCF25	candidate
-1.24311	25.3457	0.000561502	0.0082171	Oxa1 - DHFR	G1SRX0	WDR70	candidate
1.11568	31.2274	0.000578287	0.00827939	Oxa1 - DHFR	G1SXL3;G1SCD7	NA	candidate
-0.714542	27.0351	0.000579557	0.00827939	Oxa1 - DHFR	G1SL57		candidate
-1.07209	24.8738	0.00064693	0.00913314	Oxa1 - DHFR	A0A5F9DPD7	EIF4G3	candidate
0.624473	27.0006	0.000655478	0.0091462	Oxa1 - DHFR	A0A5F9C167	EXOC1	candidate
1.15915	25.6117	0.000675448	0.00931653	Oxa1 - DHFR	G1SIZ4	NUP153	candidate
0.411553	28.0732	0.000717491	0.00978396	Oxa1 - DHFR	G1SN68	QARS1	candidate
0.668928	28.4747	0.000778054	0.0104906	Oxa1 - DHFR	G1TY29	ITIH4	candidate
5.58289	26.593	0.000835034	0.0111338	Oxa1 - DHFR	U3KMY8	COBL	candidate
-0.529604	29.4498	0.000887889	0.0117084	Oxa1 - DHFR	G1TSG1		candidate
-1.3365	25.7332	0.000954133	0.0123189	Oxa1 - DHFR	G1THB6	SYNRG	candidate
1.64935	25.4844	0.000954715	0.0123189	Oxa1 - DHFR	A0A5F9CGM9	NT5C3A	candidate
1.18398	27.8091	0.000972416	0.0124138	Oxa1 - DHFR	P43348;A0A5F9DC11;A0A5F9DTM0;A0A5F9DM88;A0A5F9CQL1;A0A5F9D0P4	NA	candidate
0.499514	27.3732	0.000993866	0.0125271	Oxa1 - DHFR	A0A5F9DLY6	FBXO30	candidate
0.388876	29.4522	0.00100275	0.0125271	Oxa1 - DHFR	A0A5F9DB47		candidate
-0.55672	30.6354	0.00101261	0.0125271	Oxa1 - DHFR	G1TLT8;G1TJH8;G1TGI6;A0A5F9C7B1;G1TWL4;G1U1G8;G1U673;G1U1A8;G1TI36;G1TQM9	NA	candidate
-0.426383	26.8841	0.00105124	0.0128723	Oxa1 - DHFR	G1TEP1	ZC3HAV1	candidate
-0.446522	29.4313	0.00116736	0.0141498	Oxa1 - DHFR	G1TTY7	RPL18A	candidate
6.02783	27.9507	0.00118279	0.0141935	Oxa1 - DHFR	G1SIA5	NSD1	candidate
0.949775	27.8472	0.00120716	0.0143425	Oxa1 - DHFR	G1T3X1;P48747	NA	candidate
0.427883	27.1078	0.00123185	0.0144924	Oxa1 - DHFR	A0A5F9DUK6	FRYL	candidate
-0.972629	25.1761	0.00125087	0.0145732	Oxa1 - DHFR	A0A0B4J1Q4	TXLNA	candidate
0.431549	24.9794	0.00127825	0.0147445	Oxa1 - DHFR	Q29425;G1T087	NA	candidate
-1.34362	25.8218	0.00129015	0.0147445	Oxa1 - DHFR	P62943	FKBP1A	candidate
-0.556461	27.1589	0.00134278	0.0152013	Oxa1 - DHFR	G1SZL8	EIF6	candidate
1.39765	25.7145	0.00145262	0.0162911	Oxa1 - DHFR	A0A5F9C8H7	FAM114A2	candidate
1.14893	26.3148	0.00150927	0.0167697	Oxa1 - DHFR	P06912;G1SZH0	NA	candidate
0.606089	26.9894	0.00158838	0.0174868	Oxa1 - DHFR	A0A5F9CNK2		candidate
1.14144	25.8956	0.00167885	0.0183147	Oxa1 - DHFR	A0A5F9CDB8	GGA3	candidate
-0.949353	25.4669	0.00170735	0.0184578	Oxa1 - DHFR	G1SLI8	DDX42	candidate
0.973333	25.0299	0.00185307	0.0196771	Oxa1 - DHFR	G1U4V1	EXOSC4	candidate
-1.51181	25.3245	0.00185325	0.0196771	Oxa1 - DHFR	A0A5F9D3Q2	MLST8	candidate
-1.74572	25.6547	0.00186932	0.0196771	Oxa1 - DHFR	G1TW86	ZPR1	candidate
1.31573	26.053	0.00190688	0.0198979	Oxa1 - DHFR	A0A5F9DK95	GBF1	candidate
-0.379017	27.572	0.00192723	0.0199178	Oxa1 - DHFR	A0A5F9CLR1	DYNC1I2	candidate
-0.623035	29.2456	0.00194198	0.0199178	Oxa1 - DHFR	G1TMW2	TOLLIP	candidate
0.79314	31.4445	0.00201295	0.0204368	Oxa1 - DHFR	P27170;A0A5F9DIH2	NA	candidate
-0.496886	33.2053	0.00202665	0.0204368	Oxa1 - DHFR	G1SDF2	PCMT1	candidate
1.50274	25.6056	0.00215285	0.0210673	Oxa1 - DHFR	A0A5F9CAM2	TUBG1	candidate
0.484279	27.7583	0.00216475	0.0210673	Oxa1 - DHFR	G1U9Q9		candidate
0.646515	25.6246	0.00217842	0.0210673	Oxa1 - DHFR	G1SNZ3	CSE1L	candidate
-0.514113	29.1809	0.00218384	0.0210673	Oxa1 - DHFR	G1TN62		candidate
1.87618	26.0203	0.0021887	0.0210673	Oxa1 - DHFR	G1T459	SETD3	candidate
-0.666706	25.175	0.00219451	0.0210673	Oxa1 - DHFR	A0A5F9CE65	RELCH	candidate
0.490359	27.2685	0.00222499	0.0211903	Oxa1 - DHFR	G1SVR3	ERCC6L	candidate
0.585073	24.6745	0.00224608	0.0212228	Oxa1 - DHFR	G1TC47	MARK3	candidate
-2.19014	25.6228	0.0023019	0.021494	Oxa1 - DHFR	A0A5F9D3K5		candidate
0.440752	29.6138	0.00231594	0.021494	Oxa1 - DHFR	G1TRC0		candidate
-1.3677	25.1628	0.00233663	0.021494	Oxa1 - DHFR	G1SES0	ARHGAP4	candidate
0.565606	28.1477	0.00235132	0.021494	Oxa1 - DHFR	G1STX4	SRP54	candidate
1.11277	25.3338	0.00237184	0.021494	Oxa1 - DHFR	G1SF18;G1T6L1;G1T6K0;P14943;G1T7P3;G1TMC5;G1SJQ8;G1T6X7;A0A5F9C0P4	NA	candidate
-1.51684	25.8002	0.00239502	0.021494	Oxa1 - DHFR	G1SQL1	UPF2	candidate
-0.658834	27.8337	0.00242285	0.021494	Oxa1 - DHFR	G1SLT8	HNRNPH3	candidate
0.548827	30.074	0.00242814	0.021494	Oxa1 - DHFR	G1SS91		candidate
-0.541522	28.6791	0.00243599	0.021494	Oxa1 - DHFR	G1SSK9		candidate
-2.30349	26.3076	0.00265494	0.023255	Oxa1 - DHFR	A0A5F9D4Q9;G1SHX1;A0A5F9DPL7	NA	candidate
0.423608	29.8332	0.00268772	0.0233714	Oxa1 - DHFR	G1T567	RHOA	candidate
0.651654	28.686	0.00277626	0.0239677	Oxa1 - DHFR	G1SLC2	EIF3F	candidate
-0.408914	26.6148	0.00283013	0.0242582	Oxa1 - DHFR	G1SR29	ATP6V1A	candidate
-0.444697	29.7239	0.00291385	0.0246116	Oxa1 - DHFR	G1T3Z2	NSFL1C	candidate
0.572804	24.9727	0.00293366	0.0246116	Oxa1 - DHFR	G1TBF8	CIT	candidate
-0.689389	27.8791	0.00296118	0.0246116	Oxa1 - DHFR	G1T5T8	PDLIM1	candidate
-0.433501	30.6098	0.00296503	0.0246116	Oxa1 - DHFR	O19049	HNRNPK	candidate
-0.546439	28.9937	0.0029739	0.0246116	Oxa1 - DHFR	G1TSM9	PRRC2A	candidate
0.575201	25.1285	0.00310135	0.0253707	Oxa1 - DHFR	A0A5F9DB50		candidate
-0.522104	30.7702	0.00313167	0.0253707	Oxa1 - DHFR	G1T5H8	EIF4B	candidate
-0.519343	30.074	0.00313617	0.0253707	Oxa1 - DHFR	G1TCA3	PSMF1	candidate
0.701094	28.192	0.0031502	0.0253707	Oxa1 - DHFR	P37153;G1TIF8	NA	candidate
0.623563	27.2642	0.00333611	0.0266889	Oxa1 - DHFR	G1T5A0	RRM1	candidate
0.483732	27.9593	0.00346914	0.0275693	Oxa1 - DHFR	G1SQT2	EDC4	candidate
-0.353404	27.0619	0.00360469	0.0284581	Oxa1 - DHFR	P41111	EIF2B4	candidate
0.453729	29.4783	0.00366958	0.0287811	Oxa1 - DHFR	A0A5F9DNT2	ITIH2	candidate
-1.05769	25.8322	0.00373299	0.0289279	Oxa1 - DHFR	G1TK23	RNF113A	candidate
0.417492	27.1091	0.00373652	0.0289279	Oxa1 - DHFR	G1U0X0	DTX3L	candidate
-1.44967	26.3106	0.00381441	0.0290374	Oxa1 - DHFR	A0A5F9DP68	PSMA6	candidate
-0.394329	29.6578	0.00384051	0.0290374	Oxa1 - DHFR	A0A5F9CEA3	NAP1L4	candidate
0.986588	24.9561	0.00384684	0.0290374	Oxa1 - DHFR	G1TP57	FHOD1	candidate
0.996646	25.9871	0.00389589	0.0290374	Oxa1 - DHFR	G1T5U2;G1SYS4	NA	candidate
0.457237	28.3301	0.00389987	0.0290374	Oxa1 - DHFR	A0A5F9CBL0;G1SL10;A0A5F9DIN8;G1TBT0;A0A5F9D1U3;A0A5F9CEN5;G1TFC2	NA	candidate
0.771675	25.0718	0.00390788	0.0290374	Oxa1 - DHFR	G1U4R6	FBXO9	candidate
0.33193	27.3063	0.00392005	0.0290374	Oxa1 - DHFR	A0A5F9C8E0	AKR1A1	candidate
0.847469	25.2252	0.00397006	0.0292274	Oxa1 - DHFR	G1SPH6	PGM2L1	candidate
0.349859	27.8574	0.00401421	0.0293723	Oxa1 - DHFR	A0A5F9CYA3		candidate
0.553035	28.6402	0.00419247	0.0303605	Oxa1 - DHFR	B7NZQ9	UBL4A	candidate
0.615632	27.6569	0.00420225	0.0303605	Oxa1 - DHFR	P41975	SOD3	candidate
0.552348	29.3002	0.00422517	0.0303605	Oxa1 - DHFR	G1T647	GCLM	candidate
-1.11307	25.3389	0.00432419	0.030887	Oxa1 - DHFR	G1SIL1	CHMP4A	candidate
-0.34259	29.4562	0.00443706	0.0315058	Oxa1 - DHFR	G1SHQ2;G1TIM9;G1TXX4;G1U567;G1TJF3	NA	candidate
0.839603	24.6568	0.00456823	0.0322397	Oxa1 - DHFR	G1U483	PAN2	candidate
-0.886158	27.8925	0.00459416	0.0322397	Oxa1 - DHFR	G1SDA8	PSMA1	candidate
-0.357096	28.0679	0.0046811	0.0324909	Oxa1 - DHFR	A0A5F9D619	ASAP1	candidate
-0.690972	27.4355	0.00468411	0.0324909	Oxa1 - DHFR	A0A5F9C3X1	PYM1	candidate
-0.577449	29.7965	0.00475624	0.0328016	Oxa1 - DHFR	G1SWZ1		candidate
0.646315	33.5304	0.00511564	0.0350787	Oxa1 - DHFR	P12530;G1TJE5	NA	candidate
-0.291016	28.2764	0.00533318	0.0363626	Oxa1 - DHFR	U3KMS5	COPS3	candidate
0.442742	27.5743	0.00539486	0.0365753	Oxa1 - DHFR	G1T3N8	AIMP2	candidate
-0.566902	26.0293	0.00543272	0.0366251	Oxa1 - DHFR	G1SMY1	DDX17	candidate
-1.98767	26.5255	0.00548829	0.036793	Oxa1 - DHFR	A0A5F9CBG9	MAP2K3	candidate
0.552339	25.5389	0.0056431	0.0376207	Oxa1 - DHFR	G1T748	TPP2	candidate
-0.533643	26.3242	0.00570964	0.037854	Oxa1 - DHFR	G1U0Q7	SEPTIN2	candidate
0.743778	26.1891	0.0057934	0.0380364	Oxa1 - DHFR	A0A5F9CMG1	AKAP10	candidate
-0.367584	28.6669	0.00580055	0.0380364	Oxa1 - DHFR	G1T667	CCS	candidate
-0.312831	28.8437	0.00587371	0.0381367	Oxa1 - DHFR	G1SYJ6;G1SZF4;G1SZ30	NA	candidate
-0.412785	31.4011	0.00587941	0.0381367	Oxa1 - DHFR	G1U446	CLINT1	candidate
-0.29765	30.2751	0.00609863	0.039346	Oxa1 - DHFR	A0A5F9DTZ5;A0A5F9DJ71	NA	candidate
0.432119	26.1812	0.00616945	0.0394231	Oxa1 - DHFR	G1SDM6	DNAJC13	candidate
0.555812	27.638	0.0061854	0.0394231	Oxa1 - DHFR	G1U6T0	F5	candidate
-0.562265	30.4232	0.00620993	0.0394231	Oxa1 - DHFR	A0A5F9C7G3	RBM24	candidate
0.504143	26.0723	0.00624593	0.0394231	Oxa1 - DHFR	G1TTJ1	DHRS11	candidate
0.725693	27.5657	0.00627484	0.0394231	Oxa1 - DHFR	A0A5F9DPA3		candidate
-0.516891	27.2313	0.00635062	0.0396125	Oxa1 - DHFR	G1TK75	CCDC9	candidate
-0.963963	25.7035	0.00637101	0.0396125	Oxa1 - DHFR	G1TA72	HS1BP3	candidate
0.298202	28.3165	0.00647444	0.0398787	Oxa1 - DHFR	A0A5F9CJW7	WNK1	candidate
-0.579429	29.9132	0.00650307	0.0398787	Oxa1 - DHFR	G1TXJ8	DMTN	candidate
-0.407777	28.2293	0.00651352	0.0398787	Oxa1 - DHFR	P29338;A0A5F9CEY5	NA	candidate
0.4351	28.3282	0.00661329	0.040284	Oxa1 - DHFR	G1T432		candidate
-0.548069	24.5032	0.00671459	0.0406945	Oxa1 - DHFR	G1SVL5;G1U6K5	NA	candidate
-0.577275	24.9199	0.0070701	0.0426338	Oxa1 - DHFR	A0A5F9C3M1	COPB1	candidate
0.727168	28.0652	0.00719815	0.0431889	Oxa1 - DHFR	G1SEK8	FETUB	candidate
-0.54134	27.4006	0.00724426	0.0432493	Oxa1 - DHFR	G1SRL3	NMT1	candidate
0.578949	28.311	0.00734931	0.0436593	Oxa1 - DHFR	G1U978;A0A5F9DQD8	NA	candidate
0.362316	28.6759	0.00738953	0.043682	Oxa1 - DHFR	G1SSX2	HUWE1	candidate
-0.460293	28.6851	0.00748998	0.043881	Oxa1 - DHFR	G1TAD2	SMAP2	candidate
0.697874	26.1017	0.00749634	0.043881	Oxa1 - DHFR	G1T3Z1	MBL2	candidate
1.4392	25.7809	0.007826	0.0454826	Oxa1 - DHFR	G1SIJ8	IPO4	candidate
-1.14674	25.6341	0.00784576	0.0454826	Oxa1 - DHFR	A0A5F9DR45	C6	candidate
0.36148	25.2934	0.00795652	0.045517	Oxa1 - DHFR	G1SJ07	CIP2A	candidate
0.455735	29.8622	0.00795898	0.045517	Oxa1 - DHFR	A0A5F9C3D7	CCT4	candidate
-0.389313	31.4895	0.00799737	0.045517	Oxa1 - DHFR	G1T983	HEBP1	candidate
-0.512572	28.4618	0.00800341	0.045517	Oxa1 - DHFR	G1SP27	CCDC6	candidate
0.681907	25.1154	0.00810792	0.0458939	Oxa1 - DHFR	P15196;G1SHU0	NA	candidate
0.33803	26.7151	0.00822608	0.0463441	Oxa1 - DHFR	G1T0Q6	SMC3	candidate
0.790302	26.6405	0.00830765	0.046585	Oxa1 - DHFR	A0A5F9C6P3		candidate
0.674256	25.162	0.00853502	0.0476373	Oxa1 - DHFR	G1TMA0	SMG7	candidate
-0.620127	33.3441	0.00866313	0.0479345	Oxa1 - DHFR	A0A5F9D2M0	SNCA	candidate
-1.03647	25.6086	0.00866815	0.0479345	Oxa1 - DHFR	G1T5Q8	PPP1R8	candidate
1.68885	25.7258	0.00884881	0.0487091	Oxa1 - DHFR	G1SY91	CNOT2	candidate
0.88052	29.5674	0.00901248	0.0493835	Oxa1 - DHFR	G1T373		candidate
-0.275771	30.651	0.00907206	0.049484	Oxa1 - DHFR	G1TRV3;G1SCJ6;G1U473;G1SEU5	NA	candidate
-0.491151	25.119	0.00915299	0.0496995	Oxa1 - DHFR	G1TKQ8	UBE3A	candidate
-1.32943	25.693	0.00929726	0.0501003	Oxa1 - DHFR	A0A5F9CKE8	DDX19A	no hit
0.370333	26.834	0.00936608	0.0501003	Oxa1 - DHFR	G1SJQ9	HECTD3	no hit
-0.559011	25.0629	0.00936917	0.0501003	Oxa1 - DHFR	G1T7I3	ACACA	no hit
0.575044	25.7169	0.00939381	0.0501003	Oxa1 - DHFR	A0A5F9DJZ4;A0A5F9CP79	NA	no hit
-0.484319	30.2743	0.00946533	0.0502584	Oxa1 - DHFR	A0A5F9CDR6	CTTN	no hit
0.403561	24.7852	0.00954702	0.0504532	Oxa1 - DHFR	A0A5F9C1C3		no hit
1.58913	26.5485	0.0095861	0.0504532	Oxa1 - DHFR	A0A5F9CAP0	CFI	no hit
-0.394437	26.6319	0.0096564	0.0504707	Oxa1 - DHFR	G1U9D3	VPS28	no hit
-2.79144	27.978	0.00967355	0.0504707	Oxa1 - DHFR	G1T0X2		no hit
-1.30845	30.0494	0.0101637	0.0527982	Oxa1 - DHFR	G1T0W8	FGB	no hit
-0.302744	27.4539	0.0103159	0.0533579	Oxa1 - DHFR	A0A5F9DQX8		no hit
-0.695578	27.8601	0.0103776	0.0534466	Oxa1 - DHFR	G1T670	PSMA5	no hit
2.30385	27.1647	0.0104757	0.0537217	Oxa1 - DHFR	Q9MYW4	BCL2L1	no hit
0.602236	28.087	0.0105928	0.0540907	Oxa1 - DHFR	A0A5F9CZL2		no hit
0.482073	26.6227	0.0108603	0.0552221	Oxa1 - DHFR	G1SZK4	PDAP1	no hit
0.42691	27.7056	0.011238	0.0564783	Oxa1 - DHFR	A0A5F9DRP1	EFL1	no hit
-0.529737	25.5545	0.0112435	0.0564783	Oxa1 - DHFR	A0A5F9C1B9	IFIH1	no hit
-0.998539	25.5564	0.0112599	0.0564783	Oxa1 - DHFR	G1T4J0	MAP4K5	no hit
0.406557	27.1868	0.0113194	0.0564783	Oxa1 - DHFR	G1SYM4	A1BG	no hit
-0.509426	24.7212	0.0113472	0.0564783	Oxa1 - DHFR	A0A5F9C9M4	XPNPEP1	no hit
1.19559	26.6535	0.0113898	0.0564783	Oxa1 - DHFR	A0A5F9DVH2		no hit
-0.476786	26.2892	0.0115239	0.0569082	Oxa1 - DHFR	G1SJF1	WDR26	no hit
0.681119	25.1884	0.0116937	0.0574459	Oxa1 - DHFR	G1SCS1	EXOC6	no hit
-0.294765	28.1083	0.0117285	0.0574459	Oxa1 - DHFR	G1SQV5	EIF3D	no hit
0.478134	24.9746	0.0119366	0.058188	Oxa1 - DHFR	A0A5F9DS16	RWDD4	no hit
-0.383316	29.2958	0.011977	0.058188	Oxa1 - DHFR	A0A5F9D9G5;G1U1Y5	NA	no hit
-0.409773	30.1453	0.0120305	0.0582121	Oxa1 - DHFR	G1TXF6;G1U5T4	NA	no hit
0.699384	24.9952	0.0120956	0.0582306	Oxa1 - DHFR	G1T824		no hit
-0.504355	29.9323	0.0122209	0.0582306	Oxa1 - DHFR	A0A5F9C1B6	HNRNPF	no hit
0.435879	30.0612	0.0122247	0.0582306	Oxa1 - DHFR	G1TP30	RANGAP1	no hit
1.73235	26.6876	0.0122368	0.0582306	Oxa1 - DHFR	A0A5F9CG41		no hit
-0.378998	29.2384	0.012277	0.0582306	Oxa1 - DHFR	A0A5F9CSW3	CAPRIN1	no hit
-0.767852	27.2733	0.012454	0.0588378	Oxa1 - DHFR	G1TAW7	EIF2A	no hit
-0.439875	28.8927	0.0125973	0.0592813	Oxa1 - DHFR	G1TUR3		no hit
2.97588	27.5566	0.012944	0.0606491	Oxa1 - DHFR	G1TBZ7	DIPK1A	no hit
-0.245222	30.1591	0.012989	0.0606491	Oxa1 - DHFR	A0A5F9C3W2	EIF2S3B	no hit
-0.518728	27.1701	0.0131023	0.0609409	Oxa1 - DHFR	G1TKE3	TAGLN2	no hit
0.51916	25.04	0.0132907	0.0615787	Oxa1 - DHFR	G1T2T9	RAB5A	no hit
0.987654	25.384	0.0133527	0.061628	Oxa1 - DHFR	G1SU42	STAT6	no hit
-1.44383	26.4542	0.0134998	0.0619724	Oxa1 - DHFR	G1SUT0	TNPO2	no hit
1.54838	25.8453	0.0135727	0.0619724	Oxa1 - DHFR	A0A5F9D9R2	CHMP1B	no hit
-0.700358	24.8888	0.0135903	0.0619724	Oxa1 - DHFR	G1SSE5	TTK	no hit
0.307915	27.5926	0.0136339	0.0619724	Oxa1 - DHFR	A0A5F9DBS8		no hit
0.319297	28.9119	0.0138174	0.0625693	Oxa1 - DHFR	G1TNM3		no hit
-0.576257	25.2291	0.013887	0.0626482	Oxa1 - DHFR	G1U153;A0A5F9DJ94;A0A5F9CNQ0	NA	no hit
-0.394968	27.9753	0.0142046	0.0638408	Oxa1 - DHFR	A0A5F9DBH1	USP15	no hit
-0.299329	29.4696	0.0146417	0.06556	Oxa1 - DHFR	G1T9I4		no hit
0.440836	26.5218	0.0147806	0.0659359	Oxa1 - DHFR	G1T1V9	HSPA2	no hit
-0.319402	28.6113	0.0148565	0.0660287	Oxa1 - DHFR	G1T1J9	BMP2K	no hit
-0.653684	26.1749	0.0150514	0.0666481	Oxa1 - DHFR	G1T676	TMOD1	no hit
-0.829129	29.0817	0.015368	0.0677999	Oxa1 - DHFR	A0A5F9CVA4;G1SYU7	NA	no hit
0.513039	30.3517	0.0155603	0.0683968	Oxa1 - DHFR	A0A5F9DUJ9	TCP1	no hit
0.741102	25.2811	0.0157496	0.0689764	Oxa1 - DHFR	G1TEC0		no hit
0.378323	29.6626	0.0162269	0.0708082	Oxa1 - DHFR	G1U2Z0;G1SF08;G1U7Y8;G1U062;G1U1G0;G1U6I9	NA	no hit
-0.668195	25.6491	0.016318	0.070948	Oxa1 - DHFR	G1TIE9		no hit
-0.511568	28.8281	0.0165274	0.071599	Oxa1 - DHFR	G1SFV7	DDB1	no hit
0.34369	33.3356	0.0168073	0.0725494	Oxa1 - DHFR	P68105;A0A5F9C1Y0;A0A5F9CB36;G1TM98	NA	no hit
-0.422276	25.4158	0.0168719	0.0725671	Oxa1 - DHFR	A0A5F9D0B5	MYLK3	no hit
-0.251344	27.7299	0.0169927	0.0726924	Oxa1 - DHFR	A0A5F9C5C1	RAB3IL1	no hit
-0.308442	28.0216	0.0170221	0.0726924	Oxa1 - DHFR	G1SDJ7	PABPC4	no hit
0.589919	30.6441	0.0171379	0.0729272	Oxa1 - DHFR	A0A5F9C431		no hit
-0.454878	27.919	0.0172694	0.0729992	Oxa1 - DHFR	Q8MI17;G1TNA5	NA	no hit
-1.53258	26.078	0.0172765	0.0729992	Oxa1 - DHFR	G1SSP0	STRN	no hit
0.656477	25.7005	0.0174424	0.0734418	Oxa1 - DHFR	A0A5F9DE82	CXorf38	no hit
-0.594336	27.1572	0.0178783	0.0750137	Oxa1 - DHFR	G1T7F5	ADD2	no hit
0.943836	26.8837	0.0179636	0.0751091	Oxa1 - DHFR	A0A5F9C9U5		no hit
0.351013	28.1675	0.0182504	0.0757831	Oxa1 - DHFR	G1SUN6	NCAPD2	no hit
-0.346725	28.5688	0.018265	0.0757831	Oxa1 - DHFR	A0A5F9DII5		no hit
0.55052	29.0584	0.0183142	0.0757831	Oxa1 - DHFR	G1T7A2	C4BPA	no hit
0.55787	24.7993	0.018437	0.0760287	Oxa1 - DHFR	A0A5F9DJ83	TBC1D5	no hit
-2.1219	25.8423	0.0189693	0.0779454	Oxa1 - DHFR	A0A5F9DCM2;A0A5F9DNW2	NA	no hit
-1.39402	27.1314	0.0190317	0.0779454	Oxa1 - DHFR	A0A5F9C522	EFHD2	no hit
0.487338	30.2246	0.0194159	0.0790255	Oxa1 - DHFR	G1TJG6;A0A5F9DFJ9;P46406;G1TYG1	NA	no hit
-0.819396	25.2766	0.0194742	0.0790255	Oxa1 - DHFR	G1SGX3;P16258	NA	no hit
-0.854346	25.3302	0.019493	0.0790255	Oxa1 - DHFR	G1SRE9	UBR3	no hit
-0.484177	29.4274	0.0198167	0.0800677	Oxa1 - DHFR	A0A5F9C2T7		no hit
0.294547	29.1264	0.0202187	0.0814175	Oxa1 - DHFR	A0A5F9D031	NCAPH	no hit
-0.370924	29.0427	0.0203783	0.0817858	Oxa1 - DHFR	Q29502	PAK2	no hit
0.968889	25.8141	0.0207159	0.0828636	Oxa1 - DHFR	A0A5F9CTH8	FDPS	no hit
-0.26575	27.6942	0.0207971	0.0829121	Oxa1 - DHFR	G1SYL8	ELOB	no hit
0.294684	26.9571	0.0209631	0.0832435	Oxa1 - DHFR	A0A5F9CAC4	LARS1	no hit
0.291495	27.924	0.021019	0.0832435	Oxa1 - DHFR	P18287	APOE	no hit
-0.56753	29.4412	0.0213576	0.0843064	Oxa1 - DHFR	G1T0M8;A0A5F9CIW5	NA	no hit
0.50054	27.4014	0.0221562	0.0870383	Oxa1 - DHFR	P00569	AK1	no hit
0.456399	27.1647	0.0221948	0.0870383	Oxa1 - DHFR	A0A5F9DRA0		no hit
0.669434	29.3576	0.0223332	0.0872236	Oxa1 - DHFR	G1TFE8		no hit
0.272552	30.8134	0.0223874	0.0872236	Oxa1 - DHFR	A0A5F9CRR7		no hit
2.667	26.5062	0.0228077	0.0884942	Oxa1 - DHFR	A0A5F9CA59		no hit
-1.80427	25.6373	0.022861	0.0884942	Oxa1 - DHFR	G1T918	PSMB4	no hit
0.489627	25.885	0.0235827	0.0909944	Oxa1 - DHFR	G1SLI7	FYCO1	no hit
1.52392	26.6093	0.0245547	0.0944411	Oxa1 - DHFR	A0A5F9D8P5;G1SR02	NA	no hit
0.467316	30.409	0.0246366	0.0944534	Oxa1 - DHFR	B6S6L6	apoCI	no hit
-0.381672	25.4823	0.0249304	0.0952651	Oxa1 - DHFR	G1TSK1	PASK	no hit
0.382139	29.3981	0.0250071	0.0952651	Oxa1 - DHFR	G1U415;P22458	NA	no hit
0.329483	27.7983	0.0251806	0.0956225	Oxa1 - DHFR	G1TU03	RANBP10	no hit
-0.365685	26.7104	0.025548	0.0967117	Oxa1 - DHFR	G1SIC7	AMPD3	no hit
-1.19055	25.6946	0.0256977	0.0969726	Oxa1 - DHFR	G1TA33	CRTC2	no hit
0.454796	27.1333	0.0258282	0.0971594	Oxa1 - DHFR	A0A5F9D0Q9;G1TI56	NA	no hit
-0.579712	24.6172	0.0259434	0.0971637	Oxa1 - DHFR	G1U5W5	NRDC	no hit
0.326411	27.6195	0.0260519	0.0971637	Oxa1 - DHFR	G1T873	HERC1	no hit
0.462018	27.9123	0.0260723	0.0971637	Oxa1 - DHFR	A0A5F9DQ51;P53789	NA	no hit
-0.685849	25.7215	0.0264195	0.0981529	Oxa1 - DHFR	A0A5F9DJM2		no hit
-0.339864	29.7008	0.0267033	0.0989013	Oxa1 - DHFR	G1SX32	PPP6C	no hit
0.519131	27.4489	0.0268735	0.0992254	Oxa1 - DHFR	G1SS69	CFB	no hit
-0.411241	27.7183	0.0269855	0.0992787	Oxa1 - DHFR	A0A5F9CRP7		no hit
-1.57927	25.3096	0.0270534	0.0992787	Oxa1 - DHFR	G1T0N5	PURA	no hit
0.295171	27.4461	0.0273544	0.0997817	Oxa1 - DHFR	G1T6X0	WDR91	no hit
0.444453	28.4047	0.0274366	0.0997817	Oxa1 - DHFR	G1T550	RAB5C	no hit
0.427365	30.583	0.02744	0.0997817	Oxa1 - DHFR	A0A5F9DM38	CCT2	no hit
-0.585415	33.1533	0.0276355	0.100189	Oxa1 - DHFR	G1U001;G1U4G2	NA	no hit
0.341006	28.0488	0.0278101	0.100518	Oxa1 - DHFR	A0A5F9CV57;A0A5F9DN01	NA	no hit
2.51379	26.5371	0.0281268	0.101358	Oxa1 - DHFR	G1TJR8		no hit
0.276353	27.6821	0.0287278	0.103214	Oxa1 - DHFR	G1U101	HECTD4	no hit
-0.299624	30.8198	0.0291664	0.104391	Oxa1 - DHFR	P33477;G1U9U1	NA	no hit
-0.215362	27.4888	0.0292294	0.104391	Oxa1 - DHFR	G1SIX1	SLK	no hit
1.49736	25.5604	0.0293897	0.104652	Oxa1 - DHFR	Q9BGN0;A0A5F9DS77	NA	no hit
0.828194	26.09	0.0295688	0.104913	Oxa1 - DHFR	G1SCI2	DNAJB6	no hit
-0.246685	28.3324	0.0296445	0.104913	Oxa1 - DHFR	A0A5F9C2R0	PSMD3	no hit
-1.2758	25.694	0.0297252	0.104913	Oxa1 - DHFR	G1U2I3	MTMR14	no hit
-0.596582	27.5252	0.0302194	0.106138	Oxa1 - DHFR	G1T780	YOD1	no hit
0.265375	27.3652	0.0302493	0.106138	Oxa1 - DHFR	Q9XSC5;G1SQ27	NA	no hit
0.441391	27.3578	0.0303589	0.106212	Oxa1 - DHFR	A0A5F9DQL3	GSTO1	no hit
-0.356949	27.4118	0.0309299	0.107895	Oxa1 - DHFR	G1SHU5	UBAP2	no hit
-0.471001	27.7172	0.0316369	0.110041	Oxa1 - DHFR	A0A5F9CZV1	ACTR1A	no hit
-2.06707	26.1029	0.0317929	0.110149	Oxa1 - DHFR	G1TDV9	CCDC43	no hit
0.42526	24.9614	0.031856	0.110149	Oxa1 - DHFR	G1TRA4;G1T2M0	NA	no hit
0.262246	25.5546	0.0319433	0.110149	Oxa1 - DHFR	A0A5F9DT47	CAND2	no hit
0.84886	25.3954	0.0327363	0.11256	Oxa1 - DHFR	G1SPK0	PEF1	no hit
0.409084	29.2238	0.0331716	0.113585	Oxa1 - DHFR	G1TRV4		no hit
0.618983	25.5	0.0333644	0.113585	Oxa1 - DHFR	A0A5F9DEA1;A0A5F9CL80	NA	no hit
0.394659	25.0823	0.033399	0.113585	Oxa1 - DHFR	G1T127	KLKB1	no hit
0.542192	27.1632	0.0334128	0.113585	Oxa1 - DHFR	G1T7Z6;G1TLE3	NA	no hit
-0.395704	26.2415	0.0340815	0.115275	Oxa1 - DHFR	G1SUT5	TRIR	no hit
1.02723	25.3301	0.0341021	0.115275	Oxa1 - DHFR	G1TAP1	PPA1	no hit
-0.390147	27.8882	0.0342381	0.115409	Oxa1 - DHFR	G1TPW2	MRI1	no hit
0.261417	31.074	0.0345129	0.11601	Oxa1 - DHFR	G1T3X6	TRIM58	no hit
-0.349424	26.2909	0.0349915	0.117094	Oxa1 - DHFR	U3KMD1	SNX6	no hit
0.325507	25.4521	0.0350305	0.117094	Oxa1 - DHFR	G1SGA9	XRN1	no hit
-1.90697	26.4199	0.0353337	0.117779	Oxa1 - DHFR	G1TKI8;A0A5F9CUB9	NA	no hit
-0.468179	27.7705	0.0355248	0.117807	Oxa1 - DHFR	O77503;A0A5F9CCF5	NA	no hit
0.67338	29.021	0.0355384	0.117807	Oxa1 - DHFR	A0A5F9DPP1;A0A5F9CMZ6;A0A5F9C8Z5;A0A5F9DSH8	NA	no hit
0.605372	25.1703	0.036113	0.119382	Oxa1 - DHFR	G1STX3	SCFD1	no hit
0.322043	24.8336	0.0362372	0.119463	Oxa1 - DHFR	G1SN73	USP19	no hit
-0.393546	29.634	0.0363763	0.119593	Oxa1 - DHFR	G1U949	MAPRE1	no hit
-0.463177	27.0712	0.036651	0.120167	Oxa1 - DHFR	A0A5F9C4L4;A0A5F9DHV9	NA	no hit
-0.265308	28.6322	0.0367999	0.120327	Oxa1 - DHFR	P79398;A0A5F9DMU5	NA	no hit
-0.275434	29.1212	0.0373742	0.121872	Oxa1 - DHFR	A0A5F9CMD2	UBAP2L	no hit
-0.473091	27.2543	0.0379308	0.123352	Oxa1 - DHFR	A0A5F9CJZ8	SORBS1	no hit
-0.238865	27.3821	0.0382901	0.124184	Oxa1 - DHFR	G1SGY0	SUPT5H	no hit
-0.459153	27.2326	0.0386078	0.124437	Oxa1 - DHFR	G1SPI2	TTC1	no hit
-0.318793	31.2016	0.0387378	0.124437	Oxa1 - DHFR	G1T1C5		no hit
0.531156	27.6322	0.0388111	0.124437	Oxa1 - DHFR	A0A5F9CJ72	GPLD1	no hit
-1.07606	25.7398	0.0388376	0.124437	Oxa1 - DHFR	G1ST00	RPAP1	no hit
-0.507457	26.6242	0.0388864	0.124437	Oxa1 - DHFR	G1SP94	ZFYVE19	no hit
-0.26768	26.8361	0.0392944	0.125408	Oxa1 - DHFR	G1SQZ2	BAX	no hit
0.231262	30.9325	0.0396445	0.126038	Oxa1 - DHFR	G1TT67		no hit
-0.260225	28.7285	0.0397018	0.126038	Oxa1 - DHFR	A0A5F9D899	DYNC1LI1	no hit
0.606844	25.2946	0.0398904	0.126302	Oxa1 - DHFR	G1T2U1	PPAT	no hit
0.667538	25.875	0.0403025	0.127271	Oxa1 - DHFR	G1T026		no hit
0.99804	25.7845	0.0404669	0.127374	Oxa1 - DHFR	G1TPZ1	LGALS1	no hit
-0.233709	30.709	0.0405867	0.127374	Oxa1 - DHFR	G1SLM0		no hit
-0.229645	28.3486	0.0406535	0.127374	Oxa1 - DHFR	A0A5F9CAY7	GSPT1	no hit
-0.283391	30.6779	0.040894	0.127794	Oxa1 - DHFR	G1TFE0		no hit
-1.10121	27.3636	0.0415438	0.129487	Oxa1 - DHFR	U3KNZ4;G1U7U3	U3KNZ4;NME1	no hit
0.33233	30.1328	0.042177	0.13112	Oxa1 - DHFR	G1SQ70	A2M	no hit
0.393274	30.055	0.0428155	0.132761	Oxa1 - DHFR	O77622;A0A5F9C7X2	NA	no hit
-0.295858	28.1865	0.0431364	0.133412	Oxa1 - DHFR	A0A5F9DJR7	ANXA7	no hit
-0.681747	25.9644	0.0436128	0.134538	Oxa1 - DHFR	G1SZJ5	PFDN6	no hit
-1.77849	26.081	0.043901	0.134975	Oxa1 - DHFR	G1T519	PSMA4	no hit
-0.716109	25.7046	0.0439795	0.134975	Oxa1 - DHFR	G1SG69	ANAPC10	no hit
-0.980731	26.3113	0.0441467	0.135143	Oxa1 - DHFR	G1SZ14	PSMA3	no hit
-0.211128	28.683	0.044692	0.136464	Oxa1 - DHFR	G1SGV5	ABCF1	no hit
0.264871	30.4122	0.044886	0.136709	Oxa1 - DHFR	G1SCN8	CCT3	no hit
0.291595	30.2463	0.0453287	0.137708	Oxa1 - DHFR	G1STJ4;P12247	NA	no hit
-0.380523	27.4412	0.0454944	0.137862	Oxa1 - DHFR	G1SGR8		no hit
0.273743	25.9569	0.0461447	0.139231	Oxa1 - DHFR	G1TFV2	TAB1	no hit
-0.366811	28.4051	0.0461783	0.139231	Oxa1 - DHFR	G1SZZ2	SRP9	no hit
-0.802813	24.8993	0.0464914	0.139824	Oxa1 - DHFR	G1SSL4	EIF2AK2	no hit
-0.992245	25.6643	0.0467922	0.140377	Oxa1 - DHFR	G1SRZ9	NRBF2	no hit
1.46703	27.3203	0.0472767	0.141268	Oxa1 - DHFR	A0A5F9CV04		no hit
0.400705	27.8723	0.0474124	0.141268	Oxa1 - DHFR	G1SH86	TBCD	no hit
-0.261644	27.5661	0.0474425	0.141268	Oxa1 - DHFR	A0A5F9DCP1		no hit
0.563402	25.3476	0.0477602	0.141862	Oxa1 - DHFR	G1SKK0	GART	no hit
0.227528	28.0673	0.0485355	0.143809	Oxa1 - DHFR	G1U971	EIF3C	no hit
0.783877	25.4344	0.0492105	0.14545	Oxa1 - DHFR	A0A5F9DJG1	ILK	no hit
-0.409108	24.8536	0.0494125	0.145688	Oxa1 - DHFR	G1T8E8	POLD2	no hit
-1.38463	26.3763	0.0495611	0.145768	Oxa1 - DHFR	G1SWI7	PSMA8	no hit
-0.454848	26.5596	0.0503843	0.147129	Oxa1 - DHFR	G1SV02	VPS37A	no hit
-0.391576	30.7026	0.0503906	0.147129	Oxa1 - DHFR	A0A5F9D525		no hit
-0.334317	28.4201	0.0503917	0.147129	Oxa1 - DHFR	G1U427		no hit
0.339373	24.8571	0.0507431	0.147379	Oxa1 - DHFR	G1SD01	SPTB	no hit
0.365883	26.9776	0.0508502	0.147379	Oxa1 - DHFR	G1SRZ8	CNOT1	no hit
0.217258	28.2523	0.0509352	0.147379	Oxa1 - DHFR	G1SIP7	GAK	no hit
0.834454	25.1653	0.0509684	0.147379	Oxa1 - DHFR	G1SSF8	IKBKB	no hit
-0.251367	28.5107	0.0516025	0.148854	Oxa1 - DHFR	G1STF9;Q5IH81	NA	no hit
-0.244101	30.1883	0.0517777	0.14899	Oxa1 - DHFR	G1SQY8	NUDC	no hit
-0.309261	28.9585	0.051898	0.14899	Oxa1 - DHFR	P80912	HINT1	no hit
0.333151	28.6659	0.0522378	0.148996	Oxa1 - DHFR	G1T0J6	ITIH1	no hit
1.30976	26.4154	0.0522594	0.148996	Oxa1 - DHFR	P41110	EIF4G1	no hit
-0.326107	25.5849	0.0522728	0.148996	Oxa1 - DHFR	A0A5F9CB44	AAK1	no hit
0.337079	24.641	0.05349	0.151789	Oxa1 - DHFR	A0A5F9CF22	RAPGEF1	no hit
0.290044	27.4078	0.0535055	0.151789	Oxa1 - DHFR	A0A5F9DBE4	RPA1	no hit
-1.6047	26.46	0.0537445	0.152107	Oxa1 - DHFR	A0A5F9DGG0		no hit
0.229071	31.1533	0.0539783	0.152409	Oxa1 - DHFR	A0A5F9DKI8		no hit
0.191033	27.432	0.0546872	0.154048	Oxa1 - DHFR	G1T3Z6	PRKAR2B	no hit
0.362677	29.618	0.0550803	0.154565	Oxa1 - DHFR	G1TFL3;G1U9S6	NA	no hit
0.437765	29.6568	0.0552294	0.154565	Oxa1 - DHFR	A0A5F9C2R6		no hit
-0.235355	28.1523	0.0552569	0.154565	Oxa1 - DHFR	A0A5F9CH88	RUVBL1	no hit
0.473889	28.5618	0.0555491	0.155021	Oxa1 - DHFR	G1T107;G1TZG8;G1U317	NA	no hit
0.29411	28.9997	0.0558714	0.155558	Oxa1 - DHFR	A0A5F9CMH6		no hit
0.794111	25.2505	0.0562903	0.156362	Oxa1 - DHFR	G1SWW6;G1TGS9	NA	no hit
-1.2121	27.4421	0.0566318	0.156947	Oxa1 - DHFR	A0A5F9C3E4	GSPT2	no hit
1.76307	28.4953	0.0572972	0.158425	Oxa1 - DHFR	A0A5F9DNU5		no hit
-0.314137	28.0977	0.0575057	0.158636	Oxa1 - DHFR	G1TVT1	ADD1	no hit
-0.279933	27.0547	0.0587128	0.161116	Oxa1 - DHFR	G1SDC7	RPA3	no hit
-0.448253	27.089	0.0587409	0.161116	Oxa1 - DHFR	G1SJ43	PTPN23	no hit
1.25636	26.6949	0.0588074	0.161116	Oxa1 - DHFR	G1SQR7		no hit
-0.380806	28.2147	0.0594335	0.16246	Oxa1 - DHFR	G1SH10	NUP93	no hit
-1.78472	26.1427	0.0598668	0.163273	Oxa1 - DHFR	G1SFY3	MAP3K7	no hit
-2.86183	26.1351	0.060213	0.163845	Oxa1 - DHFR	G1U3Y9		no hit
0.859964	27.0293	0.0609328	0.165428	Oxa1 - DHFR	G1TXX8		no hit
0.403369	28.0673	0.061276	0.165972	Oxa1 - DHFR	G1SW00	GLUL	no hit
0.787613	25.3575	0.0614096	0.165972	Oxa1 - DHFR	A0A5F9DK24	SPDL1	no hit
0.275785	31.0505	0.0616735	0.166249	Oxa1 - DHFR	P55823	EEF2	no hit
0.257584	26.8667	0.0619129	0.166249	Oxa1 - DHFR	A0A5F9D5Y6	PPP2R1B	no hit
-0.726871	25.3911	0.0619279	0.166249	Oxa1 - DHFR	G1TDU8	ZNF622	no hit
-0.18573	31.0369	0.0624985	0.167407	Oxa1 - DHFR	G1TC07	CHMP2A	no hit
0.25232	26.6059	0.0635563	0.169861	Oxa1 - DHFR	G1SGK7	LRRC40	no hit
-0.250171	29.3598	0.0645513	0.171911	Oxa1 - DHFR	G1SY53;G1U4H0;A0A5F9CR17	NA	no hit
-0.528431	25.1397	0.0647085	0.171911	Oxa1 - DHFR	A0A5F9DQ26	GEMIN5	no hit
0.382054	27.4539	0.064753	0.171911	Oxa1 - DHFR	G1T347	SDSL	no hit
0.555554	27.0974	0.0654631	0.173369	Oxa1 - DHFR	A0A5F9DFS4	AP3B1	no hit
0.507054	31.0979	0.0655912	0.173369	Oxa1 - DHFR	A0A5F9CKK9	BLVRB	no hit
0.441902	26.5384	0.0664382	0.175222	Oxa1 - DHFR	G1SCK4	SERPINF2	no hit
0.370671	24.8862	0.067136	0.176674	Oxa1 - DHFR	G1TDQ3	BUB3	no hit
0.29765	28.1988	0.0675781	0.177448	Oxa1 - DHFR	G1SN60	STAT5B	no hit
0.207655	28.7178	0.0681002	0.178429	Oxa1 - DHFR	G1SEA7	PRKAA1	no hit
-0.193151	26.5667	0.068282	0.178515	Oxa1 - DHFR	U3KNE3	SEC31A	no hit
0.331399	26.5311	0.0687725	0.179407	Oxa1 - DHFR	A0A5F9CEN3	NAPG	no hit
-0.309631	26.0663	0.0691848	0.180091	Oxa1 - DHFR	G1T1W3	SLU7	no hit
-0.392355	24.7715	0.0693773	0.180181	Oxa1 - DHFR	G1U9S1	CFP	no hit
-0.908123	26.1943	0.0695199	0.180181	Oxa1 - DHFR	G1TMD2	FCHO2	no hit
-0.222965	28.1374	0.0703784	0.182013	Oxa1 - DHFR	P27124	FKBP4	no hit
-0.206933	29.8809	0.0719719	0.185734	Oxa1 - DHFR	B7NZD2	PSMD4	no hit
-0.334443	27.6878	0.0727119	0.187241	Oxa1 - DHFR	A0A5F9CHD6		no hit
-0.750129	27.8972	0.0734785	0.188689	Oxa1 - DHFR	Q28749	FN1	no hit
0.358892	30.1713	0.0735886	0.188689	Oxa1 - DHFR	A0A5F9CFZ0	TBCEL	no hit
-0.319336	27.3241	0.0741593	0.189747	Oxa1 - DHFR	A0A5F9D1B7	CASC3	no hit
-1.0892	25.4574	0.075256	0.192139	Oxa1 - DHFR	G1TZC6		no hit
0.328872	31.0732	0.0754319	0.192139	Oxa1 - DHFR	A0A5F9DTW5	RPL14	no hit
-0.783404	25.4763	0.0755747	0.192139	Oxa1 - DHFR	U3KPI0		no hit
-0.31472	28.2344	0.0761215	0.19312	Oxa1 - DHFR	G1SPS9		no hit
-0.216771	28.8804	0.0778417	0.197068	Oxa1 - DHFR	A0A5F9DM87	RUVBL2	no hit
0.326313	26.0145	0.078573	0.198422	Oxa1 - DHFR	A0A5F9C5D0		no hit
-0.310231	26.9627	0.0787937	0.198422	Oxa1 - DHFR	A0A5F9CTW0	TWF1	no hit
0.186475	27.3049	0.0788729	0.198422	Oxa1 - DHFR	G1TDQ2		no hit
0.393353	26.3034	0.0790795	0.198526	Oxa1 - DHFR	G1TYL5	DNPH1	no hit
-0.317212	25.8639	0.0805173	0.201643	Oxa1 - DHFR	G1T671	ACAT2	no hit
0.334721	28.2996	0.0806573	0.201643	Oxa1 - DHFR	G1SKP2	IPO5	no hit
-0.386882	28.7737	0.0811024	0.202334	Oxa1 - DHFR	G1SKY7	TARDBP	no hit
-0.181264	30.171	0.0816215	0.203207	Oxa1 - DHFR	A0A5F9CNT5;A0A5F9CY97;G1TS06;A0A5F9DNM1;G1TM17	NA	no hit
-0.159346	29.4964	0.0818517	0.203256	Oxa1 - DHFR	G1TDB3		no hit
-0.375844	26.2736	0.0819797	0.203256	Oxa1 - DHFR	P62143;A0A5F9DKS8	NA	no hit
0.521276	26.191	0.0823814	0.20383	Oxa1 - DHFR	G1TMV1;A0A5F9DGR1;G1T6M5	NA	no hit
-0.407961	24.9448	0.0829992	0.204936	Oxa1 - DHFR	G1U133	WDR45	no hit
0.187118	29.7329	0.0832404	0.20511	Oxa1 - DHFR	G1SMZ5	EIF3A	no hit
-0.813622	29.1715	0.0840507	0.206682	Oxa1 - DHFR	A0A5F9CEA5	FGG	no hit
-0.317538	33.7811	0.0843178	0.206915	Oxa1 - DHFR	P01870		no hit
-0.363969	27.9557	0.0846926	0.20741	Oxa1 - DHFR	G1TE76	EIF4H	no hit
0.935861	25.6592	0.0849217	0.207548	Oxa1 - DHFR	G1TB99	BID	no hit
0.997901	25.3491	0.0854577	0.208433	Oxa1 - DHFR	G1T7Z0	PGD	no hit
0.39452	28.4949	0.0857504	0.208723	Oxa1 - DHFR	A0A5F9DNC4;A0A5F9CS77	NA	no hit
-0.449914	25.6765	0.0866473	0.210479	Oxa1 - DHFR	G1T0E5	SNAP23	no hit
-0.423331	28.0574	0.0877445	0.212714	Oxa1 - DHFR	A0A5F9D0C6	CHMP5	no hit
0.308125	31.9357	0.0885746	0.213488	Oxa1 - DHFR	G1U8C4	PSME1	no hit
-0.233841	28.9541	0.0886171	0.213488	Oxa1 - DHFR	A0A5F9DDL7	TRIM10	no hit
-0.209807	28.2573	0.0887466	0.213488	Oxa1 - DHFR	G1TLQ8	PSMC3	no hit
0.391826	25.209	0.0887753	0.213488	Oxa1 - DHFR	G1T8T2	ANKZF1	no hit
0.273812	30.9041	0.0892991	0.214318	Oxa1 - DHFR	G1SZV5	NA	no hit
-0.160633	29.707	0.0900136	0.215601	Oxa1 - DHFR	G1TSL5	UFD1	no hit
0.294897	29.1742	0.0912772	0.218185	Oxa1 - DHFR	G1TZZ3;G1TTC6;G1TM28;G1TJ17	NA	no hit
0.424011	34.2849	0.0914559	0.218185	Oxa1 - DHFR	G1U9S2;P49065	NA	no hit
-0.191528	29.3282	0.0917908	0.21855	Oxa1 - DHFR	A0A5F9C7Q4	STIP1	no hit
0.335779	27.0667	0.0922622	0.219237	Oxa1 - DHFR	A0A5F9CI66	CP	no hit
-0.360093	27.7329	0.0928049	0.220091	Oxa1 - DHFR	G1TE64	PTBP3	no hit
-0.402317	25.0336	0.0930888	0.220328	Oxa1 - DHFR	G1SKT4		no hit
-0.593895	27.3937	0.0947778	0.223885	Oxa1 - DHFR	G1SHZ1	PABIR1	no hit
0.297872	31.0205	0.0951559	0.224336	Oxa1 - DHFR	Q9TTC6;A0A5F9CWB8;G1TX83	NA	no hit
-0.500349	29.0981	0.0965348	0.227141	Oxa1 - DHFR	G1U6B2	ALAD	no hit
-0.142626	25.7156	0.0969637	0.227637	Oxa1 - DHFR	A0A5F9CD84;A0A5F9CC77	NA	no hit
-0.182897	29.9764	0.0971252	0.227637	Oxa1 - DHFR	G1TDL2;A0A5F9DSQ7	NA	no hit
0.19269	27.4091	0.0977327	0.228614	Oxa1 - DHFR	A0A5F9CIF2	SNX1	no hit
0.346222	24.8216	0.098671	0.23036	Oxa1 - DHFR	A0A5F9CP94	LRBA	no hit
-0.903026	25.1821	0.100215	0.233511	Oxa1 - DHFR	A0A5F9CKG5	UBE2F	no hit
0.369104	26.9859	0.100585	0.23392	Oxa1 - DHFR	G1STZ4	G6PD	no hit
0.320065	27.7603	0.101431	0.235431	Oxa1 - DHFR	P00939	TPI1	no hit
-0.281224	30.1158	0.101885	0.236026	Oxa1 - DHFR	P29694;A0A5F9CKQ1	NA	no hit
-1.22697	26.792	0.102657	0.236654	Oxa1 - DHFR	G1SNZ0	PPM1B	no hit
-0.400375	24.9341	0.10273	0.236654	Oxa1 - DHFR	A0A5F9DHU8	IKBKG	no hit
-0.160972	30.7895	0.102747	0.236654	Oxa1 - DHFR	G1T336	DDX3X	no hit
-0.640412	28.0985	0.10299	0.236759	Oxa1 - DHFR	A0A5F9CJT4		no hit
0.961199	25.1759	0.103374	0.237187	Oxa1 - DHFR	A0A5F9DLL4	HERC4	no hit
0.407138	27.7237	0.104203	0.238583	Oxa1 - DHFR	G1ST56	IPO9	no hit
0.278989	26.0475	0.104491	0.238583	Oxa1 - DHFR	G1TEU6	UBR2	no hit
-1.13355	25.9249	0.104579	0.238583	Oxa1 - DHFR	G1THY2;Q28678	NA	no hit
0.445756	25.1932	0.106359	0.242183	Oxa1 - DHFR	G1TBN2	ARAF	no hit
-0.21372	29.4254	0.107322	0.243801	Oxa1 - DHFR	G1SFR8		no hit
0.223614	27.0287	0.107476	0.243801	Oxa1 - DHFR	A0A5F9C0Q3	EIF3K	no hit
-0.313336	24.7159	0.107883	0.244264	Oxa1 - DHFR	G1SVM3	RABGAP1L	no hit
0.316972	25.5581	0.108534	0.245102	Oxa1 - DHFR	A0A5F9DRB0;A0A5F9CB33;G1TZF8;G1U1J2	NA	no hit
0.31295	25.3232	0.108662	0.245102	Oxa1 - DHFR	A0A5F9CCL7	AP1G1	no hit
0.178909	30.358	0.109006	0.245416	Oxa1 - DHFR	A0A5F9CH38	DNAJA4	no hit
0.509217	26.4814	0.109528	0.246121	Oxa1 - DHFR	A7X8X3	HPRT	no hit
0.428262	29.8115	0.109807	0.246121	Oxa1 - DHFR	P07952	BPGM	no hit
-0.164448	27.8775	0.109934	0.246121	Oxa1 - DHFR	U3KNB6		no hit
-0.23507	29.4993	0.112499	0.251395	Oxa1 - DHFR	A0A5F9CXJ3	LARP1	no hit
0.573433	35.0809	0.11304	0.251785	Oxa1 - DHFR	A0A5F9DC69		no hit
-0.170983	27.3119	0.113093	0.251785	Oxa1 - DHFR	A0A5F9C548	RTCB	no hit
-0.266049	27.9802	0.113531	0.252059	Oxa1 - DHFR	A0A5F9DPY4		no hit
0.158583	28.3198	0.113725	0.252059	Oxa1 - DHFR	G1SS73	DDX1	no hit
0.324867	25.0522	0.113877	0.252059	Oxa1 - DHFR	G1SQ07	DTYMK	no hit
0.654149	25.839	0.114057	0.252059	Oxa1 - DHFR	G1SPJ5	GCN1	no hit
0.16359	26.6739	0.114328	0.252193	Oxa1 - DHFR	G1SCK3	WDR81	no hit
0.258187	26.2487	0.116404	0.256301	Oxa1 - DHFR	G1SHP8	PIK3R4	no hit
0.421268	28.0586	0.116755	0.256604	Oxa1 - DHFR	G1SCE4	CLTA	no hit
-0.151606	28.3345	0.117471	0.256883	Oxa1 - DHFR	G1TI26;G1T5X8;G1SWI6;G1U4I5;G1U752;G1TF70;G1TJA2	NA	no hit
0.22143	27.1817	0.11788	0.256883	Oxa1 - DHFR	G1SN21	PNP	no hit
0.159895	26.0771	0.117981	0.256883	Oxa1 - DHFR	A0A5F9CXR1	MYH10	no hit
-0.34528	24.8568	0.117991	0.256883	Oxa1 - DHFR	A0A5F9CR74		no hit
0.327077	27.8969	0.118	0.256883	Oxa1 - DHFR	A0A5F9CZX1	PARK7	no hit
1.199	27.5792	0.118166	0.256883	Oxa1 - DHFR	A0A5F9CAK9;A0A5F9CXG1	NA	no hit
-0.179449	29.8722	0.118581	0.257318	Oxa1 - DHFR	G1TTU6;A0A5F9CBZ3	NA	no hit
0.186602	24.9039	0.118974	0.257704	Oxa1 - DHFR	G1SMA7	NUDCD1	no hit
-0.311306	28.8447	0.119251	0.257841	Oxa1 - DHFR	A0A5F9C150		no hit
0.388606	27.5091	0.119734	0.258419	Oxa1 - DHFR	A0A5F9D178	SIRT2	no hit
0.140748	28.0474	0.120002	0.258533	Oxa1 - DHFR	G1SPE4	SMC2	no hit
-0.270891	28.104	0.120591	0.259335	Oxa1 - DHFR	A0A5F9DAV3	ATXN2L	no hit
-0.584981	25.5036	0.121117	0.26	Oxa1 - DHFR	A0A5F9D4B2	BCAS3	no hit
-0.207814	26.5249	0.121462	0.260275	Oxa1 - DHFR	G1TA62	OTUD5	no hit
-0.323491	27.9359	0.122494	0.262019	Oxa1 - DHFR	G1SCU8	OTUD6B	no hit
-1.74911	29.1204	0.122736	0.262069	Oxa1 - DHFR	A0A5F9D663		no hit
0.330751	28.8946	0.123779	0.263826	Oxa1 - DHFR	G1TCS8	RAB1A	no hit
0.1958	26.8002	0.124678	0.265137	Oxa1 - DHFR	G1SMF4	USP25	no hit
-0.149409	27.8539	0.124835	0.265137	Oxa1 - DHFR	G1SL68	MYH9	no hit
0.491726	26.4781	0.125916	0.26696	Oxa1 - DHFR	G1TZK4;G1TID8;A0A5F9DES6	NA	no hit
-0.292078	26.7667	0.126954	0.268381	Oxa1 - DHFR	G1SFE9	AHSA1	no hit
0.210205	28.0453	0.127209	0.268381	Oxa1 - DHFR	G1SV05	HSPA4	no hit
-0.208559	27.7613	0.127413	0.268381	Oxa1 - DHFR	A0A5F9DTS2	HDAC6	no hit
0.169198	26.4722	0.127481	0.268381	Oxa1 - DHFR	A0A5F9C6F7	IQSEC1	no hit
-0.230754	25.4926	0.130628	0.274524	Oxa1 - DHFR	O77506;U3KNF1	NA	no hit
-0.308188	25.8102	0.13203	0.276986	Oxa1 - DHFR	A0A5F9CYI2		no hit
1.44363	26.1307	0.132611	0.277019	Oxa1 - DHFR	A0A5F9CG65	TUBB2A	no hit
0.264936	26.3467	0.132613	0.277019	Oxa1 - DHFR	G1SXJ6	CUL4A	no hit
0.204915	26.9969	0.13287	0.277019	Oxa1 - DHFR	G1TCB7	UCHL5	no hit
-0.191541	30.5948	0.133035	0.277019	Oxa1 - DHFR	P53787	EEF1D	no hit
-0.284401	28.6023	0.133483	0.277019	Oxa1 - DHFR	A0A5F9DTK9	BSDC1	no hit
-0.241131	27.0549	0.133573	0.277019	Oxa1 - DHFR	G1T252;G1U8R0	NA	no hit
-0.230247	27.0686	0.133662	0.277019	Oxa1 - DHFR	G1SEJ4	ATP6V1B2	no hit
-0.163932	27.2158	0.135513	0.279619	Oxa1 - DHFR	A0A5F9DEK2	EHD3	no hit
-0.395012	28.7793	0.135552	0.279619	Oxa1 - DHFR	G1U2V8		no hit
-0.385318	25.1015	0.135615	0.279619	Oxa1 - DHFR	A0A5F9CW95	GRK6	no hit
-0.218101	27.0258	0.136199	0.28034	Oxa1 - DHFR	G1SIV7	NARS1	no hit
-0.159934	29.0942	0.13646	0.280397	Oxa1 - DHFR	G1TQR2;P34826;A0A5F9D978	NA	no hit
-0.132615	29.2851	0.137137	0.280948	Oxa1 - DHFR	A0A5F9CH20		no hit
-0.218113	29.8341	0.137196	0.280948	Oxa1 - DHFR	A0A5F9CDN7	ARFIP1	no hit
0.451479	24.9217	0.138415	0.2822	Oxa1 - DHFR	A0A5F9C5I9	THRAP3	no hit
1.90548	26.6645	0.138478	0.2822	Oxa1 - DHFR	G1TUX3;G1U7Y7;G1TU65;G1SQP5	NA	no hit
0.222678	31.3522	0.138513	0.2822	Oxa1 - DHFR	G1U9T1	CCT7	no hit
-0.283256	27.2036	0.139631	0.283996	Oxa1 - DHFR	A0A5F9DUN6	PDCD5	no hit
0.392469	24.7831	0.140267	0.284807	Oxa1 - DHFR	A0A5F9CMW6		no hit
-0.15558	26.6423	0.140954	0.285718	Oxa1 - DHFR	G1T7I4	COPA	no hit
0.330103	29.2891	0.142414	0.28819	Oxa1 - DHFR	A0A5F9DDF5		no hit
-0.13155	26.4714	0.143427	0.289289	Oxa1 - DHFR	A0A5F9DDZ2	GCLC	no hit
-0.927218	27.0162	0.143439	0.289289	Oxa1 - DHFR	G1T2L1	PSMA2	no hit
0.173637	28.0448	0.144221	0.290377	Oxa1 - DHFR	G1SCY3	UBR4	no hit
0.490245	25.7861	0.144656	0.290536	Oxa1 - DHFR	Q28690;G1SYR5	NA	no hit
0.779462	31.7553	0.144784	0.290536	Oxa1 - DHFR	A0A5F9DTR8		no hit
-0.17861	29.0224	0.14503	0.290543	Oxa1 - DHFR	G1T9W9	ATG3	no hit
-0.547648	25.3901	0.145553	0.291093	Oxa1 - DHFR	G1TYK3	WDCP	no hit
1.19388	26.4478	0.145789	0.291093	Oxa1 - DHFR	A0A5F9D8Y7	EIF4E2	no hit
-1.1453	26.6357	0.146723	0.292471	Oxa1 - DHFR	A0A5F9CNZ2;P13019	NA	no hit
0.336274	29.5477	0.147504	0.293541	Oxa1 - DHFR	G1U2X0		no hit
0.286265	27.3728	0.149205	0.295609	Oxa1 - DHFR	G1SD02	COPS6	no hit
0.16209	29.3987	0.14937	0.295609	Oxa1 - DHFR	A0A5F9CX53;A0A5F9C4X9	NA	no hit
-0.207993	25.3069	0.149462	0.295609	Oxa1 - DHFR	G1T5D3;A0A5F9CB16	NA	no hit
0.368438	25.0627	0.149529	0.295609	Oxa1 - DHFR	G1SE56	PDE12	no hit
0.153854	29.2634	0.149777	0.295613	Oxa1 - DHFR	G1T2W1	SRP72	no hit
0.169844	25.9889	0.152696	0.300878	Oxa1 - DHFR	G1TCU1	ZC3H7A	no hit
0.197273	28.7135	0.153137	0.301253	Oxa1 - DHFR	G1TC10		no hit
-0.181921	28.481	0.154588	0.30337	Oxa1 - DHFR	G1SL46	PSMD9	no hit
-0.299915	24.9383	0.15472	0.30337	Oxa1 - DHFR	A0A5F9D3E9		no hit
-0.174833	29.3204	0.154971	0.30337	Oxa1 - DHFR	A0A5F9CXE0	DNM2	no hit
0.203696	27.4677	0.155528	0.303964	Oxa1 - DHFR	G1TCK9	IARS1	no hit
0.251448	26.9983	0.155876	0.304148	Oxa1 - DHFR	G1SHS7	WDR1	no hit
-0.945866	27.3373	0.157451	0.306722	Oxa1 - DHFR	G1TRX7	DGKA	no hit
-1.32061	26.1147	0.15977	0.310737	Oxa1 - DHFR	A0A5F9DQ36	ACOT7	no hit
0.719569	26.7927	0.160433	0.31152	Oxa1 - DHFR	G1TCF9	RIOK3	no hit
-0.21647	31.196	0.168271	0.326212	Oxa1 - DHFR	G1STV0	NA	no hit
0.343525	28.4877	0.16939	0.327851	Oxa1 - DHFR	U3KPD5;A0A5F9CLW0	NA	no hit
0.162363	26.4645	0.170692	0.32984	Oxa1 - DHFR	G1SVC0	SLC7A6OS	no hit
-0.212378	26.359	0.171113	0.330121	Oxa1 - DHFR	G1TEW4	USP9X	no hit
-0.161003	28.0697	0.172394	0.33206	Oxa1 - DHFR	G1U1M3	AIMP1	no hit
0.211477	28.2477	0.174075	0.33476	Oxa1 - DHFR	G1SCQ5	TRAK2	no hit
-0.199065	27.4303	0.174712	0.335448	Oxa1 - DHFR	G1TCZ8	PPP2R1A	no hit
0.952252	25.6992	0.176972	0.339002	Oxa1 - DHFR	A0A5F9DN85;G1U2G1;G1U2Q4;G1TUJ8;G1TMN0;G1TE68;G1SVP6;G1TXN5;G1TGN3;G1SGC2;O62695;G1SUJ3;G1T0Z2;A0A5F9CLR6;A0A5F9D8N0;A0A5F9CKJ6	NA	no hit
0.297176	25.376	0.177128	0.339002	Oxa1 - DHFR	A0A5F9C8F8	NUBP1	no hit
-0.274135	29.9588	0.177871	0.339881	Oxa1 - DHFR	P62160	CALM	no hit
-0.326416	26.6024	0.178875	0.341255	Oxa1 - DHFR	G1SDI7	CCNDBP1	no hit
-0.250635	27.1393	0.179348	0.341615	Oxa1 - DHFR	G1TWX4;A0A5F9CA32;G1TGF1;G1T1F5;A0A5H1ZRN6	NA	no hit
0.350683	26.0268	0.180048	0.342405	Oxa1 - DHFR	Q28647;G1TX64	NA	no hit
0.33037	27.1466	0.181653	0.344912	Oxa1 - DHFR	G1T090	DPP3	no hit
0.255418	25.9232	0.182119	0.34525	Oxa1 - DHFR	G1T810	CUL2	no hit
-0.216254	28.048	0.182631	0.345673	Oxa1 - DHFR	G1TZP0	YWHAG	no hit
-0.205126	25.87	0.18511	0.349815	Oxa1 - DHFR	G1SLZ8	PTPN11	no hit
0.44164	25.9704	0.185754	0.350275	Oxa1 - DHFR	G1SMT7	NHLRC2	no hit
0.219833	31.4265	0.185938	0.350275	Oxa1 - DHFR	A0A5F9C1C5		no hit
-0.287919	24.6979	0.186384	0.350565	Oxa1 - DHFR	G1T7I8	RIC8A	no hit
-0.190034	29.1463	0.188199	0.353425	Oxa1 - DHFR	G1TIB4	RPS28	no hit
0.204527	29.1223	0.189188	0.354728	Oxa1 - DHFR	G1U0Z0		no hit
-0.312252	25.3864	0.189859	0.355431	Oxa1 - DHFR	G1T956	ACAP1	no hit
0.285872	29.5714	0.190853	0.356735	Oxa1 - DHFR	G1T966	DDI1	no hit
0.160394	27.157	0.191739	0.357833	Oxa1 - DHFR	G1TBC4	ATP6V1H	no hit
0.202263	26.4961	0.192992	0.359613	Oxa1 - DHFR	A0A5F9C214	USP47	no hit
-0.21808	27.7683	0.19443	0.361729	Oxa1 - DHFR	A0A5F9CC93	VTA1	no hit
0.14293	28.731	0.194986	0.362011	Oxa1 - DHFR	A0A5F9CHF0	KNG1	no hit
0.253666	25.5694	0.195184	0.362011	Oxa1 - DHFR	G1TB39	SHC1	no hit
-0.133303	27.2972	0.197064	0.364934	Oxa1 - DHFR	U3KM53	TOM1	no hit
-0.177674	29.0536	0.199907	0.369628	Oxa1 - DHFR	A0A5F9DHA9	YWHAE	no hit
-0.239085	29.8206	0.200716	0.370554	Oxa1 - DHFR	G1TVS8		no hit
0.24785	25.1306	0.202401	0.373089	Oxa1 - DHFR	A0A5F9DJH0	DNM3	no hit
0.279847	28.7763	0.203255	0.373739	Oxa1 - DHFR	G1SPV0	UBE2K	no hit
-0.237327	25.8584	0.203376	0.373739	Oxa1 - DHFR	G1SED9	EIF3L	no hit
0.248833	27.7028	0.203711	0.373781	Oxa1 - DHFR	G1TE13	RHOG	no hit
-0.233378	24.642	0.205196	0.375616	Oxa1 - DHFR	A0A5F9DB17	GMPR2	no hit
-0.176674	30.1787	0.205337	0.375616	Oxa1 - DHFR	A0A5F9C3C5		no hit
-0.436296	25.9764	0.207622	0.379218	Oxa1 - DHFR	A0A5F9CH10;P85051	NA	no hit
-0.979934	25.6928	0.208781	0.380756	Oxa1 - DHFR	P01696;P01695;G1THE8	NA	no hit
0.426675	25.7683	0.209777	0.381991	Oxa1 - DHFR	G1SDU6	TARS1	no hit
0.185319	26.665	0.210151	0.382093	Oxa1 - DHFR	A0A5F9D1N8	VCL	no hit
0.231291	27.3853	0.21059	0.382311	Oxa1 - DHFR	G1TCX1	FN3KRP	no hit
0.38379	25.0652	0.211305	0.383031	Oxa1 - DHFR	G1T6S6		no hit
1.10321	27.8583	0.212726	0.384908	Oxa1 - DHFR	G1SI58	EPN3	no hit
0.172047	28.7788	0.212983	0.384908	Oxa1 - DHFR	G1SZ03	EIF3B	no hit
-0.162594	30.0423	0.214291	0.386637	Oxa1 - DHFR	G1TZB5		no hit
-0.173868	27.9188	0.214584	0.386637	Oxa1 - DHFR	G1SP54	LTA4H	no hit
0.153706	26.1526	0.215211	0.386677	Oxa1 - DHFR	A0A5F9C7C8	CPNE1	no hit
0.127095	28.5447	0.21525	0.386677	Oxa1 - DHFR	G1TCY4		no hit
-0.210406	27.2832	0.216187	0.38778	Oxa1 - DHFR	G1T1D9	COPS5	no hit
0.214605	26.4785	0.216845	0.38838	Oxa1 - DHFR	G1SLQ4;G1U4E6	NA	no hit
0.173508	29.2938	0.217419	0.388827	Oxa1 - DHFR	G1SU30	BAG6	no hit
0.240091	27.5764	0.217986	0.389261	Oxa1 - DHFR	G1U6A6	NRBP1	no hit
-0.161665	30.4416	0.21931	0.39103	Oxa1 - DHFR	G1SV32;G1TUB1;G1TGX8	NA	no hit
-0.636252	26.0731	0.219628	0.39103	Oxa1 - DHFR	G1SHF9	UFC1	no hit
0.161171	27.7165	0.220013	0.391134	Oxa1 - DHFR	G1SW24	AARS	no hit
-0.227848	29.4578	0.221055	0.392405	Oxa1 - DHFR	G1SGR6;G1TJH2;G1TN82;A0A5F9D580;G1TI86	NA	no hit
0.148094	26.7755	0.22393	0.396921	Oxa1 - DHFR	G1SKG9	HECTD1	no hit
0.319306	27.1231	0.224668	0.397642	Oxa1 - DHFR	U3KMZ3	ATIC	no hit
-0.256667	27.5954	0.226386	0.400094	Oxa1 - DHFR	A0A5F9DRU7	ARFGAP1	no hit
-0.203703	27.5825	0.227216	0.400522	Oxa1 - DHFR	P13642	SARS1	no hit
0.158686	29.5598	0.227296	0.400522	Oxa1 - DHFR	G1SH05	TUBB	no hit
0.140013	29.4717	0.227936	0.40106	Oxa1 - DHFR	G1T3P8;P33279	NA	no hit
0.211063	26.7288	0.229634	0.403456	Oxa1 - DHFR	G1SNS5;G1U8W6	NA	no hit
0.262084	26.7525	0.230129	0.403736	Oxa1 - DHFR	G1TBZ1	GABARAPL2	no hit
-0.156331	28.3926	0.231331	0.405251	Oxa1 - DHFR	A0A5F9DAT4	PSMD1	no hit
-0.138879	28.2983	0.232523	0.406745	Oxa1 - DHFR	G1SLK2;U3KN18	NA	no hit
-0.13575	29.0658	0.232939	0.40688	Oxa1 - DHFR	G1U115	PSMD6	no hit
-0.692489	25.9898	0.233322	0.406956	Oxa1 - DHFR	A0A5F9CZJ0	MICAL1	no hit
0.168806	27.6998	0.234197	0.407636	Oxa1 - DHFR	G1U6C5	KATNB1	no hit
-0.59267	25.8077	0.234391	0.407636	Oxa1 - DHFR	A0A5F9DJI4	ATG14	no hit
0.141921	24.8467	0.237798	0.412964	Oxa1 - DHFR	A0A5F9DUE3	DCTN4	no hit
0.903353	26.6413	0.239111	0.414516	Oxa1 - DHFR	P62493;A0A5F9C1B7	NA	no hit
0.538933	25.0415	0.239383	0.414516	Oxa1 - DHFR	G1U9R4	APOB	no hit
1.04613	28.0863	0.24039	0.415659	Oxa1 - DHFR	A0A5F9DEH6		no hit
0.230964	27.5063	0.242298	0.417787	Oxa1 - DHFR	G1SWC9		no hit
0.157105	27.6086	0.242316	0.417787	Oxa1 - DHFR	G1T2Q8	PRRC1	no hit
0.294341	24.8309	0.245029	0.421857	Oxa1 - DHFR	G1U2M9	SAMD9	no hit
0.146681	27.3274	0.247105	0.424823	Oxa1 - DHFR	A0A5F9CKB4	TNS1	no hit
0.417594	25.7294	0.248293	0.426168	Oxa1 - DHFR	G1SSM6	NUP133	no hit
-0.137256	30.0312	0.248598	0.426168	Oxa1 - DHFR	A0A5F9DBX1	TUBB4A	no hit
0.239681	29.0137	0.249206	0.426563	Oxa1 - DHFR	P00883	ALDOA	no hit
-0.236906	31.7236	0.249732	0.426563	Oxa1 - DHFR	G1T8P4	RPLP1	no hit
-0.151937	25.1319	0.249895	0.426563	Oxa1 - DHFR	G1T369	DCUN1D1	no hit
0.146463	33.519	0.25063	0.426696	Oxa1 - DHFR	A0A5F9C6Y7	HSPA8	no hit
0.549218	26.0521	0.251078	0.426696	Oxa1 - DHFR	A0A5F9DRD9	AK2	no hit
0.129042	27.1511	0.251244	0.426696	Oxa1 - DHFR	G1TDI0	PA2G4	no hit
-0.430939	26.3831	0.251395	0.426696	Oxa1 - DHFR	G1SLI6	NECAP1	no hit
0.166746	25.9081	0.252179	0.427422	Oxa1 - DHFR	A0A5F9C758	NDE1	no hit
0.19298	27.2265	0.252911	0.428057	Oxa1 - DHFR	Q29503	UBE2R2	no hit
-0.0996396	26.3413	0.25463	0.430361	Oxa1 - DHFR	G1SE95		no hit
-0.125412	27.4948	0.255651	0.431478	Oxa1 - DHFR	G1U0B5	PPME1	no hit
-0.199587	27.6623	0.256332	0.43202	Oxa1 - DHFR	A0A5F9DJ49	ATOX1	no hit
0.328748	28.0092	0.257762	0.433821	Oxa1 - DHFR	A0A5F9DCW6	EIF3M	no hit
0.175842	24.9927	0.258192	0.433936	Oxa1 - DHFR	G1TKR7;G1TWT5	NA	no hit
-0.290174	28.7523	0.258562	0.43395	Oxa1 - DHFR	G1SVK2	AGFG2	no hit
-1.20275	29.3839	0.260061	0.435856	Oxa1 - DHFR	P01687;G1TIY2	NA	no hit
-0.122128	26.8625	0.261005	0.436829	Oxa1 - DHFR	B7NZR4	MPP1	no hit
0.292585	25.6001	0.267747	0.447322	Oxa1 - DHFR	G1TAM0		no hit
-0.132696	31.9292	0.26802	0.447322	Oxa1 - DHFR	A0A5F9DPZ4	NAP1L1	no hit
0.123522	25.3646	0.269468	0.449113	Oxa1 - DHFR	G1TUM0;G1TU78;G1T586;G1U9J5;G1TTH1;G1SFA3;G1TYM6;G1TEQ0;G1U0J2	NA	no hit
0.210635	26.4294	0.269858	0.44914	Oxa1 - DHFR	P00169	CYB5A	no hit
0.320255	28.8994	0.271008	0.450428	Oxa1 - DHFR	G1SPD2	PSMD5	no hit
-0.0950777	27.4464	0.272736	0.452251	Oxa1 - DHFR	G1SRT2	ARHGEF37	no hit
-0.215622	26.6296	0.273049	0.452251	Oxa1 - DHFR	A0A5F9C715	POLR2M	no hit
-0.233252	27.046	0.273531	0.452251	Oxa1 - DHFR	G1SIC5	C1orf52	no hit
0.150804	25.2704	0.273612	0.452251	Oxa1 - DHFR	Q6IVG4;G1SG54	NA	no hit
0.484088	26.7554	0.274229	0.452648	Oxa1 - DHFR	G1T705	CYB5R3	no hit
-0.625086	25.1953	0.277884	0.45805	Oxa1 - DHFR	G1SEX5	SH3GL2	no hit
0.310497	27.8888	0.278818	0.45896	Oxa1 - DHFR	A0A5F9D0X2	NUB1	no hit
-0.213774	31.608	0.279463	0.459392	Oxa1 - DHFR	G1TM29	ALDH16A1	no hit
-0.10659	30.2142	0.280144	0.45988	Oxa1 - DHFR	A0A5F9CF19		no hit
-0.208845	30.0181	0.2826	0.463279	Oxa1 - DHFR	G1TJR3		no hit
-0.23768	29.2725	0.283543	0.46406	Oxa1 - DHFR	G1TQX1	SRP14	no hit
-0.229263	27.4207	0.28385	0.46406	Oxa1 - DHFR	G1T8Q5	ZFAND2B	no hit
0.134347	28.311	0.287517	0.469415	Oxa1 - DHFR	A0A5F9CER0	HSPH1	no hit
-0.167474	31.5116	0.288229	0.469938	Oxa1 - DHFR	G1TWZ0;A0A5F9CB06	NA	no hit
0.134141	32.0277	0.288621	0.469939	Oxa1 - DHFR	P09809	APOA1	no hit
0.182758	25.1863	0.290432	0.471792	Oxa1 - DHFR	G1T7S6	FMR1	no hit
0.175091	28.579	0.290546	0.471792	Oxa1 - DHFR	G1TDT3	TBCE	no hit
-0.199391	27.245	0.291931	0.473402	Oxa1 - DHFR	G1SLH7	EPS15	no hit
0.17125	27.2665	0.293338	0.474562	Oxa1 - DHFR	G1T3H5	EIF2B3	no hit
2.05403	29.7793	0.294077	0.474562	Oxa1 - DHFR	G1SLF8	ECPAS	no hit
0.110628	27.2567	0.29441	0.474562	Oxa1 - DHFR	G1SYU0	NEK9	no hit
-0.322163	25.3893	0.29443	0.474562	Oxa1 - DHFR	G1TJG3		no hit
-0.653703	26.6052	0.294624	0.474562	Oxa1 - DHFR	A0A5F9D9L7		no hit
-0.12373	26.9355	0.295426	0.475217	Oxa1 - DHFR	G1TCT4	UBE4B	no hit
-0.237501	24.8324	0.296101	0.475664	Oxa1 - DHFR	A0A5F9C7X3	PPP4R1	no hit
-0.205336	27.2868	0.296753	0.476074	Oxa1 - DHFR	G1SL80	UROD	no hit
-0.104358	25.5838	0.297753	0.477041	Oxa1 - DHFR	O77819;A0A5F9CLC5	NA	no hit
-0.0926521	30.2271	0.298745	0.477991	Oxa1 - DHFR	G1STW0		no hit
0.254792	26.1459	0.302461	0.483293	Oxa1 - DHFR	A0A5F9C561	XPO1	no hit
-0.146725	26.7856	0.30402	0.484816	Oxa1 - DHFR	A0A5F9DBT1	UBE3C	no hit
0.225046	32.7676	0.304222	0.484816	Oxa1 - DHFR	G1T8T3	C1QC	no hit
0.139596	28.9349	0.306706	0.488126	Oxa1 - DHFR	A0A5F9C757;G1TK17;G1TTD6	NA	no hit
-0.156406	26.9806	0.308623	0.490527	Oxa1 - DHFR	A0A5F9CCT6	SYNJ1	no hit
-0.237268	30.5861	0.309885	0.491882	Oxa1 - DHFR	G1TDM8	WIPI1	no hit
-0.140001	27.2135	0.311057	0.493081	Oxa1 - DHFR	G1TAK0	PRRC2C	no hit
-0.177963	26.0792	0.311933	0.493081	Oxa1 - DHFR	G1SZC6		no hit
-0.116485	28.0662	0.312027	0.493081	Oxa1 - DHFR	A0A5F9D512	SNX2	no hit
-0.554674	25.3685	0.312285	0.493081	Oxa1 - DHFR	G1STC5	RNF11	no hit
0.40981	26.649	0.312833	0.493298	Oxa1 - DHFR	G1SFN5;Q28653	NA	no hit
0.368133	26.6633	0.315743	0.497067	Oxa1 - DHFR	A0A5F9DCK4	PRKACB	no hit
0.192373	27.1068	0.316052	0.497067	Oxa1 - DHFR	A0A5F9C713	KARS1	no hit
0.313126	29.2988	0.318969	0.500999	Oxa1 - DHFR	G1T804		no hit
0.193838	26.0158	0.319688	0.501471	Oxa1 - DHFR	G1SQ90	CERT1	no hit
-0.683843	25.7909	0.3209	0.502715	Oxa1 - DHFR	G1T4Q9	PSMB5	no hit
0.16735	30.1913	0.324722	0.50804	Oxa1 - DHFR	G1T9F3	KPNB1	no hit
-0.16387	27.823	0.325567	0.508698	Oxa1 - DHFR	A0A5F9DLQ6	SYAP1	no hit
0.381969	31.8556	0.328443	0.512525	Oxa1 - DHFR	P01840		no hit
-0.105357	29.8593	0.32985	0.514052	Oxa1 - DHFR	U3KMN4	RPS5	no hit
0.194021	31.0806	0.335592	0.521608	Oxa1 - DHFR	G1SIH1	PSME2	no hit
0.161063	27.8742	0.335708	0.521608	Oxa1 - DHFR	A0A5F9DFU3	TXNL1	no hit
0.138272	27.8175	0.336628	0.521608	Oxa1 - DHFR	G1TRL5	EIF5B	no hit
0.123373	29.3387	0.336731	0.521608	Oxa1 - DHFR	G1SYV9	TLN1	no hit
-0.190933	26.4181	0.336872	0.521608	Oxa1 - DHFR	G1SFW9	ACIN1	no hit
2.46391	29.1871	0.337546	0.521978	Oxa1 - DHFR	A0A5F9D915		no hit
0.12724	28.3363	0.338958	0.523487	Oxa1 - DHFR	P07489;G1TDI4	NA	no hit
0.179708	26.7025	0.34107	0.525859	Oxa1 - DHFR	G1SD91	UMPS	no hit
0.213139	25.0212	0.341724	0.525859	Oxa1 - DHFR	G1SKD1	RCBTB1	no hit
0.0971686	26.9944	0.342142	0.525859	Oxa1 - DHFR	G1SZW8	EPS15L1	no hit
-0.144851	30.5349	0.342247	0.525859	Oxa1 - DHFR	G1TPV3;G1U0Y5;A0A5F9DFE5	NA	no hit
-0.120263	28.3484	0.344833	0.529155	Oxa1 - DHFR	G1SNT1	EIF3J	no hit
-0.589909	26.4818	0.346439	0.530941	Oxa1 - DHFR	G1SET0	COPB2	no hit
0.308018	32.2886	0.349335	0.534697	Oxa1 - DHFR	G1TGX7;P01826	NA	no hit
-0.203187	24.8152	0.352264	0.538493	Oxa1 - DHFR	G1SWV4	THBS4	no hit
0.167204	25	0.354439	0.540911	Oxa1 - DHFR	G1T0H9	EXOC3	no hit
0.109777	27.363	0.354747	0.540911	Oxa1 - DHFR	G1U522	PRKAR2A	no hit
0.2535	25.85	0.356802	0.543354	Oxa1 - DHFR	G1TE86	ARIH2	no hit
-0.314094	26.6689	0.357317	0.543449	Oxa1 - DHFR	A0A5F9DUH1		no hit
-0.10896	27.9619	0.358068	0.543901	Oxa1 - DHFR	A0A5F9CGJ2	USO1	no hit
0.247385	25.0965	0.358538	0.543926	Oxa1 - DHFR	A0A5F9D6X8	RNASEH2B	no hit
0.124511	29.0122	0.360174	0.545718	Oxa1 - DHFR	G1SZD6;Q6Q6X0	NA	no hit
-0.179024	25.1953	0.361019	0.546309	Oxa1 - DHFR	G1TVN6	TTC39B	no hit
0.386777	25.3022	0.363423	0.549253	Oxa1 - DHFR	A0A5F9CUH2;G1T6P5	NA	no hit
-0.0730268	28.4507	0.364073	0.549443	Oxa1 - DHFR	A0A5F9CJC1;G1SG29	NA	no hit
-0.132629	26.9825	0.364688	0.549443	Oxa1 - DHFR	P80584;G1U0S3;G1U3M3;G1SGU9	NA	no hit
0.117107	24.724	0.364922	0.549443	Oxa1 - DHFR	G1SRV2	NEDD4	no hit
0.132032	28.1274	0.366051	0.550453	Oxa1 - DHFR	A0A5F9C5Y5	NECAP2	no hit
-0.178855	30.1275	0.367122	0.551372	Oxa1 - DHFR	G1U437;G1TPH1;G1U5I7;G1TUN8;G1U4I1;G1U6S0;G1U1L1;G1TQK1;G1TW89;G1U6J7;G1TVL6	NA	no hit
[truncated: 6,401 more rows]

## Sheet: Reference
Reference
1.	Benjamini Y, Hochberg Y. Controlling the False Discovery Rate: A Practical and Powerful Approach to Multiple Testing. Journal of the Royal Statistical Society Series B (Methodological). 1995;57(1):289-300
