# Supplementary material for: A protein-specific priority code in presequences determines the efficiency of mitochondrial protein import
Source: PLoS Biol. 2025 Jul 21;23(7):e3003298. doi: 10.1371/journal.pbio.3003298 (PMC12306757; doi:10.1371/journal.pbio.3003298)
Supplement: S4 Table — Refers to Fig 8E and 8F. (XLSX) [file pbio.3003298.s012.xlsx]

## Sheet: Legend
logFC	log2 fold change of processed protein intensities for indicated comparison
AveExpr	mean expression intensity
Uniprot	Uniprot identification number
StdName	protein name(s) if applicable
comparison	pairwise comparison was done using limma for all indicated comparisons
pvalue.limma	p-values were adjusted for multiple testing using the methods described by Benjamini and Hochberg [1]
fdr	false discovery rate
hit_annotation	genes were defined as hits for fdr ≤ 0.001 and logFC ≥ log2(1.5); genes were defined as candidates for fdr ≤ 0.05 and logFC ≥ log2(1.0) without qualification as hit
WT	wild type cells
cns1	Depletion of Cns1
cns1TOMM34	Depletion of Cns1 and expression of human TOMM34

## Sheet: Results Whole Cell Proteomics
logFC	AveExpr	pvalue.limma	fdr	comparison	Uniprot	StdName	hit_annotation
3.2162	31.5899	6.46605e-16	2.30773e-12	cns1 - WT	P54114	ALD3	hit
3.27924	30.513	1.74196e-15	3.10852e-12	cns1 - WT	P53228	NQM1	hit
3.22194	30.1755	3.22446e-15	3.83603e-12	cns1 - WT	P06115	CTT1	hit
5.64606	28.4616	4.56605e-14	3.65659e-11	cns1 - WT	P53152	MMS2	hit
4.6452	28.5867	5.12271e-14	3.65659e-11	cns1 - WT	Q12207	NCE102	hit
2.32779	31.6047	1.05009e-13	6.24632e-11	cns1 - WT	Q12497	FMP16	hit
-4.31209	26.8292	2.7569e-13	1.40562e-10	cns1 - WT	P03872	REP2	hit
2.31704	28.7544	5.0883e-13	2.27002e-10	cns1 - WT	P48015	GCV1	hit
-4.50572	28.3628	1.7844e-12	7.07615e-10	cns1 - WT	P33421	SDH3	hit
-4.02207	26.7893	2.97203e-12	1.06072e-09	cns1 - WT	P41939	IDP2	hit
2.81613	31.4622	4.10105e-12	1.3306e-09	cns1 - WT	Q07653	HBT1	hit
1.7377	30.3991	6.50383e-12	1.93435e-09	cns1 - WT	Q12068	GRE2	hit
2.0437	30.1996	1.07817e-11	2.93576e-09	cns1 - WT	P53315	SOL4	hit
-3.44243	27.7201	1.1516e-11	2.93576e-09	cns1 - WT	Q03667	MIX17	hit
-2.04979	28.978	1.6571e-11	3.75289e-09	cns1 - WT	Q96VH4	HBN1	hit
3.29121	30.1849	1.68244e-11	3.75289e-09	cns1 - WT	P33315	TKL2	hit
-2.91853	26.5241	1.82923e-11	3.84031e-09	cns1 - WT	P32451	BIO2	hit
-2.01804	31.9524	2.34245e-11	4.64456e-09	cns1 - WT	Q03612		hit
4.27578	28.0923	3.16762e-11	5.95013e-09	cns1 - WT	P33418	LOS1	hit
1.88434	32.0591	5.40171e-11	9.63935e-09	cns1 - WT	Q03104	MSC1	hit
-1.30885	33.081	7.3841e-11	1.25495e-08	cns1 - WT	P04806	HXK1	candidate
-1.14254	33.1312	8.9265e-11	1.44812e-08	cns1 - WT	P04807	HXK2	candidate
-2.84114	26.3963	1.04159e-10	1.60894e-08	cns1 - WT	P32781	AGA2	hit
2.39427	28.5966	1.08798e-10	1.60894e-08	cns1 - WT	P49095	GCV2	hit
1.2168	31.7404	1.12703e-10	1.60894e-08	cns1 - WT	P07264	LEU1	candidate
-2.8305	30.1914	1.51886e-10	2.08493e-08	cns1 - WT	Q03434		hit
2.87246	27.3707	2.02134e-10	2.67191e-08	cns1 - WT	P53077	MTC3	hit
-2.92286	26.4719	2.21976e-10	2.73694e-08	cns1 - WT	P25358	ELO2	hit
-2.11728	28.2268	2.22391e-10	2.73694e-08	cns1 - WT	P24031	PHO3	hit
-1.7456	30.5502	2.39799e-10	2.85281e-08	cns1 - WT	P0CX73		hit
-1.20523	32.6895	2.67273e-10	3.07708e-08	cns1 - WT	Q04894	ADH6	candidate
-1.60277	31.1023	3.45011e-10	3.72077e-08	cns1 - WT	P40513	MAM33	hit
-2.79912	26.4385	3.51051e-10	3.72077e-08	cns1 - WT	P40088	FTR1	hit
-3.38015	26.6396	3.54459e-10	3.72077e-08	cns1 - WT	P39003	HXT6	hit
1.37427	31.0788	4.15364e-10	4.23553e-08	cns1 - WT	P33416	HSP78	candidate
1.56585	29.9775	4.77231e-10	4.73122e-08	cns1 - WT	P47137	YJR096W	hit
-1.95356	28.3614	5.45494e-10	5.26181e-08	cns1 - WT	Q06177	TMA10	hit
-2.31402	26.4296	6.19716e-10	5.82044e-08	cns1 - WT	P32491	MKK2	hit
-2.16323	27.026	6.76481e-10	6.03726e-08	cns1 - WT	P13574	STE12	hit
-1.69726	30.548	6.76634e-10	6.03726e-08	cns1 - WT	P00812	CAR1	hit
1.45517	29.3312	8.63826e-10	7.5195e-08	cns1 - WT	Q12123	DCS2	candidate
1.35381	33.1899	9.56199e-10	8.12541e-08	cns1 - WT	P31539	HSP104	candidate
1.45003	30.916	1.0538e-09	8.7465e-08	cns1 - WT	Q04792	GAD1	candidate
2.79468	27.5983	1.08905e-09	8.77584e-08	cns1 - WT	P18544	ARG8	hit
0.944923	30.6987	1.10651e-09	8.77584e-08	cns1 - WT	Q04432	HSP31	no hit
1.28948	29.0663	1.2511e-09	9.70694e-08	cns1 - WT	P40047	ALD5	candidate
-1.83141	28.1342	1.28031e-09	9.72219e-08	cns1 - WT	P12630	BAR1	hit
-3.17635	26.8772	1.46954e-09	1.09266e-07	cns1 - WT	P00724	SUC2	hit
2.57151	26.2799	1.63451e-09	1.19052e-07	cns1 - WT	P38326	SWC5	hit
-1.20985	29.7038	1.77354e-09	1.26595e-07	cns1 - WT	P32891	DLD1	candidate
2.29309	27.1435	2.1566e-09	1.50919e-07	cns1 - WT	P32332	OAC1	hit
-1.89634	31.2877	2.29286e-09	1.5737e-07	cns1 - WT	P13181	GAL2	hit
-2.57916	27.2338	2.78253e-09	1.87374e-07	cns1 - WT	P07248	ADR1	hit
-1.18599	33.3051	3.03655e-09	2.00693e-07	cns1 - WT	P32324	EFT1	candidate
-1.18599	33.3051	3.03655e-09	2.00693e-07	cns1 - WT	P32324	EFT2	candidate
2.04565	31.6516	3.29777e-09	2.12381e-07	cns1 - WT	P15992	HSP26	hit
2.08068	26.8083	3.3324e-09	2.12381e-07	cns1 - WT	P06242	KIN28	hit
-2.45683	26.2812	4.3997e-09	2.75483e-07	cns1 - WT	Q12337	NA	hit
-1.71524	28.0834	4.96016e-09	3.05221e-07	cns1 - WT	P32623	UTR2	hit
-1.97602	26.015	5.19825e-09	3.1445e-07	cns1 - WT	P39518	FAA2	hit
0.852741	31.8718	6.03039e-09	3.58708e-07	cns1 - WT	P54838	DAK1	no hit
-2.40216	26.1851	6.79356e-09	3.97479e-07	cns1 - WT	P48526	ISM1	hit
3.1729	26.9724	7.02878e-09	4.04608e-07	cns1 - WT	Q08969	GRE1	hit
-1.91214	28.5652	7.83215e-09	4.43698e-07	cns1 - WT	P32353	ERG3	hit
1.37129	29.3464	8.32538e-09	4.6427e-07	cns1 - WT	P22202	SSA4	candidate
1.54153	31.4849	9.07487e-09	4.9828e-07	cns1 - WT	P38804	RTC3	hit
-1.20488	30.3142	9.24395e-09	4.99874e-07	cns1 - WT	P47096	BNA1	candidate
0.773298	32.3743	1.1041e-08	5.88141e-07	cns1 - WT	P16547	OM45	no hit
1.42709	29.8286	1.13619e-08	5.9633e-07	cns1 - WT	P32590	SSE2	candidate
2.64848	27.1961	1.19244e-08	6.16786e-07	cns1 - WT	P25659	FUB1	hit
2.64031	27.4253	1.3155e-08	6.70715e-07	cns1 - WT	P53319	GND2	hit
-1.12708	28.9956	1.658e-08	8.33438e-07	cns1 - WT	Q07807	PUF3	candidate
-0.696693	33.1682	2.00165e-08	9.92206e-07	cns1 - WT	P19882	HSP60	no hit
1.89568	26.6345	2.35238e-08	1.15009e-06	cns1 - WT	Q07651	FMP45	hit
1.86019	26.8812	2.57112e-08	1.24005e-06	cns1 - WT	P39713	BDH2	hit
-1.02916	30.2739	2.98957e-08	1.42264e-06	cns1 - WT	P39714	BDH1	candidate
-1.6862	26.1551	3.25946e-08	1.52468e-06	cns1 - WT	P40989	GSC2	hit
0.878658	31.0887	3.28945e-08	1.52468e-06	cns1 - WT	P40582	GTT1	no hit
1.64617	26.5174	3.5919e-08	1.64353e-06	cns1 - WT	Q12164	POM33	hit
1.25825	30.6202	3.68978e-08	1.66694e-06	cns1 - WT	P36139	PET10	candidate
1.2379	29.3634	3.85975e-08	1.72193e-06	cns1 - WT	P40579	NRE1	candidate
-0.736248	33.0257	4.23454e-08	1.86581e-06	cns1 - WT	P41940	PSA1	no hit
3.96546	28.8127	4.38312e-08	1.90773e-06	cns1 - WT	P38079	YRO2	hit
-0.923904	31.7007	4.45373e-08	1.91511e-06	cns1 - WT	P28834	IDH1	no hit
0.698147	33.2733	4.57452e-08	1.94362e-06	cns1 - WT	P10592	SSA2	no hit
-2.57285	26.1996	5.00116e-08	2.08806e-06	cns1 - WT	P03871	REP1	hit
-0.609573	32.4666	5.03147e-08	2.08806e-06	cns1 - WT	P54115	ALD6	no hit
1.03569	29.0004	5.50363e-08	2.23683e-06	cns1 - WT	Q00772	SLT2	candidate
-0.776258	33.0717	5.529e-08	2.23683e-06	cns1 - WT	P14065	GCY1	no hit
-1.0518	29.8368	5.57798e-08	2.23683e-06	cns1 - WT	P36521	MRPL11	candidate
-0.726201	33.7416	5.6601e-08	2.24454e-06	cns1 - WT	P00358	TDH2	no hit
-0.946471	30.3732	5.73562e-08	2.2495e-06	cns1 - WT	P07991	CAR2	no hit
-1.07262	27.8716	5.96764e-08	2.2989e-06	cns1 - WT	P36534	MRPL40	candidate
1.6597	26.6212	5.99041e-08	2.2989e-06	cns1 - WT	Q03177		hit
-0.705205	33.7328	6.10816e-08	2.31915e-06	cns1 - WT	P38720	GND1	no hit
1.46292	26.688	6.38199e-08	2.39761e-06	cns1 - WT	P35727	BLI1	candidate
1.19292	28.2865	7.31163e-08	2.71825e-06	cns1 - WT	Q01217	ARG5,6	candidate
-1.88534	26.2092	7.92172e-08	2.9147e-06	cns1 - WT	P39002	FAA3	hit
-1.05072	30.2506	8.60026e-08	3.13207e-06	cns1 - WT	P00044	CYC1	candidate
0.998734	30.1591	8.80203e-08	3.17318e-06	cns1 - WT	Q04304		no hit
-0.615957	31.7365	9.53946e-08	3.40463e-06	cns1 - WT	P25087	ERG6	no hit
-2.18685	26.2733	1.13458e-07	4.00923e-06	cns1 - WT	Q12273		hit
-0.605157	33.5093	1.52334e-07	5.33019e-06	cns1 - WT	P08431	GAL7	no hit
-0.612291	30.9893	1.64258e-07	5.69161e-06	cns1 - WT	P53312	LSC2	no hit
-1.31524	28.0224	1.73624e-07	5.95832e-06	cns1 - WT	P38120	MRPS9	candidate
-0.590479	33.4856	1.87669e-07	6.37896e-06	cns1 - WT	P0CS90	SSC1	no hit
1.37088	29.261	1.9062e-07	6.41812e-06	cns1 - WT	Q12443	RTN2	candidate
-1.00218	30.2955	2.04839e-07	6.72567e-06	cns1 - WT	P32316	ACH1	candidate
-0.910668	29.461	2.05233e-07	6.72567e-06	cns1 - WT	P47165	XPT1	no hit
1.99106	26.1338	2.05407e-07	6.72567e-06	cns1 - WT	P53344	COS6	hit
1.40914	27.6946	2.08692e-07	6.77111e-06	cns1 - WT	P36013	MAE1	candidate
-1.203	30.4586	2.1542e-07	6.92642e-06	cns1 - WT	P19358	SAM2	candidate
-0.59883	31.7313	2.18238e-07	6.95438e-06	cns1 - WT	P07246	ADH3	no hit
0.954162	31.1269	2.22228e-07	7.01887e-06	cns1 - WT	Q00764	TPS1	no hit
-0.802029	32.4266	2.31505e-07	7.24774e-06	cns1 - WT	P39004	HXT7	no hit
-1.41833	26.2084	2.34713e-07	7.28426e-06	cns1 - WT	Q06644	PMT7	candidate
-0.828963	31.351	2.39261e-07	7.36139e-06	cns1 - WT	Q00955	ACC1	no hit
0.950689	30.3989	2.41723e-07	7.37359e-06	cns1 - WT	P31383	TPD3	no hit
-0.839725	31.7774	2.72817e-07	8.25155e-06	cns1 - WT	P02992	TUF1	no hit
-1.25822	25.9622	2.8287e-07	8.41993e-06	cns1 - WT	P38714	MSR1	candidate
0.699597	29.7754	2.83102e-07	8.41993e-06	cns1 - WT	P21264	ADE2	no hit
0.560123	33.3546	3.05656e-07	9.0156e-06	cns1 - WT	Q12230	LSP1	no hit
-1.70787	27.5462	3.1948e-07	9.3461e-06	cns1 - WT	P33313	CNS1	hit
-0.943562	28.4456	3.23199e-07	9.37803e-06	cns1 - WT	P12686	MRP13	no hit
-0.595259	31.8541	3.32421e-07	9.56783e-06	cns1 - WT	P28241	IDH2	no hit
0.552784	31.888	3.39888e-07	9.70447e-06	cns1 - WT	P38115	ARA1	no hit
1.26111	28.4324	3.48884e-07	9.88227e-06	cns1 - WT	P53111	ARI1	candidate
0.784222	34.5413	3.54405e-07	9.95963e-06	cns1 - WT	P38427	TSL1	no hit
0.658181	30.9306	3.87941e-07	1.07356e-05	cns1 - WT	P00431	CCP1	no hit
0.815071	30.4117	3.88034e-07	1.07356e-05	cns1 - WT	P38205	NCL1	no hit
-0.979778	29.4545	4.15352e-07	1.1403e-05	cns1 - WT	P40893	REE1	no hit
-0.884336	28.0157	4.19861e-07	1.14388e-05	cns1 - WT	Q12034	SLF1	no hit
-1.98138	26.2166	4.41868e-07	1.1874e-05	cns1 - WT	Q99271	NHA1	hit
0.923255	30.6558	4.43639e-07	1.1874e-05	cns1 - WT	P50107	GLO1	no hit
1.98775	26.8746	4.45816e-07	1.1874e-05	cns1 - WT	Q3E7B6	VMA9	hit
-0.790983	31.3003	5.25105e-07	1.38046e-05	cns1 - WT	P19262	KGD2	no hit
-0.974645	28.309	5.2722e-07	1.38046e-05	cns1 - WT	P53881	MRPL22	no hit
-0.838987	28.5184	5.29903e-07	1.38046e-05	cns1 - WT	P48415	SEC16	no hit
0.745928	29.3532	5.3539e-07	1.38464e-05	cns1 - WT	P40462	TMA108	no hit
-0.944588	28.0382	5.63325e-07	1.44641e-05	cns1 - WT	Q03430	RSM28	no hit
1.01386	32.0181	6.24641e-07	1.57333e-05	cns1 - WT	P40106	GPP2	candidate
-0.973262	28.937	6.28313e-07	1.57333e-05	cns1 - WT	P17558	PET123	no hit
-1.14507	32.1271	6.29153e-07	1.57333e-05	cns1 - WT	P39676	YHB1	candidate
1.79737	26.4689	6.30389e-07	1.57333e-05	cns1 - WT	P38695	HXT5	hit
-0.639674	31.1174	6.44439e-07	1.59722e-05	cns1 - WT	P08417	FUM1	no hit
0.702302	30.9299	7.02829e-07	1.72993e-05	cns1 - WT	P31688	TPS2	no hit
-0.849331	32.7697	7.20039e-07	1.75857e-05	cns1 - WT	P00360	TDH1	no hit
-1.0241	28.8114	7.24436e-07	1.75857e-05	cns1 - WT	D6VTK4	STE2	candidate
-1.8774	26.0297	7.29249e-07	1.75857e-05	cns1 - WT	Q06891	RAF1	hit
-0.806225	30.3756	7.37022e-07	1.76111e-05	cns1 - WT	Q02204	MRPL13	no hit
0.986979	31.3276	7.40171e-07	1.76111e-05	cns1 - WT	P14306	TFS1	no hit
-0.704453	29.1021	8.01003e-07	1.89323e-05	cns1 - WT	P21771	MRPS28	no hit
-1.14315	27.7427	8.19687e-07	1.92465e-05	cns1 - WT	P36519	MRPL7	candidate
1.69322	26.6226	8.53996e-07	1.9921e-05	cns1 - WT	P35735	SFK1	hit
-2.3149	26.6938	8.75916e-07	2.02978e-05	cns1 - WT	Q08422	TMC1	hit
0.695893	30.3509	8.81526e-07	2.02978e-05	cns1 - WT	Q08972	NEW1	no hit
-2.0572	26.7351	9.3178e-07	2.13175e-05	cns1 - WT	P0C2I9		hit
-0.988008	30.149	9.64779e-07	2.19318e-05	cns1 - WT	P36528	MRPL17	no hit
-0.662447	33.2761	1.00019e-06	2.25928e-05	cns1 - WT	P17505	MDH1	no hit
-0.527244	31.6705	1.01682e-06	2.28241e-05	cns1 - WT	P21954	IDP1	no hit
-2.0401	27.0914	1.05647e-06	2.33681e-05	cns1 - WT	P53824	SNZ2	hit
-0.572091	29.2712	1.06266e-06	2.33681e-05	cns1 - WT	Q01852	TIM44	no hit
-0.803413	29.0918	1.0637e-06	2.33681e-05	cns1 - WT	P53551	HHO1	no hit
-0.973475	28.8118	1.06725e-06	2.33681e-05	cns1 - WT	Q03246	MRPS17	no hit
-0.539517	31.2842	1.12261e-06	2.44305e-05	cns1 - WT	Q03558	OYE2	no hit
-0.573135	32.2628	1.14357e-06	2.46622e-05	cns1 - WT	P17967	PDI1	no hit
1.54822	26.4996	1.1615e-06	2.46622e-05	cns1 - WT	P08432	SPE1	hit
-2.37107	26.1731	1.16608e-06	2.46622e-05	cns1 - WT	P21268	FAR1	hit
-1.06106	30.0456	1.16881e-06	2.46622e-05	cns1 - WT	Q00402	NUM1	candidate
-1.15229	28.0925	1.17328e-06	2.46622e-05	cns1 - WT	P25039	MEF1	candidate
-0.684393	28.8622	1.17472e-06	2.46622e-05	cns1 - WT	P15424	MSS116	no hit
-0.734197	31.6903	1.18634e-06	2.47606e-05	cns1 - WT	P37012	PGM2	no hit
0.7256	31.0964	1.20161e-06	2.49333e-05	cns1 - WT	P53081	NIF3	no hit
-1.41769	25.9496	1.27945e-06	2.63951e-05	cns1 - WT	P47100		candidate
0.52415	32.11	1.29949e-06	2.66544e-05	cns1 - WT	Q00055	GPD1	no hit
-0.847242	27.9471	1.32586e-06	2.704e-05	cns1 - WT	P12687	MRP7	no hit
-2.30973	26.4114	1.36026e-06	2.75839e-05	cns1 - WT	P53899	CUZ1	hit
-0.959013	29.3086	1.42214e-06	2.86758e-05	cns1 - WT	P38988	GGC1	no hit
-0.806711	31.831	1.46357e-06	2.9241e-05	cns1 - WT	P22146	GAS1	no hit
-0.621581	31.7886	1.46656e-06	2.9241e-05	cns1 - WT	P53598	LSC1	no hit
-0.883207	31.8138	1.49591e-06	2.96605e-05	cns1 - WT	P00890	CIT1	no hit
-0.600205	32.2484	1.51811e-06	2.98744e-05	cns1 - WT	P09624	LPD1	no hit
0.854059	32.5617	1.52343e-06	2.98744e-05	cns1 - WT	P38616	YGP1	no hit
-0.566369	32.727	1.53993e-06	3.00329e-05	cns1 - WT	P07170	ADK1	no hit
-1.12925	28.3398	1.61002e-06	3.12291e-05	cns1 - WT	P32453	ATP11	candidate
-1.12636	28.0868	1.72349e-06	3.32291e-05	cns1 - WT	Q12019	MDN1	candidate
-0.515437	32.8352	1.73175e-06	3.32291e-05	cns1 - WT	P10659	SAM1	no hit
1.35325	34.1334	1.7567e-06	3.35276e-05	cns1 - WT	P22943	HSP12	candidate
1.25197	26.1531	1.76943e-06	3.35909e-05	cns1 - WT	Q06673	ECM30	candidate
-0.549069	32.9775	1.7807e-06	3.3626e-05	cns1 - WT	P32582	CYS4	no hit
-0.996695	28.6672	1.79519e-06	3.37213e-05	cns1 - WT	Q02950	MRP51	no hit
1.93425	26.78	1.85792e-06	3.46763e-05	cns1 - WT	Q02207	FOX2	hit
-1.05367	28.2912	1.86547e-06	3.46763e-05	cns1 - WT	P23369	MRPL25	candidate
-1.12738	26.6452	2.07808e-06	3.84283e-05	cns1 - WT	P23285	CPR2	candidate
0.967794	27.604	2.15832e-06	3.97064e-05	cns1 - WT	P29496	MCM5	no hit
0.528854	31.6073	2.33713e-06	4.27755e-05	cns1 - WT	P40024	ARB1	no hit
-0.558472	30.5601	2.36968e-06	4.31499e-05	cns1 - WT	Q12480	AIM45	no hit
-0.934965	28.9201	2.41292e-06	4.37143e-05	cns1 - WT	P54837	ERV25	no hit
-0.912192	29.299	2.4417e-06	4.40123e-05	cns1 - WT	P36525	MRPL24	no hit
0.938654	27.892	2.47859e-06	4.44526e-05	cns1 - WT	Q05948		no hit
-0.975908	28.295	2.49307e-06	4.44889e-05	cns1 - WT	P32902	MRP4	no hit
-0.673231	29.5347	2.56088e-06	4.54715e-05	cns1 - WT	Q04409	EMI2	no hit
-0.656871	30.9341	2.61504e-06	4.62033e-05	cns1 - WT	P32288	GLN1	no hit
-0.85557	28.9634	2.65333e-06	4.6649e-05	cns1 - WT	P36527	MRPL28	no hit
-0.550961	32.3776	2.70161e-06	4.7265e-05	cns1 - WT	P15891	ABP1	no hit
-0.688217	29.0923	2.8984e-06	5.04604e-05	cns1 - WT	P53909	AAH1	no hit
-0.843379	28.0067	2.96648e-06	5.13167e-05	cns1 - WT	P36517	MRPL4	no hit
-0.973814	28.0461	2.98155e-06	5.13167e-05	cns1 - WT	P33759	MRPS5	no hit
-0.660447	29.2581	3.0033e-06	5.13167e-05	cns1 - WT	P49017	COQ5	no hit
0.50155	30.6949	3.0051e-06	5.13167e-05	cns1 - WT	P40471	AYR1	no hit
0.841253	27.8394	3.10669e-06	5.2799e-05	cns1 - WT	P36037	DOA1	no hit
-0.630811	31.4571	3.1474e-06	5.32356e-05	cns1 - WT	P38934	BFR1	no hit
-1.39775	26.0836	3.16222e-06	5.32356e-05	cns1 - WT	Q12490		candidate
-0.85153	27.9536	3.24234e-06	5.43283e-05	cns1 - WT	P32611	RML2	no hit
-0.840169	28.7635	3.52218e-06	5.86196e-05	cns1 - WT	P47150	RSM7	no hit
-0.969494	28.3403	3.5313e-06	5.86196e-05	cns1 - WT	Q03976	RSM24	no hit
-1.06994	28.3184	3.60455e-06	5.95585e-05	cns1 - WT	P31334	MRPL9	candidate
-0.488025	34.2064	3.62542e-06	5.96274e-05	cns1 - WT	P04840	POR1	no hit
-0.596545	30.2767	3.65642e-06	5.98613e-05	cns1 - WT	P38066	RIB1	no hit
0.578474	28.9328	3.82136e-06	6.22759e-05	cns1 - WT	Q03264	NGL2	no hit
-0.635152	32.141	3.87049e-06	6.27899e-05	cns1 - WT	P16387	PDA1	no hit
0.752049	29.875	4.09629e-06	6.61523e-05	cns1 - WT	P38840	ARO9	no hit
0.627703	31.5247	4.33416e-06	6.96785e-05	cns1 - WT	Q12449	AHA1	no hit
-0.695853	28.6522	4.44064e-06	7.10702e-05	cns1 - WT	P10662	MRP1	no hit
-0.50105	30.2998	4.63892e-06	7.37468e-05	cns1 - WT	P53883	NOP13	no hit
0.856636	27.8122	4.64921e-06	7.37468e-05	cns1 - WT	Q03941	CAB5	no hit
-0.880432	29.9021	4.88813e-06	7.71935e-05	cns1 - WT	P40496	RSM25	no hit
1.81921	26.7499	5.18359e-06	8.14988e-05	cns1 - WT	P38293	UMP1	hit
0.681258	28.685	5.26096e-06	8.20959e-05	cns1 - WT	Q00362	CDC55	no hit
0.642412	29.6581	5.26757e-06	8.20959e-05	cns1 - WT	P30822	CRM1	no hit
-0.904992	27.9622	5.36809e-06	8.32987e-05	cns1 - WT	P53724	MRPL50	no hit
-1.5745	26.1985	5.65383e-06	8.73529e-05	cns1 - WT	Q12675	DNF2	hit
-0.816279	32.7815	5.77566e-06	8.85836e-05	cns1 - WT	P0CT04	PBI2	no hit
-0.515851	31.2684	5.78312e-06	8.85836e-05	cns1 - WT	Q00711	SDH1	no hit
-0.534296	32.7651	5.95882e-06	9.08847e-05	cns1 - WT	P07283	SEC53	no hit
0.425399	30.9675	6.07572e-06	9.22734e-05	cns1 - WT	P06208	LEU4	no hit
-0.637932	27.8459	6.85498e-06	0.000103667	cns1 - WT	Q08581	SLK19	no hit
-2.51414	26.4051	6.93719e-06	0.000104204	cns1 - WT	P47069	MPS3	hit
-2.30495	26.6869	6.94887e-06	0.000104204	cns1 - WT	P00175	CYB2	hit
-0.969172	29.2521	7.46162e-06	0.000111425	cns1 - WT	P27929	NAM9	no hit
-0.591367	34.2272	7.52772e-06	0.000111568	cns1 - WT	P04385	GAL1	no hit
-0.378553	32.1073	7.53374e-06	0.000111568	cns1 - WT	P07262	GDH1	no hit
0.775409	30.9126	7.7149e-06	0.000113779	cns1 - WT	P00425	COX5B	no hit
-0.712737	27.1011	7.89238e-06	0.000115917	cns1 - WT	P40033	RSM18	no hit
0.48906	30.9747	8.12817e-06	0.000118891	cns1 - WT	P53303	ZPR1	no hit
0.710917	29.397	8.22069e-06	0.000119373	cns1 - WT	P32356	NTH1	no hit
-1.01972	30.7463	8.22804e-06	0.000119373	cns1 - WT	P38773	DOG2	candidate
0.559358	30.6875	8.28461e-06	0.000119708	cns1 - WT	P14680	YAK1	no hit
-0.46867	31.6154	8.35246e-06	0.000120201	cns1 - WT	P38791	DYS1	no hit
0.735372	27.8362	8.56575e-06	0.000122776	cns1 - WT	P36095	VPS24	no hit
-0.966779	31.1357	8.6518e-06	0.000123513	cns1 - WT	P40043	RGI1	no hit
0.710512	28.5168	8.85312e-06	0.000125743	cns1 - WT	P36101	TCD2	no hit
-1.16395	30.7244	8.90431e-06	0.000125743	cns1 - WT	Q01532	LAP3	candidate
-1.44286	27.1804	8.9137e-06	0.000125743	cns1 - WT	P08425	MSF1	candidate
1.23798	26.4481	9.44401e-06	0.0001327	cns1 - WT	P40168		candidate
-0.832296	27.8055	9.98902e-06	0.000139807	cns1 - WT	Q06630	MHR1	no hit
0.450705	31.3566	1.00291e-05	0.00013982	cns1 - WT	P47079	CCT8	no hit
0.789041	33.7401	1.01087e-05	0.000140382	cns1 - WT	O14467	MBF1	no hit
1.31388	26.244	1.03947e-05	0.000143794	cns1 - WT	P40169		candidate
-0.655234	29.8119	1.05297e-05	0.000145099	cns1 - WT	P50085	PHB2	no hit
-0.748038	30.8856	1.06105e-05	0.000145649	cns1 - WT	P38264	PHO88	no hit
0.435728	29.5146	1.0684e-05	0.000145739	cns1 - WT	P00937	TRP3	no hit
1.28728	25.9294	1.06987e-05	0.000145739	cns1 - WT	Q01389	BCK1	candidate
1.5169	26.3031	1.09573e-05	0.000148695	cns1 - WT	P53719		hit
-0.862569	27.441	1.14303e-05	0.000154525	cns1 - WT	P19516	COX11	no hit
-0.747337	30.3927	1.15132e-05	0.000155059	cns1 - WT	P37292	SHM1	no hit
-1.05258	28.3733	1.17235e-05	0.000157297	cns1 - WT	P27810	KTR1	candidate
0.439804	30.5702	1.22478e-05	0.000163717	cns1 - WT	Q05050	EIS1	no hit
1.057	29.5977	1.25911e-05	0.000167216	cns1 - WT	P00410	COX2	candidate
-0.871208	28.3957	1.26033e-05	0.000167216	cns1 - WT	P32047	MLF3	no hit
-1.25194	25.9926	1.26667e-05	0.000167435	cns1 - WT	Q06324	MMR1	candidate
0.641381	30.8393	1.27566e-05	0.000168001	cns1 - WT	P41807	VMA13	no hit
0.457619	31.1574	1.28678e-05	0.000168842	cns1 - WT	P32614	FRD1	no hit
3.49811	28.9312	1.29183e-05	0.000168885	cns1 - WT	P01094	PAI3	hit
-1.02286	25.9325	1.30272e-05	0.000169686	cns1 - WT	P25628	ARE1	candidate
-1.27789	26.3881	1.34037e-05	0.000173956	cns1 - WT	P40892		candidate
-0.920222	30.1019	1.35829e-05	0.000175643	cns1 - WT	Q3E841	EGO4	no hit
-0.805867	29.4246	1.41208e-05	0.000181652	cns1 - WT	P32621	GDA1	no hit
0.520702	28.9777	1.41494e-05	0.000181652	cns1 - WT	Q06336	GGA1	no hit
-0.718823	28.6675	1.42909e-05	0.000182811	cns1 - WT	P07253	CBP6	no hit
-0.674931	31.7535	1.43908e-05	0.000183432	cns1 - WT	P47176	BAT2	no hit
1.49401	26.652	1.44668e-05	0.000183744	cns1 - WT	Q03714	USA1	candidate
0.535026	29.782	1.46446e-05	0.000185343	cns1 - WT	Q12387	MDM20	no hit
0.639178	29.3344	1.48183e-05	0.000186879	cns1 - WT	P40032	TPA1	no hit
-0.954512	28.1488	1.49011e-05	0.000187261	cns1 - WT	Q01163	RSM23	no hit
-0.790404	28.5576	1.50403e-05	0.000188346	cns1 - WT	P32388	MRP49	no hit
-0.828639	30.7679	1.56293e-05	0.000195038	cns1 - WT	P35180	TOM20	no hit
-0.565918	29.1404	1.60772e-05	0.000199929	cns1 - WT	P38341	MIC12	no hit
0.747857	28.4687	1.62102e-05	0.000200882	cns1 - WT	P42937	YCH1	no hit
0.693435	28.9641	1.6337e-05	0.000201753	cns1 - WT	P38314	SDS24	no hit
-0.926019	26.0183	1.6777e-05	0.000206473	cns1 - WT	P07236	MST1	no hit
-1.24515	28.7011	1.71775e-05	0.000210676	cns1 - WT	P38993	FET3	candidate
0.598932	29.8418	1.73895e-05	0.000212545	cns1 - WT	Q92317	NCB2	no hit
0.667375	31.4781	1.88836e-05	0.000229574	cns1 - WT	P38715	GRE3	no hit
-0.536201	29.3088	1.89702e-05	0.000229574	cns1 - WT	P32904	MRPL6	no hit
-0.720238	27.914	1.90998e-05	0.000229574	cns1 - WT	P38175	MRP21	no hit
-0.588841	28.7305	1.91006e-05	0.000229574	cns1 - WT	P38225	FAT1	no hit
1.1644	26.2785	1.91044e-05	0.000229574	cns1 - WT	P33310	MDL1	candidate
-0.634323	28.8266	1.92084e-05	0.00023005	cns1 - WT	P54964	REX2	no hit
-0.694879	28.2343	1.95567e-05	0.000233317	cns1 - WT	P08466	NUC1	no hit
-1.20081	25.9287	1.9612e-05	0.000233317	cns1 - WT	P0CX09	MAN2	candidate
-0.371793	32.9145	1.9734e-05	0.000233989	cns1 - WT	P07257	QCR2	no hit
-0.797039	28.6514	2.06131e-05	0.000243603	cns1 - WT	P36523	MRPL15	no hit
0.704899	27.7713	2.08772e-05	0.00024591	cns1 - WT	P40485	SLM1	no hit
0.567488	32.1928	2.12455e-05	0.000249425	cns1 - WT	P39522	ILV3	no hit
0.564014	29.8446	2.16582e-05	0.000253437	cns1 - WT	Q06142	KAP95	no hit
-0.479759	29.3797	2.26148e-05	0.000263766	cns1 - WT	Q02776	TIM50	no hit
0.722209	27.6	2.29763e-05	0.000267109	cns1 - WT	Q12753	HAA1	no hit
-0.652739	28.3353	2.31979e-05	0.000268809	cns1 - WT	P34909	MOT2	no hit
-0.473591	31.3473	2.33864e-05	0.000270116	cns1 - WT	P28777	ARO2	no hit
-1.09214	27.5155	2.36977e-05	0.00027283	cns1 - WT	Q06678	MRPL35	candidate
-0.546185	29.3083	2.42585e-05	0.000278	cns1 - WT	P23776	EXG1	no hit
-0.626836	30.168	2.43026e-05	0.000278	cns1 - WT	P06738	GPH1	no hit
-0.738133	28.1109	2.46717e-05	0.000280819	cns1 - WT	P25655	CDC39	no hit
-0.551022	29.56	2.47064e-05	0.000280819	cns1 - WT	P06785	CDC21	no hit
0.78529	27.4013	2.56843e-05	0.000291007	cns1 - WT	Q99176	SRN2	no hit
0.872439	27.4327	2.61488e-05	0.000295333	cns1 - WT	P46970	NMD5	no hit
-0.831921	28.8689	2.63238e-05	0.000295521	cns1 - WT	P16603	NCP1	no hit
-0.503177	28.6203	2.63311e-05	0.000295521	cns1 - WT	P38797	PTC7	no hit
0.501637	30.7433	2.73159e-05	0.000305613	cns1 - WT	P30624	FAA1	no hit
-0.531838	31.1541	2.76151e-05	0.000307995	cns1 - WT	P52910	ACS2	no hit
-2.29581	26.6514	2.85875e-05	0.000317847	cns1 - WT	O75012	MRP10	hit
0.64236	30.3626	2.89187e-05	0.000320531	cns1 - WT	P38698	PPX1	no hit
0.338522	32.1336	2.9226e-05	0.000322933	cns1 - WT	P53691	CPR6	no hit
-0.515379	28.4411	2.97146e-05	0.000327319	cns1 - WT	P36775	PIM1	no hit
-0.480334	31.3038	3.05798e-05	0.000335813	cns1 - WT	P47120	LIA1	no hit
-0.795315	30.1141	3.08618e-05	0.000336907	cns1 - WT	P53875	MRPL19	no hit
-1.18529	26.1232	3.08682e-05	0.000336907	cns1 - WT	Q12082	DMO2	candidate
-0.989733	25.997	3.10041e-05	0.000337359	cns1 - WT	P11325	NAM2	no hit
-0.550031	32.3221	3.14398e-05	0.00034106	cns1 - WT	P32473	PDB1	no hit
-0.681016	28.0109	3.17245e-05	0.000342538	cns1 - WT	P32474	EUG1	no hit
-1.03407	30.3747	3.1768e-05	0.000342538	cns1 - WT	P21147	OLE1	candidate
-0.533557	31.735	3.24366e-05	0.000348694	cns1 - WT	P01098	STF1	no hit
1.05659	25.9057	3.26832e-05	0.000350289	cns1 - WT	P33312	RIB7	candidate
-0.714893	29.9307	3.39313e-05	0.000360254	cns1 - WT	P40029	MXR1	no hit
-0.674241	30.5469	3.39551e-05	0.000360254	cns1 - WT	P11154	PYC1	no hit
-0.409416	31.273	3.39824e-05	0.000360254	cns1 - WT	Q12178	FCY1	no hit
-0.763574	32.4517	3.40167e-05	0.000360254	cns1 - WT	P31787	ACB1	no hit
-0.655069	29.3214	3.51839e-05	0.000371513	cns1 - WT	P40078	NSA2	no hit
-1.20716	26.9478	3.55363e-05	0.000374127	cns1 - WT	P32660	DNF1	candidate
0.716876	27.3014	3.60217e-05	0.000378122	cns1 - WT	Q12504	RKM4	no hit
-0.570803	31.3302	3.64116e-05	0.000381094	cns1 - WT	P21801	SDH2	no hit
0.418649	33.7395	3.66875e-05	0.000382859	cns1 - WT	P33442	RPS1A	no hit
0.673617	29.5175	3.69512e-05	0.000384486	cns1 - WT	P36059		no hit
0.645243	27.8266	3.71377e-05	0.000385304	cns1 - WT	P36076	CAB3	no hit
0.701013	29.1508	3.72877e-05	0.000385738	cns1 - WT	P28319	CWP1	no hit
-0.385045	30.4724	3.79873e-05	0.00039184	cns1 - WT	P32602	SEC17	no hit
-0.886081	28.1583	3.84211e-05	0.000395172	cns1 - WT	P56628	RPL22B	no hit
-1.06227	25.9292	3.86635e-05	0.000396523	cns1 - WT	P53736		candidate
0.512094	28.2219	3.91969e-05	0.000400842	cns1 - WT	Q06679	UTP4	no hit
-0.87766	27.6879	3.93265e-05	0.000401018	cns1 - WT	Q12404	MPD1	no hit
0.530067	28.6432	3.95578e-05	0.000402227	cns1 - WT	P32501	GCD6	no hit
0.522808	28.531	3.98783e-05	0.000404335	cns1 - WT	P33307	CSE1	no hit
-0.459089	33.7931	4.15367e-05	0.000419297	cns1 - WT	P34760	TSA1	no hit
1.99637	26.6664	4.1589e-05	0.000419297	cns1 - WT	Q03920	MTQ2	hit
-0.890349	28.8662	4.31701e-05	0.000434012	cns1 - WT	P22354	MRPL20	no hit
0.368399	33.9545	4.3883e-05	0.00043994	cns1 - WT	P15108	HSC82	no hit
0.584385	31.8213	4.42057e-05	0.000441006	cns1 - WT	Q12522	TIF6	no hit
-0.986648	25.8009	4.42366e-05	0.000441006	cns1 - WT	P41821	MID1	no hit
0.68328	28.8731	4.50934e-05	0.000448296	cns1 - WT	Q07825	FRA1	no hit
0.659834	29.0663	4.55934e-05	0.000452008	cns1 - WT	Q04336		no hit
0.52684	28.3798	4.65678e-05	0.000460389	cns1 - WT	Q12056	ISU2	no hit
-0.844755	28.8561	4.67499e-05	0.000460913	cns1 - WT	P53292	MRPS35	no hit
1.04541	26.2033	4.69536e-05	0.000461646	cns1 - WT	Q02733	IRC15	candidate
0.766814	31.9346	4.71566e-05	0.000462368	cns1 - WT	P39726	GCV3	no hit
0.480187	32.4946	4.77906e-05	0.0004673	cns1 - WT	P25294	SIS1	no hit
-0.69749	28.535	4.87757e-05	0.000474925	cns1 - WT	Q02772	PET191	no hit
-0.82673	28.9466	4.88365e-05	0.000474925	cns1 - WT	P33333	SLC1	no hit
-0.545843	31.8163	4.90027e-05	0.000475246	cns1 - WT	P39954	SAH1	no hit
-0.42657	31.9179	4.96012e-05	0.000479748	cns1 - WT	P54839	ERG13	no hit
-0.620711	27.9718	5.03341e-05	0.00048552	cns1 - WT	P13045	GAL3	no hit
0.902499	27.3773	5.10928e-05	0.00049151	cns1 - WT	P36048	SNU114	no hit
0.869958	28.8265	5.12493e-05	0.00049169	cns1 - WT	P38756	TCD1	no hit
-1.17567	25.8334	5.17557e-05	0.000495217	cns1 - WT	P10127	ADH4	candidate
-1.11421	26.4558	5.20071e-05	0.000496292	cns1 - WT	P22768	ARG1	candidate
-0.872478	29.0622	5.26789e-05	0.000499587	cns1 - WT	P38288	TOS1	no hit
-0.823723	28.1807	5.27e-05	0.000499587	cns1 - WT	P38771	RRF1	no hit
0.432588	31.835	5.27723e-05	0.000499587	cns1 - WT	P07342	ILV2	no hit
0.292971	32.4139	5.3437e-05	0.000503605	cns1 - WT	P25491	YDJ1	no hit
-3.00719	28.9055	5.34789e-05	0.000503605	cns1 - WT	P0C2J0		hit
0.44665	28.7511	5.39193e-05	0.000505682	cns1 - WT	P30665	MCM4	no hit
-0.500957	29.0955	5.39828e-05	0.000505682	cns1 - WT	P27466	CMK1	no hit
-0.783969	30.8708	5.43145e-05	0.000507457	cns1 - WT	P35176	CPR5	no hit
0.507663	29.3182	5.4662e-05	0.000508779	cns1 - WT	P32337	PSE1	no hit
0.441307	31.4398	5.47411e-05	0.000508779	cns1 - WT	Q04373	PUF6	no hit
-0.600966	27.8943	5.58908e-05	0.000518115	cns1 - WT	P05374	CHO2	no hit
1.64185	26.7394	5.61015e-05	0.000518721	cns1 - WT	P39083	RGA1	hit
-0.473496	33.1224	5.62684e-05	0.000518919	cns1 - WT	P09457	ATP5	no hit
-0.670335	28.8859	5.74819e-05	0.000528488	cns1 - WT	P38069	MNN2	no hit
-0.357024	31.179	5.76021e-05	0.000528488	cns1 - WT	P07213	TOM70	no hit
-0.626142	28.5163	5.87995e-05	0.000538091	cns1 - WT	Q08230	SDH5	no hit
-0.57441	29.007	5.9147e-05	0.000539887	cns1 - WT	P10614	ERG11	no hit
-1.12075	26.1342	5.99331e-05	0.000545667	cns1 - WT	P40546	FAF1	candidate
1.02017	25.8985	6.06626e-05	0.000550902	cns1 - WT	Q12224	RLM1	candidate
-0.405954	32.3383	6.20768e-05	0.00056128	cns1 - WT	P38077	ATP3	no hit
-0.445635	29.7542	6.21199e-05	0.00056128	cns1 - WT	P38281	APD1	no hit
-1.0111	25.7795	6.48542e-05	0.000584507	cns1 - WT	Q04179	URH1	candidate
0.63844	27.8271	6.50995e-05	0.00058524	cns1 - WT	P40483		no hit
-1.29241	26.0123	6.6807e-05	0.000599081	cns1 - WT	P17121	SAC7	candidate
-1.4594	26.0837	6.7246e-05	0.000601507	cns1 - WT	P36035	JEN1	candidate
-0.375876	32.1727	6.9335e-05	0.000618641	cns1 - WT	P29952	PMI40	no hit
-0.386369	29.991	7.09898e-05	0.000631827	cns1 - WT	P09733	TUB1	no hit
0.711857	27.6136	7.13915e-05	0.000633822	cns1 - WT	Q04213	IOC4	no hit
0.557228	27.2179	7.17219e-05	0.000635175	cns1 - WT	Q06629	HDA2	no hit
0.450813	30.328	7.39397e-05	0.000653195	cns1 - WT	P00498	HIS1	no hit
-0.453125	28.4105	7.42245e-05	0.000654092	cns1 - WT	Q02159	UBC7	no hit
-1.49257	26.3209	7.51203e-05	0.000660356	cns1 - WT	Q03533	TDA1	candidate
1.68888	26.5714	7.60301e-05	0.000666711	cns1 - WT	P40492	FYV10	hit
-0.81154	32.229	7.65894e-05	0.000669969	cns1 - WT	P38248	ECM33	no hit
-0.639229	29.3698	7.70373e-05	0.00067224	cns1 - WT	Q04599	MRPL1	no hit
0.378159	30.9342	7.91115e-05	0.000688656	cns1 - WT	P16649	TUP1	no hit
-1.10667	27.7227	7.97958e-05	0.000692923	cns1 - WT	P38992	SUR2	candidate
-0.937427	28.9017	8.16612e-05	0.0007074	cns1 - WT	Q3E7B2	COA3	no hit
0.973063	26.3088	8.45308e-05	0.000730485	cns1 - WT	P42936		no hit
-0.890778	27.6275	8.47386e-05	0.000730512	cns1 - WT	P38064	MRPL16	no hit
-0.467571	30.6433	8.53484e-05	0.000733996	cns1 - WT	P80210	ADE12	no hit
0.55884	27.3713	8.59301e-05	0.000737223	cns1 - WT	P32364	SMY1	no hit
0.446897	34.0706	8.63654e-05	0.000738077	cns1 - WT	P49167	RPL38	no hit
-0.664673	28.6459	8.64433e-05	0.000738077	cns1 - WT	Q02608	MRPS16	no hit
0.629952	29.2392	8.7851e-05	0.000748306	cns1 - WT	P38217	KAP104	no hit
0.661197	27.6457	9.01569e-05	0.000766119	cns1 - WT	P25371	ADP1	no hit
-0.528289	30.7134	9.12967e-05	0.000773961	cns1 - WT	P42940	CIR1	no hit
-0.884161	29.9613	9.32363e-05	0.000785422	cns1 - WT	Q12692	HTZ1	no hit
-0.827284	25.6937	9.326e-05	0.000785422	cns1 - WT	P32900	SKG6	no hit
0.593509	28.4915	9.33087e-05	0.000785422	cns1 - WT	P14747	CMP2	no hit
0.96386	26.6791	9.57177e-05	0.000800916	cns1 - WT	P32644	ECM32	no hit
1.05396	26.2495	9.57693e-05	0.000800916	cns1 - WT	P40054	SER3	candidate
0.49628	28.9981	9.58227e-05	0.000800916	cns1 - WT	Q05778	PBA1	no hit
-0.915929	29.8181	9.64806e-05	0.00080325	cns1 - WT	P22353	MRPL8	no hit
-0.645451	27.9309	9.6552e-05	0.00080325	cns1 - WT	P32898	CYM1	no hit
-0.60851	30.6002	9.71493e-05	0.000805787	cns1 - WT	P32319	PEP1	no hit
-0.578992	27.98	9.76994e-05	0.000805787	cns1 - WT	P21560	CBP3	no hit
-0.445117	30.3728	9.77055e-05	0.000805787	cns1 - WT	Q04178	HPT1	no hit
-0.624339	29.2606	9.78284e-05	0.000805787	cns1 - WT	P20084	MRPL33	no hit
0.41694	30.7056	9.81879e-05	0.000805787	cns1 - WT	P39077	CCT3	no hit
-0.471002	28.6466	9.82116e-05	0.000805787	cns1 - WT	P35178	RRP1	no hit
-0.608826	28.2571	9.87325e-05	0.000808202	cns1 - WT	P27637	BUD14	no hit
-1.0622	25.9543	9.943e-05	0.00081205	cns1 - WT	Q06179	FMP27	candidate
0.714037	27.6272	0.000100193	0.00081641	cns1 - WT	Q12362	RIB2	no hit
0.40168	30.4423	0.000101419	0.000824516	cns1 - WT	P06103	PRT1	no hit
-0.82239	33.6002	0.000101719	0.000824735	cns1 - WT	P38221	CDS1	no hit
0.657986	28.776	0.000101908	0.000824735	cns1 - WT	Q05881		no hit
0.480555	28.9145	0.000102804	0.000830109	cns1 - WT	P38688	SRP72	no hit
-0.755978	29.6797	0.000103123	0.000830807	cns1 - WT	P51998	YML6	no hit
-0.657632	30.1964	0.000103839	0.000834688	cns1 - WT	Q04013	YHM2	no hit
0.431356	32.5184	0.000104307	0.000835664	cns1 - WT	Q12363	WTM1	no hit
-2.47941	27.434	0.000104429	0.000835664	cns1 - WT	P53341	MAL12	hit
0.500286	28.7009	0.000105844	0.000842649	cns1 - WT	P40343	VPS27	no hit
-0.804235	28.5559	0.000105884	0.000842649	cns1 - WT	Q12287	COX17	no hit
-0.749432	27.3451	0.00010601	0.000842649	cns1 - WT	P42847	MRPS18	no hit
0.396569	29.5638	0.000106962	0.00084748	cns1 - WT	Q06106	MRD1	no hit
-0.661809	31.275	0.000107093	0.00084748	cns1 - WT	P53163	MNP1	no hit
-0.891466	25.8608	0.000108537	0.000856317	cns1 - WT	P00331	ADH2	no hit
-0.641478	28.3986	0.000108689	0.000856317	cns1 - WT	P38074	HMT1	no hit
-1.22475	26.0078	0.000112492	0.000884329	cns1 - WT	Q08223	AIM39	candidate
-1.54524	26.58	0.000113078	0.00088698	cns1 - WT	P39543	SOP4	hit
0.361307	32.6224	0.000113396	0.00088752	cns1 - WT	P15705	STI1	no hit
0.529735	28.509	0.000116099	0.000906691	cns1 - WT	P40096	BUR6	no hit
-0.848592	28.95	0.000117184	0.000913164	cns1 - WT	Q12487	MRPL23	no hit
-0.759719	28.0653	0.000117974	0.000917125	cns1 - WT	P06182	CYC3	no hit
-0.262826	32.6181	0.000118206	0.000917125	cns1 - WT	P46367	ALD4	no hit
1.65625	27.1274	0.000119561	0.000925627	cns1 - WT	P53930	YAF9	hit
-0.371667	29.8612	0.000124659	0.000963006	cns1 - WT	Q05515	SVF1	no hit
-0.536997	30.9746	0.000125505	0.000967449	cns1 - WT	P40215	NDE1	no hit
-0.859395	28.5406	0.000126274	0.000971279	cns1 - WT	P40858	MRPL49	no hit
-1.37697	26.7897	0.000126637	0.000971972	cns1 - WT	P33296	UBC6	candidate
0.47251	30.7893	0.000127115	0.000973551	cns1 - WT	Q12220	DIP2	no hit
-0.682991	28.559	0.000127837	0.000976978	cns1 - WT	P11353	HEM13	no hit
0.399503	28.5872	0.000128373	0.000978979	cns1 - WT	Q06677	SWA2	no hit
1.22893	27.0922	0.000131067	0.000996582	cns1 - WT	Q12523		candidate
0.556671	29.1485	0.000131239	0.000996582	cns1 - WT	P38922	HRB1	no hit
-0.476096	29.6851	0.000131732	0.000998202	cns1 - WT	Q9P305	IGO2	no hit
-0.933131	27.8779	0.000132045	0.000998449	cns1 - WT	P04803	MSW1	no hit
0.806164	27.3965	0.000132612	0.00100043	cns1 - WT	Q04066	BNA7	no hit
-0.434504	30.5153	0.000132868	0.00100043	cns1 - WT	Q12434	RDI1	no hit
-1.71694	25.9371	0.000138747	0.001042	cns1 - WT	P11972	SST2	candidate
0.266104	34.6871	0.000139186	0.001042	cns1 - WT	P10591	SSA1	no hit
-0.75366	26.265	0.000139265	0.001042	cns1 - WT	P02381	VAR1	no hit
0.700524	27.5953	0.000139964	0.00104505	cns1 - WT	P53078	SDT1	no hit
-0.615479	30.0709	0.000144991	0.00108032	cns1 - WT	P32472	FPR2	no hit
-0.896073	29.4159	0.000145871	0.00108461	cns1 - WT	P87108	TIM10	no hit
-0.400125	29.0716	0.00014704	0.0010891	cns1 - WT	P25375	PRD1	no hit
-0.978876	25.8176	0.000147564	0.0010891	cns1 - WT	P39113	CAT8	no hit
-1.07358	27.2895	0.000147585	0.0010891	cns1 - WT	Q12288		candidate
-0.406545	32.0657	0.000147695	0.0010891	cns1 - WT	P00128	QCR7	no hit
0.650349	28.8286	0.00014817	0.00109035	cns1 - WT	P38970	HAL5	no hit
-0.631873	28.3377	0.000149259	0.0010961	cns1 - WT	P36516	MRPL3	no hit
-0.574945	28.2079	0.00015164	0.00110991	cns1 - WT	P34217	PIN4	no hit
-0.347265	32.8844	0.000151762	0.00110991	cns1 - WT	P53912		no hit
-0.436745	30.698	0.000153687	0.0011217	cns1 - WT	P05373	HEM2	no hit
0.697178	27.8266	0.000154608	0.0011246	cns1 - WT	P36104	SWD2	no hit
0.823946	26.9271	0.000154715	0.0011246	cns1 - WT	P20053	PRP4	no hit
0.65294	30.0108	0.000156799	0.00113743	cns1 - WT	P38260	FES1	no hit
-0.845175	27.8799	0.000157553	0.00114058	cns1 - WT	Q08237	REX4	no hit
-1.21713	26.0271	0.000159271	0.00115068	cns1 - WT	P17064	FCY2	candidate
0.800601	25.8837	0.000161236	0.00116253	cns1 - WT	P40308	TGL3	no hit
-0.724283	27.1249	0.000163409	0.00117582	cns1 - WT	P39001	UME6	no hit
-1.16896	26.0821	0.000164566	0.00118177	cns1 - WT	P08456	CHO1	candidate
-0.600461	31.4068	0.000165859	0.00118866	cns1 - WT	P37299	QCR10	no hit
-1.03342	25.9791	0.000167822	0.00119998	cns1 - WT	P38084	BAP2	candidate
0.571509	28.0715	0.000168112	0.00119998	cns1 - WT	Q12344	GYP5	no hit
0.366601	30.1915	0.000170786	0.00121664	cns1 - WT	P53250	TWF1	no hit
-0.415409	31.8159	0.000171453	0.00121895	cns1 - WT	P36010	YNK1	no hit
0.514398	29.0962	0.000172978	0.00122593	cns1 - WT	P53893	RIA1	no hit
0.344548	30.0502	0.000173121	0.00122593	cns1 - WT	P41811	SEC27	no hit
0.724677	28.3117	0.000176652	0.00124846	cns1 - WT	Q12355	PST1	no hit
1.23885	26.0159	0.000179444	0.00126568	cns1 - WT	P10663	MRP2	candidate
0.455174	30.135	0.000180259	0.00126597	cns1 - WT	P39968	VAC8	no hit
0.275932	33.2893	0.00018033	0.00126597	cns1 - WT	P37302	APE3	no hit
-0.396416	31.2677	0.000180549	0.00126597	cns1 - WT	P07143	CYT1	no hit
-0.655415	29.246	0.000184128	0.00128853	cns1 - WT	P39704	ERP2	no hit
-0.432998	31.8071	0.000185189	0.00129343	cns1 - WT	Q04869		no hit
-0.588599	31.1101	0.000186271	0.00129844	cns1 - WT	P31382	PMT2	no hit
0.763078	25.8778	0.000187935	0.00130245	cns1 - WT	P53851	TEX1	no hit
0.593916	28.7823	0.000188136	0.00130245	cns1 - WT	P32767	KAP122	no hit
-1.1185	25.8996	0.000188261	0.00130245	cns1 - WT	Q07442	BDF2	candidate
-0.618416	31.7465	0.000188306	0.00130245	cns1 - WT	P25605	ILV6	no hit
-0.407858	31.7869	0.000194468	0.00134247	cns1 - WT	P19097	FAS2	no hit
-0.77377	26.5496	0.000199555	0.00137493	cns1 - WT	Q12403	ERP3	no hit
-0.293665	33.8917	0.000200907	0.00138158	cns1 - WT	P07251	ATP1	no hit
-0.494806	27.9071	0.000202842	0.0013922	cns1 - WT	Q03786		no hit
0.705182	28.5514	0.00020532	0.0014065	cns1 - WT	Q04120	TSA2	no hit
-0.606914	26.6266	0.00020602	0.00140859	cns1 - WT	Q08960	TYW1	no hit
0.407811	30.04	0.000207631	0.00141689	cns1 - WT	P38628	PCM1	no hit
0.669934	26.874	0.000210775	0.0014356	cns1 - WT	Q05468	RQC1	no hit
0.429382	30.1688	0.000213322	0.00145019	cns1 - WT	P28495	CAP1	no hit
0.760635	27.0615	0.000213985	0.00145141	cns1 - WT	Q12429	DPH6	no hit
-0.566266	27.9931	0.000214616	0.00145141	cns1 - WT	P69850	DAD3	no hit
0.567724	29.7234	0.000214722	0.00145141	cns1 - WT	P36018	YPT52	no hit
-0.549691	28.2947	0.000216331	0.00145892	cns1 - WT	P18900	COQ1	no hit
1.91672	26.3079	0.000216651	0.00145892	cns1 - WT	Q08213	NGL1	candidate
-0.537221	29.8536	0.000219369	0.00147444	cns1 - WT	Q06493	YLH47	no hit
-0.628721	27.0333	0.000223144	0.00149566	cns1 - WT	P14063	MRPL31	no hit
2.23781	27.5384	0.000223581	0.00149566	cns1 - WT	Q12277	RRP42	candidate
0.549057	30.0248	0.000224178	0.00149566	cns1 - WT	P36152	DRE2	no hit
0.448959	32.9363	0.000224202	0.00149566	cns1 - WT	P25293	NAP1	no hit
-1.16218	25.8307	0.00022634	0.0015051	cns1 - WT	Q05809	COA4	candidate
-0.513256	27.6843	0.000226461	0.0015051	cns1 - WT	Q3E747		no hit
-1.32866	26.9042	0.000232475	0.00154093	cns1 - WT	P53728	CPR8	candidate
-0.695238	28.1918	0.000232716	0.00154093	cns1 - WT	Q08818	MSC6	no hit
2.24022	27.6653	0.000246203	0.00162722	cns1 - WT	P15732	UBC5	candidate
0.374895	31.4825	0.000251037	0.0016561	cns1 - WT	P05453	SUP35	no hit
-0.756609	28.2689	0.000253572	0.00166974	cns1 - WT	P22135	ATP12	no hit
0.658025	29.199	0.000254664	0.00167384	cns1 - WT	P53275		no hit
0.538743	28.9625	0.000255181	0.00167416	cns1 - WT	P53725	MPP6	no hit
-0.790037	26.1418	0.000257661	0.00168732	cns1 - WT	Q06668	OMS1	no hit
0.508304	29.7212	0.00025852	0.00168985	cns1 - WT	Q04600	TMA64	no hit
-0.596412	29.1132	0.000259359	0.00169224	cns1 - WT	P32478	HSP150	no hit
-0.324119	31.1918	0.000259883	0.00169256	cns1 - WT	Q02784	GRX5	no hit
0.513228	28.2193	0.000260668	0.00169458	cns1 - WT	P38144	ISW1	no hit
-0.583404	29.2252	0.000262543	0.00170366	cns1 - WT	Q07362	PBP4	no hit
0.691354	28.1991	0.000263765	0.00170849	cns1 - WT	P41318	LST8	no hit
0.641386	32.7087	0.000272351	0.00176091	cns1 - WT	P29453	RPL8B	no hit
-0.595615	28.8913	0.000275178	0.00177528	cns1 - WT	Q12272	TPT1	no hit
-0.387389	34.2694	0.000275568	0.00177528	cns1 - WT	P00330	ADH1	no hit
0.88603	26.1599	0.000280287	0.00180242	cns1 - WT	P22140	EPT1	no hit
-0.520772	27.493	0.000282645	0.00181431	cns1 - WT	Q05635	RNH202	no hit
0.429918	28.7626	0.00028734	0.00184114	cns1 - WT	P53095	DSD1	no hit
-0.910068	27.368	0.000288348	0.00184429	cns1 - WT	P21951	POL2	no hit
-0.577103	29.3055	0.000292901	0.00186924	cns1 - WT	Q3E7A4	CMC2	no hit
-0.607532	27.5864	0.000293296	0.00186924	cns1 - WT	P54781	ERG5	no hit
-0.397911	31.9964	0.000301582	0.00191862	cns1 - WT	P38911	FPR3	no hit
-0.53503	28.4912	0.000303677	0.00192851	cns1 - WT	P38137	PCS60	no hit
-0.491245	29.1927	0.000306675	0.00194409	cns1 - WT	P53183	YGL039W	no hit
-0.661083	29.4059	0.000308787	0.00195401	cns1 - WT	P32803	EMP24	no hit
-0.513805	29.7089	0.000313749	0.00198189	cns1 - WT	P42938	TDA10	no hit
-0.597408	26.7348	0.000318132	0.00200603	cns1 - WT	P53950	VAC7	no hit
0.463042	29.1702	0.000319561	0.00201149	cns1 - WT	Q99257	MEX67	no hit
-0.493199	30.2984	0.000320553	0.00201418	cns1 - WT	P32377	MVD1	no hit
-0.629128	27.9281	0.00032388	0.00203151	cns1 - WT	P38130	KTR3	no hit
-0.406332	32.0531	0.000324916	0.00203443	cns1 - WT	Q01519	COX12	no hit
0.347955	30.8174	0.000328045	0.00205043	cns1 - WT	P32799	COX13	no hit
0.524604	29.545	0.000328873	0.00205201	cns1 - WT	Q12400	TRM10	no hit
0.690231	32.5461	0.00035003	0.00217748	cns1 - WT	P32911	SUI1	no hit
-0.836277	29.3783	0.000350203	0.00217748	cns1 - WT	P09950	HEM1	no hit
1.47148	26.2662	0.000354535	0.00219571	cns1 - WT	Q12152		candidate
0.43485	33.9637	0.000354875	0.00219571	cns1 - WT	P05318	RPP1A	no hit
-0.413293	28.993	0.00035498	0.00219571	cns1 - WT	Q03532	HAS1	no hit
-0.527016	32.0025	0.00035993	0.00222247	cns1 - WT	P50094	IMD4	no hit
-0.307355	32.3329	0.000362174	0.00223247	cns1 - WT	P43616	DUG1	no hit
0.659565	27.6403	0.000364285	0.00224161	cns1 - WT	Q3E756		no hit
0.313949	31.784	0.000366605	0.002252	cns1 - WT	P12385	SUP45	no hit
0.522265	27.7074	0.000367813	0.00225554	cns1 - WT	P53114	NUT1	no hit
0.585654	28.3957	0.000370057	0.00226541	cns1 - WT	P14741	GCN3	no hit
-0.424134	28.9765	0.00038427	0.00234839	cns1 - WT	Q12080	NOP53	no hit
-0.318792	32.608	0.000386081	0.00235542	cns1 - WT	Q12165	ATP16	no hit
0.899856	27.539	0.000391827	0.0023864	cns1 - WT	Q12676	FOL3	no hit
0.735292	25.9681	0.000394391	0.00239793	cns1 - WT	Q99189	MTR10	no hit
-0.551338	29.431	0.000398845	0.00241619	cns1 - WT	Q07914	PAM18	no hit
-0.333245	30.7713	0.00039927	0.00241619	cns1 - WT	P23644	TOM40	no hit
-0.598274	28.3822	0.000400058	0.00241619	cns1 - WT	P28239	PPA2	no hit
0.821409	26.0492	0.000400103	0.00241619	cns1 - WT	P38892	CRG1	no hit
-0.864953	28.2538	0.000404356	0.00243775	cns1 - WT	P32387	MRP20	no hit
-0.8174	28.0366	0.000408248	0.00245706	cns1 - WT	P36520	MRPL10	no hit
1.29225	26.6936	0.000413852	0.0024866	cns1 - WT	P25559	DCC1	candidate
-0.85812	25.9916	0.0004146	0.0024869	cns1 - WT	Q99395		no hit
-0.417783	29.9634	0.000418381	0.00250537	cns1 - WT	P33399	LHP1	no hit
-0.891882	26.5324	0.000433875	0.0025938	cns1 - WT	P25038	IFM1	no hit
-0.585776	28.5439	0.000440133	0.00262681	cns1 - WT	Q03799	MRPS8	no hit
-0.975934	27.8215	0.000445223	0.00265276	cns1 - WT	P32901	PTR2	no hit
0.314957	29.6825	0.00044972	0.00267508	cns1 - WT	Q06685	VIP1	no hit
-0.592078	29.2658	0.000451877	0.00268344	cns1 - WT	P42941	SER2	no hit
0.405865	28.3228	0.000454139	0.00268777	cns1 - WT	Q92331	VPS5	no hit
0.421106	28.5589	0.000454152	0.00268777	cns1 - WT	P48582	BRO1	no hit
0.666406	26.3976	0.000454865	0.00268777	cns1 - WT	P40328	YTA6	no hit
0.633545	28.7269	0.000455999	0.00269002	cns1 - WT	P47771	ALD2	no hit
0.520649	27.2841	0.000457018	0.00269158	cns1 - WT	P38132	MCM7	no hit
0.342233	33.4539	0.000460545	0.00270044	cns1 - WT	P05030	PMA1	no hit
0.398394	29.9146	0.000460571	0.00270044	cns1 - WT	P38081		no hit
-0.404703	29.8319	0.000460792	0.00270044	cns1 - WT	P09440	MIS1	no hit
0.386183	29.4372	0.000463989	0.00271472	cns1 - WT	Q06697	CDC73	no hit
-0.298881	32.2627	0.000464924	0.00271573	cns1 - WT	P41338	ERG10	no hit
0.556413	27.8173	0.000468887	0.00273441	cns1 - WT	P53091	MCM6	no hit
-2.81806	26.5601	0.000476801	0.00277602	cns1 - WT	P21372	PRP5	candidate
0.438494	32.0383	0.000482689	0.00280573	cns1 - WT	P25567	SRO9	no hit
-0.301517	33.3006	0.000490038	0.00284381	cns1 - WT	P25719	CPR3	no hit
-0.921649	25.9932	0.000491199	0.00284593	cns1 - WT	P50873	MRK1	no hit
-0.438322	29.3804	0.000501081	0.00289847	cns1 - WT	Q04697	GSF2	no hit
-1.10446	27.4639	0.000508315	0.00293556	cns1 - WT	P36532	MRPL37	candidate
-0.63692	29.3763	0.000510426	0.00294299	cns1 - WT	Q08004	BUD20	no hit
0.562215	27.5711	0.000525041	0.00302237	cns1 - WT	P40035	PIC2	no hit
-0.568149	30.0014	0.0005295	0.00304313	cns1 - WT	P53721	RCF2	no hit
-0.84141	27.6813	0.000531282	0.00304847	cns1 - WT	Q03233	ADD37	no hit
-0.645457	28.1856	0.000534194	0.00306026	cns1 - WT	P25303	SCJ1	no hit
-0.636353	28.7458	0.000540558	0.00309175	cns1 - WT	P25574	EMC1	no hit
-0.235661	31.3728	0.000542061	0.00309539	cns1 - WT	Q12154	GET3	no hit
-0.466585	27.8286	0.000550688	0.00313963	cns1 - WT	P18851	STE4	no hit
-0.37072	30.2248	0.000553236	0.00314912	cns1 - WT	P23180	AIM17	no hit
0.389339	32.4632	0.000567518	0.00322186	cns1 - WT	P38882	UTP9	no hit
0.80429	25.9191	0.000567819	0.00322186	cns1 - WT	P40083		no hit
0.320642	29.9866	0.000569384	0.0032256	cns1 - WT	P39940	RSP5	no hit
0.691507	27.8916	0.000571141	0.00323043	cns1 - WT	P36054	RCN1	no hit
0.431335	33.1928	0.000573742	0.00324001	cns1 - WT	P41277	GPP1	no hit
1.5383	25.9132	0.000584075	0.00329315	cns1 - WT	P53853	VPS75	candidate
0.599518	28.8416	0.000593687	0.00334206	cns1 - WT	P34232	MTR2	no hit
-1.80235	26.1612	0.000595513	0.00334706	cns1 - WT	O14464	RTC6	candidate
-4.5669	29.1327	0.000600487	0.00336972	cns1 - WT	P38089	PTC4	candidate
0.505618	29.0354	0.000605754	0.00339393	cns1 - WT	P12611	WHI2	no hit
0.536629	29.7756	0.000620368	0.00347037	cns1 - WT	P37262	SOL2	no hit
-0.440116	29.797	0.000623374	0.00348173	cns1 - WT	P22147	XRN1	no hit
-0.538527	28.853	0.000625515	0.00348823	cns1 - WT	P10507	MAS1	no hit
-0.76655	25.7226	0.00062726	0.0034891	cns1 - WT	P53855	ATG2	no hit
2.12432	27.5671	0.000627628	0.0034891	cns1 - WT	Q12168	ACF2	candidate
-0.469338	31.9575	0.000629185	0.00349232	cns1 - WT	P49334	TOM22	no hit
-0.509346	31.0066	0.00063772	0.0035342	cns1 - WT	P08525	QCR8	no hit
-0.420591	28.6453	0.000640222	0.00354256	cns1 - WT	Q03677	ADI1	no hit
-0.378922	32.0529	0.000649337	0.00358744	cns1 - WT	Q12335	PST2	no hit
0.587764	27.6185	0.000654042	0.00360548	cns1 - WT	Q08963	LEA1	no hit
-0.793629	25.9326	0.000654623	0.00360548	cns1 - WT	P32488	ISF1	no hit
-3.44104	26.6445	0.000657629	0.00361523	cns1 - WT	P47001	CIS3	candidate
-0.662102	27.2981	0.000658419	0.00361523	cns1 - WT	P28817	EHD3	no hit
0.504561	27.2182	0.000661605	0.00362714	cns1 - WT	P38339	RGD1	no hit
-0.706858	25.7713	0.000668186	0.00365733	cns1 - WT	P22134	MAG1	no hit
-0.261154	30.8219	0.000670701	0.00365733	cns1 - WT	P33297	RPT5	no hit
0.476998	29.4535	0.000670921	0.00365733	cns1 - WT	P53900	GIM3	no hit
0.60215	27.9876	0.000671211	0.00365733	cns1 - WT	Q12094	TSR3	no hit
0.578664	28.5112	0.000676937	0.00368291	cns1 - WT	Q12012		no hit
-0.580385	29.9534	0.000679873	0.00369325	cns1 - WT	Q02754		no hit
0.916126	26.936	0.000690719	0.00374647	cns1 - WT	P53137	CUE3	no hit
0.386471	33.6091	0.000692925	0.00375273	cns1 - WT	Q3E7X9	RPS28A	no hit
0.359764	29.1116	0.000700408	0.00378751	cns1 - WT	P35817	BDF1	no hit
-0.251475	32.3818	0.00070898	0.00382395	cns1 - WT	Q07478	SUB2	no hit
-0.263902	32.1662	0.000709289	0.00382395	cns1 - WT	P17536	TPM1	no hit
3.86707	29.2387	0.000715273	0.00385039	cns1 - WT	P20457	PRI2	candidate
0.611774	29.3583	0.000727161	0.00390344	cns1 - WT	P25359	RRP43	no hit
0.38245	28.733	0.000728406	0.00390344	cns1 - WT	P38067	UGA2	no hit
0.473783	29.9372	0.000728408	0.00390344	cns1 - WT	P38235		no hit
-0.433663	33.4716	0.000732637	0.00391522	cns1 - WT	P18239	PET9	no hit
0.418115	29.6615	0.000732802	0.00391522	cns1 - WT	P32608	RTG2	no hit
-0.451977	28.1978	0.000734039	0.00391597	cns1 - WT	P47127	AIM24	no hit
0.616443	26.0422	0.000742023	0.00395266	cns1 - WT	P25361		no hit
0.734006	28.1701	0.00076226	0.0040544	cns1 - WT	P52920	NBP35	no hit
0.387161	29.398	0.000770097	0.00409	cns1 - WT	Q05027	TAF9	no hit
-0.698664	27.7289	0.000771531	0.00409152	cns1 - WT	P16892	FUS3	no hit
-0.416912	29.0422	0.000774277	0.00409999	cns1 - WT	P11914	MAS2	no hit
-0.627218	28.577	0.000777393	0.00411039	cns1 - WT	P23833	SCO1	no hit
-0.586606	29.1268	0.00078157	0.0041236	cns1 - WT	P40364	MPM1	no hit
-0.329634	33.218	0.000782372	0.0041236	cns1 - WT	P00830	ATP2	no hit
-0.290825	30.3065	0.000783357	0.0041236	cns1 - WT	Q08641	ABP140	no hit
1.5443	26.1318	0.000784632	0.00412423	cns1 - WT	P36075	CUE2	candidate
-0.295855	29.4042	0.000785877	0.0041247	cns1 - WT	Q02892	NOG1	no hit
0.496835	27.9862	0.00079641	0.00417384	cns1 - WT	P39533	ACO2	no hit
-0.436131	28.5842	0.000799574	0.00418095	cns1 - WT	P33412	ECT1	no hit
0.35747	30.2706	0.000800109	0.00418095	cns1 - WT	Q03629		no hit
1.0727	26.0349	0.000805101	0.00419918	cns1 - WT	P40486	SHQ1	candidate
-0.633432	26.737	0.000805951	0.00419918	cns1 - WT	P40098	FMP10	no hit
-0.389483	30.9469	0.000822242	0.00427537	cns1 - WT	P16965	STF2	no hit
1.52137	26.7008	0.00082297	0.00427537	cns1 - WT	Q03213	HOT1	candidate
0.513944	28.8986	0.000826729	0.00428865	cns1 - WT	Q12206	WTM2	no hit
0.297196	30.4633	0.000830577	0.00429833	cns1 - WT	P54113	ADE16	no hit
-0.36304	32.1955	0.000831515	0.00429833	cns1 - WT	P08524	ERG20	no hit
-0.547411	28.8973	0.000832208	0.00429833	cns1 - WT	Q03655	GAS3	no hit
-0.544468	26.9702	0.000839097	0.00432766	cns1 - WT	P11978	SIR4	no hit
0.572438	31.754	0.000842637	0.00433964	cns1 - WT	P02829	HSP82	no hit
0.335524	34.3459	0.000847843	0.00436016	cns1 - WT	Q3E792	RPS25A	no hit
0.273183	29.9136	0.00085915	0.00441195	cns1 - WT	Q03219		no hit
0.635387	26.7557	0.000879893	0.00451198	cns1 - WT	Q02887	ATG21	no hit
0.59964	27.6591	0.000883106	0.00451836	cns1 - WT	P40469	MET18	no hit
-0.595949	29.0267	0.000883669	0.00451836	cns1 - WT	P47141	RSM26	no hit
-0.463561	28.7018	0.000885851	0.00452303	cns1 - WT	Q05979	BNA5	no hit
-0.408782	30.4342	0.000890347	0.0045395	cns1 - WT	Q12189	RKI1	no hit
0.432045	28.5931	0.000895313	0.00455466	cns1 - WT	P36114		no hit
-0.838439	25.851	0.000896183	0.00455466	cns1 - WT	Q12405	LPX1	no hit
0.296661	31.2788	0.000897149	0.00455466	cns1 - WT	P36136	SHB17	no hit
0.299076	32.2897	0.000906851	0.00459738	cns1 - WT	P12612	TCP1	no hit
0.499955	28.0346	0.000913315	0.00462358	cns1 - WT	Q03750	TAF8	no hit
-0.794821	26.4808	0.000918569	0.00464359	cns1 - WT	Q00416	SEN1	no hit
0.518559	29.2471	0.000934977	0.00471985	cns1 - WT	P20795	VPS33	no hit
-0.368653	30.598	0.000941526	0.00474619	cns1 - WT	P38747	OTU2	no hit
-1.09308	26.3877	0.000946802	0.00476606	cns1 - WT	P32573	SPS19	candidate
-0.480367	28.3147	0.000953519	0.00479311	cns1 - WT	P32795	YME1	no hit
0.382426	29.0769	0.000956317	0.00480042	cns1 - WT	Q12211	PUS1	no hit
-0.367776	30.4768	0.000962313	0.00482373	cns1 - WT	P38789	SSF1	no hit
-0.944334	27.3334	0.00096434	0.00482711	cns1 - WT	P25642	IMG2	no hit
0.413909	28.16	0.000966874	0.00483301	cns1 - WT	P38112	MAK5	no hit
0.573231	27.3363	0.000981309	0.00489583	cns1 - WT	Q03281	HEH2	no hit
-1.22065	27.0534	0.000982183	0.00489583	cns1 - WT	P23493	MBR1	candidate
0.268101	29.4875	0.00100429	0.00499905	cns1 - WT	P38629	RFC3	no hit
-0.644902	26.8913	0.00101156	0.00502824	cns1 - WT	Q02773	RPM2	no hit
-0.733854	29.4952	0.0010154	0.00504026	cns1 - WT	P42949	PAM16	no hit
0.478101	28.753	0.00101907	0.00504633	cns1 - WT	P52593	NUP188	no hit
0.561401	28.2429	0.00101945	0.00504633	cns1 - WT	P06174	HEM4	no hit
-0.577188	27.6116	0.00103023	0.00509265	cns1 - WT	P53008	CWH41	no hit
-0.931406	26.2347	0.00105314	0.00519867	cns1 - WT	Q12267	SMC4	no hit
-0.805666	26.6601	0.00105907	0.00522074	cns1 - WT	P28737	MSP1	no hit
-0.39706	29.1657	0.0010667	0.00525112	cns1 - WT	P53903	PGA2	no hit
0.371641	30.9977	0.00107662	0.00528709	cns1 - WT	P31412	VMA5	no hit
0.441822	30.1474	0.00107697	0.00528709	cns1 - WT	Q12114	CHS5	no hit
0.483099	29.6465	0.00108808	0.00533428	cns1 - WT	P06782	SNF1	no hit
0.415979	33.056	0.00109042	0.00533844	cns1 - WT	P53252	PIL1	no hit
0.478113	27.5065	0.00109271	0.00534229	cns1 - WT	Q07872	ENT4	no hit
-0.655987	28.6002	0.00111657	0.00545147	cns1 - WT	P32335	MSS51	no hit
0.587113	29.0625	0.00112117	0.00546649	cns1 - WT	Q3E824		no hit
0.401497	28.4602	0.00113209	0.00551218	cns1 - WT	P53550	DCP2	no hit
-0.350187	32.922	0.00113443	0.00551606	cns1 - WT	P04397	GAL10	no hit
-0.28928	30.9322	0.00115105	0.00558634	cns1 - WT	P46969	RPE1	no hit
-0.443861	30.0726	0.00115202	0.00558634	cns1 - WT	Q12513	TMA17	no hit
-0.349324	29.3208	0.00115643	0.00559329	cns1 - WT	Q08746	RRS1	no hit
-0.500429	27.3537	0.00115658	0.00559329	cns1 - WT	P47149	NNF1	no hit
-0.289752	33.1082	0.00116319	0.00561765	cns1 - WT	P38910	HSP10	no hit
0.393242	29.1852	0.00116802	0.00562595	cns1 - WT	P25623	SYP1	no hit
-0.685993	28.0054	0.00116807	0.00562595	cns1 - WT	P48813	GNP1	no hit
-0.47379	28.5744	0.0011819	0.00568492	cns1 - WT	Q04410	GRH1	no hit
-0.784629	25.7566	0.00119201	0.00571331	cns1 - WT	P38824	COX23	no hit
0.638934	25.7691	0.00119229	0.00571331	cns1 - WT	P47112	TAH11	no hit
-0.472822	28.5998	0.00119261	0.00571331	cns1 - WT	P38694	MSC7	no hit
0.424029	29.0373	0.00121387	0.00580737	cns1 - WT	P33324		no hit
0.481798	26.911	0.00121863	0.00582235	cns1 - WT	P38261	EXO84	no hit
0.474001	28.8547	0.00122425	0.00584138	cns1 - WT	P36053	ELF1	no hit
-0.369657	31.834	0.00122808	0.00584575	cns1 - WT	P23641	MIR1	no hit
0.410181	28.7949	0.00122844	0.00584575	cns1 - WT	P38687	SRP68	no hit
-0.395744	28.9236	0.00123748	0.0058809	cns1 - WT	P04050	RPO21	no hit
0.461436	28.3594	0.00124561	0.00591167	cns1 - WT	P39984	HAT2	no hit
0.361575	28.275	0.00125553	0.00594818	cns1 - WT	P40477	NUP159	no hit
-1.26629	27.8047	0.00125663	0.00594818	cns1 - WT	P53616	SUN4	candidate
0.358771	28.2171	0.00127142	0.00601021	cns1 - WT	P38753	HSE1	no hit
-0.431658	28.5124	0.00129549	0.00611588	cns1 - WT	P40341	YTA12	no hit
0.558279	26.7383	0.00130512	0.00615117	cns1 - WT	P38732	EFM1	no hit
0.368927	29.4843	0.00130641	0.00615117	cns1 - WT	P14922	CYC8	no hit
-0.496991	29.151	0.00131807	0.00619789	cns1 - WT	P39976	DLD3	no hit
-0.606842	26.8332	0.00134093	0.00629708	cns1 - WT	P39006	PSD1	no hit
-0.640486	27.6274	0.00134527	0.00630917	cns1 - WT	P38875	GPI16	no hit
-0.904879	26.2618	0.00134865	0.00631671	cns1 - WT	P43583	BLM10	no hit
0.436467	28.6023	0.00138327	0.00647039	cns1 - WT	Q08162	DIS3	no hit
-0.372197	30.0649	0.00138828	0.00648529	cns1 - WT	P53839	GOR1	no hit
1.07326	27.4111	0.00139951	0.0065292	cns1 - WT	P50947	PHO23	candidate
-0.312476	29.0697	0.00141281	0.00657823	cns1 - WT	P32178	ARO7	no hit
2.89078	27.7775	0.0014137	0.00657823	cns1 - WT	P29539	RIF1	candidate
0.465665	30.4433	0.00141655	0.0065829	cns1 - WT	Q03262	PRM15	no hit
0.844246	25.3762	0.00143812	0.00667446	cns1 - WT	P40971	LYS14	no hit
0.539936	27.5514	0.00144322	0.00668943	cns1 - WT	P39955	SAP1	no hit
-0.458572	29.1224	0.00144873	0.00670627	cns1 - WT	P27809	KRE2	no hit
0.581897	27.5721	0.00145175	0.00671152	cns1 - WT	Q03759		no hit
0.421294	29.8432	0.00146472	0.00676272	cns1 - WT	P38821	APE4	no hit
-0.63223	27.451	0.00146687	0.00676391	cns1 - WT	P42838	LEM3	no hit
-0.565419	26.3204	0.00147764	0.00680477	cns1 - WT	P53166	MRH4	no hit
-0.281272	33.1106	0.00149597	0.00688032	cns1 - WT	Q03048	COF1	no hit
-0.40075	29.9086	0.00150075	0.00689231	cns1 - WT	P39986	SPF1	no hit
0.515005	28.7333	0.00150244	0.00689231	cns1 - WT	Q12406	ARP7	no hit
-0.64013	26.6533	0.00151904	0.00695951	cns1 - WT	P30775	MRF1	no hit
0.237295	32.2422	0.00152207	0.00696443	cns1 - WT	P38219	OLA1	no hit
0.319716	28.9275	0.00152505	0.00696913	cns1 - WT	P49687	NUP145	no hit
0.460877	28.7904	0.00153135	0.00698665	cns1 - WT	P53897	IGO1	no hit
-0.420326	28.6247	0.00153291	0.00698665	cns1 - WT	P39715	ECM1	no hit
-1.4702	26.1704	0.00153475	0.00698665	cns1 - WT	P32338	RME1	candidate
0.363345	29.1252	0.00156436	0.00711234	cns1 - WT	Q06344	ESF1	no hit
0.468627	28.4928	0.00156927	0.00712562	cns1 - WT	Q04305	UTP15	no hit
-0.433597	28.5218	0.00157688	0.00714577	cns1 - WT	Q12515	PAR32	no hit
-1.3158	26.3879	0.00157772	0.00714577	cns1 - WT	P53212		candidate
0.329881	30.8104	0.00159111	0.0071887	cns1 - WT	P32771	SFA1	no hit
0.386555	28.8047	0.00159122	0.0071887	cns1 - WT	Q12029	FSF1	no hit
-0.700532	27.2792	0.00159689	0.00720519	cns1 - WT	P25340	ERG4	no hit
-0.781165	25.9684	0.00159896	0.0072054	cns1 - WT	P20134	SFL1	no hit
-0.37082	30.0117	0.00160941	0.00724338	cns1 - WT	P38199	HEK2	no hit
-0.843536	25.982	0.00161685	0.00726644	cns1 - WT	P0C2J1		no hit
-0.84242	26.8227	0.00161986	0.00726644	cns1 - WT	P36526	MRPL27	no hit
-0.358392	31.724	0.00162065	0.00726644	cns1 - WT	Q01560	NPL3	no hit
-0.433178	30.6709	0.00162671	0.00728262	cns1 - WT	P07263	HTS1	no hit
-0.372197	29.2256	0.00162834	0.00728262	cns1 - WT	P45978	SCD6	no hit
0.602961	28.4746	0.00164143	0.00733058	cns1 - WT	P38829	CIA2	no hit
0.363701	28.9177	0.00164317	0.00733058	cns1 - WT	P38426	TPS3	no hit
-0.683319	25.7793	0.001653	0.00736525	cns1 - WT	P38928	AXL2	no hit
-0.379492	30.4507	0.00166048	0.00738224	cns1 - WT	P40347	LTP1	no hit
0.484021	30.4458	0.00166095	0.00738224	cns1 - WT	P05745	RPL36A	no hit
0.700948	27.7722	0.00168028	0.00745884	cns1 - WT	Q12129	NMD4	no hit
0.506811	28.7614	0.00170005	0.00753724	cns1 - WT	P36161	NUP133	no hit
0.321536	29.6001	0.00170731	0.00756002	cns1 - WT	P38063	PRS4	no hit
-0.673852	26.1113	0.00171511	0.00758517	cns1 - WT	P32048	MSK1	no hit
0.38864	31.4952	0.00172328	0.00760258	cns1 - WT	P38912	TIF11	no hit
0.403102	30.4898	0.00172331	0.00760258	cns1 - WT	Q3E772	LSO2	no hit
0.37527	29.4006	0.00174229	0.00767683	cns1 - WT	P11938	RAP1	no hit
-0.214927	35.0334	0.00177348	0.00780463	cns1 - WT	P00560	PGK1	no hit
-0.804378	26.9953	0.00177748	0.00781258	cns1 - WT	P36039	EMC3	no hit
-0.874699	25.7079	0.0017925	0.00786892	cns1 - WT	P50111	ZDS1	no hit
-0.304671	29.6845	0.00181895	0.00797427	cns1 - WT	Q12314	SFM1	no hit
0.363327	28.2738	0.00182097	0.00797427	cns1 - WT	Q05040	FAR8	no hit
0.788544	26.6473	0.00183841	0.0080408	cns1 - WT	P33308	CSE2	no hit
0.379	30.4507	0.001855	0.00810341	cns1 - WT	P32497	NIP1	no hit
-0.480783	30.2825	0.00187244	0.00816961	cns1 - WT	P19955	YMR31	no hit
-0.523679	26.8677	0.00188529	0.00821562	cns1 - WT	Q12270	RBD2	no hit
0.436904	31.7092	0.00189786	0.00826032	cns1 - WT	P32905	RPS0A	no hit
0.416632	28.7573	0.00191642	0.00833093	cns1 - WT	P32568	SNQ2	no hit
-0.432218	28.7139	0.00193647	0.00840784	cns1 - WT	Q99321	DDP1	no hit
0.318507	29.0789	0.00194001	0.008413	cns1 - WT	Q06053	DUS3	no hit
0.210574	34.2936	0.00195749	0.00847851	cns1 - WT	P26786	RPS7A	no hit
0.32836	27.9913	0.00196363	0.00849479	cns1 - WT	P38820	UBA4	no hit
0.28169	35.0176	0.00203067	0.00877415	cns1 - WT	P05738	RPL9A	no hit
0.544489	26.7209	0.0020368	0.00879001	cns1 - WT	Q12256	TPO4	no hit
-0.426916	29.5822	0.00205244	0.00884682	cns1 - WT	Q07623	NOP6	no hit
0.612072	26.4323	0.00205781	0.00885889	cns1 - WT	P35729	NUP120	no hit
-0.364334	29.2553	0.00206021	0.00885889	cns1 - WT	P25374	NFS1	no hit
-0.342289	32.0201	0.00207572	0.00891485	cns1 - WT	P32527	ZUO1	no hit
-0.337257	29.117	0.00207853	0.0089162	cns1 - WT	P43586	LOC1	no hit
0.442587	27.9559	0.00212362	0.0090987	cns1 - WT	Q12493	NKP1	no hit
-0.59439	25.8601	0.00213013	0.00911562	cns1 - WT	P29465	CHS3	no hit
0.395754	28.9651	0.00213385	0.00912063	cns1 - WT	Q08954		no hit
-0.285861	31.3652	0.00213843	0.00912927	cns1 - WT	P06105	SCP160	no hit
0.36241	33.8428	0.00215178	0.00917096	cns1 - WT	P05319	RPP2A	no hit
0.968178	26.9187	0.00215345	0.00917096	cns1 - WT	Q04632	COG8	no hit
0.302778	33.8278	0.00215619	0.00917096	cns1 - WT	P39938	RPS26A	no hit
0.997142	25.9354	0.00215848	0.00917096	cns1 - WT	Q07500	NDE2	no hit
-0.3496	29.7137	0.00216973	0.00920782	cns1 - WT	P50946	OCA1	no hit
-2.73103	27.0904	0.00218455	0.00924781	cns1 - WT	P53937	SWS2	candidate
-0.438549	28.925	0.00218607	0.00924781	cns1 - WT	Q05543	RTT103	no hit
0.416186	29.5062	0.00218693	0.00924781	cns1 - WT	P14742	GFA1	no hit
0.339739	29.8434	0.00218963	0.00924829	cns1 - WT	P24521	ERG8	no hit
-0.739604	26.1493	0.00220973	0.00932215	cns1 - WT	P28778	MRP17	no hit
-0.606152	25.6596	0.00221628	0.00932792	cns1 - WT	P53124	PCL10	no hit
-0.825429	26.1267	0.00221633	0.00932792	cns1 - WT	Q06651	PIB1	no hit
0.412404	30.6382	0.0022253	0.00934657	cns1 - WT	Q12329	HSP42	no hit
-0.791805	27.4646	0.002226	0.00934657	cns1 - WT	Q01896	ENA2	no hit
0.690891	26.1635	0.00222969	0.00935108	cns1 - WT	P05150	ARG3	no hit
0.181087	33.2286	0.00224546	0.00940615	cns1 - WT	P32589	SSE1	no hit
0.485256	27.3929	0.00225582	0.00942984	cns1 - WT	Q12283	MCT1	no hit
-0.286086	30.5825	0.0022564	0.00942984	cns1 - WT	Q12032	AIM41	no hit
1.78082	26.124	0.00225944	0.00943149	cns1 - WT	P49960	PRP24	candidate
-0.485789	28.8086	0.00229078	0.00955116	cns1 - WT	P23291	YCK1	no hit
0.477544	31.1095	0.00231761	0.00965176	cns1 - WT	Q05584	GLO2	no hit
-0.247597	30.677	0.00232461	0.00966962	cns1 - WT	P38845	CRP1	no hit
0.335079	29.8939	0.00233168	0.00968772	cns1 - WT	P40510	SER33	no hit
-0.580375	27.831	0.00234004	0.00970959	cns1 - WT	P32802	EMP70	no hit
-0.370456	30.2111	0.00234675	0.00970959	cns1 - WT	P40495	LYS12	no hit
-0.232373	30.2791	0.00234733	0.00970959	cns1 - WT	Q08977		no hit
-0.9854	26.7581	0.00234782	0.00970959	cns1 - WT	P40059	DOT6	no hit
1.25226	25.9084	0.00237368	0.00980518	cns1 - WT	P32361	IRE1	candidate
-0.349447	30.9939	0.00239961	0.00990083	cns1 - WT	P48510	DSK2	no hit
0.792769	29.2747	0.0024059	0.00991531	cns1 - WT	Q07953	SDO1	no hit
-0.509356	27.9195	0.00242567	0.00998526	cns1 - WT	Q3E776		no hit
0.347673	34.1784	0.00244843	0.0100673	cns1 - WT	P48589	RPS12	no hit
-1.25617	26.7721	0.00245484	0.0100821	cns1 - WT	P18963	IRA1	candidate
-0.955685	29.5431	0.00247015	0.0101333	cns1 - WT	P19073	CDC42	no hit
-0.384761	28.7282	0.00247617	0.0101463	cns1 - WT	P32264	PRO1	no hit
-0.43117	30.3883	0.00250986	0.0102726	cns1 - WT	P36046	MIA40	no hit
-0.797758	26.0996	0.00251281	0.0102729	cns1 - WT	P35193	ATG19	no hit
-0.364129	27.8535	0.00255242	0.0104118	cns1 - WT	Q06625	GDB1	no hit
0.298741	30.8933	0.00255263	0.0104118	cns1 - WT	P42943	CCT7	no hit
0.765427	26.5755	0.00260407	0.0106095	cns1 - WT	P53110		no hit
0.357557	28.4598	0.00260777	0.0106125	cns1 - WT	Q12354		no hit
-0.455034	29.4607	0.00261963	0.0106486	cns1 - WT	P33775	PMT1	no hit
-0.432008	30.2026	0.00263966	0.0107147	cns1 - WT	P40961	PHB1	no hit
0.319439	28.4533	0.0026419	0.0107147	cns1 - WT	Q07457	BRE1	no hit
1.27626	27.2568	0.00265403	0.0107517	cns1 - WT	P38315	YBP1	candidate
0.482878	26.9634	0.0026725	0.0108005	cns1 - WT	P12753	RAD50	no hit
-0.908434	25.9508	0.00267452	0.0108005	cns1 - WT	Q05031	DFG5	no hit
-0.668058	27.8677	0.00267517	0.0108005	cns1 - WT	P25626	IMG1	no hit
0.270022	32.1262	0.00268707	0.0108363	cns1 - WT	P46655	GUS1	no hit
0.839361	27.0587	0.00270681	0.0109036	cns1 - WT	P38877	CTF8	no hit
0.36276	28.4437	0.00272239	0.010954	cns1 - WT	Q12496	SDD3	no hit
-2.37993	26.2176	0.00278364	0.0111878	cns1 - WT	Q12078	SMF3	candidate
0.381477	29.1336	0.00279823	0.0112338	cns1 - WT	Q04458	HFD1	no hit
0.295523	30.6034	0.00283413	0.0113652	cns1 - WT	P13517	CAP2	no hit
-0.366479	29.3706	0.00284319	0.0113887	cns1 - WT	P17649	UGA1	no hit
0.33613	28.6757	0.00285299	0.011414	cns1 - WT	P53256	RRP46	no hit
0.34215	28.394	0.00285591	0.011414	cns1 - WT	P38145	RIB5	no hit
-1.16372	26.5811	0.00287328	0.0114706	cns1 - WT	P38300	MBA1	candidate
0.255619	31.5823	0.00290595	0.0115881	cns1 - WT	P06634	DED1	no hit
0.550407	28.2489	0.002947	0.0117387	cns1 - WT	P38620	PRS2	no hit
-0.855006	27.913	0.00296594	0.0118009	cns1 - WT	Q03028	ODC1	no hit
0.362867	28.8936	0.00297374	0.0118188	cns1 - WT	P20484	MAK11	no hit
-0.517864	27.7154	0.00300684	0.0119371	cns1 - WT	P40540	EMC5	no hit
0.379398	33.3861	0.00303358	0.0120298	cns1 - WT	P17695	GRX2	no hit
0.311785	29.7304	0.00305472	0.0121002	cns1 - WT	P53219	IMO32	no hit
0.467265	29.5293	0.00308495	0.0122064	cns1 - WT	Q08421	ETT1	no hit
0.483412	29.2984	0.00310374	0.0122671	cns1 - WT	Q12265	PRS5	no hit
0.284447	31.5739	0.00314128	0.0124018	cns1 - WT	P35719	MRP8	no hit
0.517491	27.6272	0.00315367	0.0124248	cns1 - WT	P53968	CRZ1	no hit
0.76027	28.0044	0.00315407	0.0124248	cns1 - WT	P54003	SUR7	no hit
0.484452	27.4379	0.00317308	0.0124859	cns1 - WT	P40498	UTP25	no hit
-0.660258	25.7924	0.00317706	0.0124878	cns1 - WT	Q08157		no hit
0.697407	25.7033	0.00318969	0.0125237	cns1 - WT	P47102	GEA1	no hit
0.314873	30.4248	0.00321525	0.0126101	cns1 - WT	Q07505		no hit
0.452864	31.6631	0.00322626	0.0126384	cns1 - WT	P40075	SCS2	no hit
0.599478	27.7077	0.00322954	0.0126384	cns1 - WT	Q02648	TRM44	no hit
0.599384	29.3752	0.0032482	0.0126975	cns1 - WT	O13547	CCW14	no hit
0.355895	28.1356	0.00327653	0.0127942	cns1 - WT	P24279	MCM3	no hit
0.374164	29.0884	0.00336491	0.013125	cns1 - WT	P40482	SEC24	no hit
0.59007	25.5674	0.00337358	0.0131444	cns1 - WT	Q07800	PSR1	no hit
0.419331	27.8018	0.00339492	0.0132132	cns1 - WT	Q05636	RRP45	no hit
1.01562	25.83	0.00344876	0.0134081	cns1 - WT	P28496	LAC1	candidate
-0.501876	31.7427	0.00345465	0.0134164	cns1 - WT	P32445	RIM1	no hit
-1.5125	26.4179	0.00352065	0.0136578	cns1 - WT	P38814	SBE22	candidate
0.420566	27.3783	0.00352454	0.0136581	cns1 - WT	Q12046	CWC2	no hit
0.471385	28.8736	0.00356344	0.0137814	cns1 - WT	Q06451	TPO3	no hit
-1.11954	26.129	0.00356409	0.0137814	cns1 - WT	Q3E7A3		candidate
0.282407	29.7865	0.00359659	0.013892	cns1 - WT	P49089	ASN1	no hit
0.609591	27.5338	0.00360932	0.0139261	cns1 - WT	P25355	CTR86	no hit
0.542116	26.064	0.003638	0.0140111	cns1 - WT	Q12020	SRL2	no hit
0.479637	26.1967	0.00363919	0.0140111	cns1 - WT	Q04235	TRM12	no hit
-0.354462	29.9611	0.0036579	0.0140679	cns1 - WT	P22141	PRE1	no hit
0.267752	30.1385	0.00366931	0.014094	cns1 - WT	P36069	PMU1	no hit
-1.35848	25.8596	0.00367257	0.014094	cns1 - WT	P25619	HSP30	candidate
-1.22847	25.872	0.00368865	0.0141405	cns1 - WT	P40214		candidate
0.603267	27.8079	0.00372628	0.0142694	cns1 - WT	P11655	SEC12	no hit
-0.65482	27.4347	0.00378086	0.0144629	cns1 - WT	P27344	DPB3	no hit
-0.314872	30.3785	0.00380599	0.0145435	cns1 - WT	P32628	RAD23	no hit
0.467417	28.2671	0.00381444	0.0145602	cns1 - WT	P34237	COY1	no hit
0.403727	26.9643	0.00389638	0.014857	cns1 - WT	P40487	DPH1	no hit
0.667293	26.2468	0.00391709	0.01492	cns1 - WT	Q03722		no hit
-0.256793	30.2698	0.00396276	0.0150779	cns1 - WT	P27614	CPS1	no hit
-0.735575	25.9857	0.00397194	0.0150968	cns1 - WT	P40317	SOK1	no hit
1.47668	26.7319	0.00399769	0.0151785	cns1 - WT	Q12396	EMP46	candidate
0.436876	26.1645	0.0040191	0.0152435	cns1 - WT	P32567	PAH1	no hit
-0.218559	33.3171	0.0040349	0.0152872	cns1 - WT	P31373	CYS3	no hit
-0.4514	29.3708	0.004048	0.0153063	cns1 - WT	Q07541		no hit
-1.01976	25.739	0.0040485	0.0153063	cns1 - WT	P34240	ZRT3	candidate
0.985888	26.6591	0.00405635	0.0153197	cns1 - WT	P32806	GYP6	no hit
-0.309883	28.0172	0.00406898	0.0153511	cns1 - WT	P25582	SPB1	no hit
-0.377382	30.3126	0.00408051	0.0153784	cns1 - WT	P47089	TMA22	no hit
0.587488	25.9894	0.00410792	0.0154654	cns1 - WT	Q02770	CWC27	no hit
-0.421295	30.3269	0.00411433	0.0154732	cns1 - WT	P40070	LSM4	no hit
0.403174	28.547	0.00411921	0.0154752	cns1 - WT	P25382	RSA4	no hit
0.397982	27.7321	0.00413118	0.0155039	cns1 - WT	Q12072	IOC2	no hit
0.404423	27.3282	0.00414084	0.0155238	cns1 - WT	Q02629	NUP100	no hit
1.30554	26.9309	0.00423503	0.0158603	cns1 - WT	P38162	MIX23	candidate
0.257854	31.8	0.00436268	0.0163212	cns1 - WT	P11745	RNA1	no hit
-0.294182	30.0129	0.00437038	0.0163329	cns1 - WT	P38986	ASP1	no hit
0.350062	29.3067	0.00439596	0.0164113	cns1 - WT	Q12017	PLP2	no hit
0.400818	27.298	0.004431	0.0165248	cns1 - WT	P42073	REF2	no hit
0.347769	28.7741	0.00444106	0.016545	cns1 - WT	P43569	CAF16	no hit
-0.220392	31.5991	0.00444648	0.016548	cns1 - WT	P38625	GUA1	no hit
-0.249298	32.1822	0.00445504	0.0165625	cns1 - WT	P34167	TIF3	no hit
-0.405437	28.3576	0.00446251	0.016573	cns1 - WT	P23337	GSY1	no hit
-0.312296	31.0458	0.00449514	0.0166769	cns1 - WT	P07703	RPC40	no hit
-0.64666	28.6262	0.00451129	0.0167194	cns1 - WT	P43561	FET5	no hit
-0.519764	25.5044	0.00453821	0.0168017	cns1 - WT	P07266	MRS1	no hit
-0.24015	32.4106	0.00454564	0.0168118	cns1 - WT	P07284	SES1	no hit
0.374351	30.6813	0.00458305	0.0169326	cns1 - WT	Q12117	MRH1	no hit
0.406094	27.8856	0.00463597	0.0171104	cns1 - WT	P38129	TAF5	no hit
-0.25863	32.0679	0.00469312	0.0173035	cns1 - WT	P32449	ARO4	no hit
-0.609265	25.6601	0.0047735	0.0175816	cns1 - WT	P39718	PEX22	no hit
0.753213	26.0526	0.00477848	0.0175818	cns1 - WT	Q00776	APM1	no hit
-0.262786	29.4126	0.00480637	0.0176662	cns1 - WT	P37838	NOP4	no hit
0.233517	34.1992	0.0048343	0.0177506	cns1 - WT	P00549	CDC19	no hit
-1.06606	26.1561	0.00485657	0.0177999	cns1 - WT	P47082	AVT1	candidate
-0.670169	27.8026	0.00485769	0.0177999	cns1 - WT	P49573	CTR1	no hit
-0.222866	31.9595	0.00487058	0.017821	cns1 - WT	P31116	HOM6	no hit
-1.00317	27.2733	0.00487345	0.017821	cns1 - WT	P32791	FRE1	candidate
0.871053	26.1554	0.00488301	0.0178377	cns1 - WT	P32578	SIP1	no hit
-0.332875	27.6765	0.00488835	0.017839	cns1 - WT	Q02775	SLU7	no hit
-0.460652	26.9027	0.00490943	0.0178976	cns1 - WT	P38122	ECM31	no hit
-0.734375	26.0539	0.00491648	0.017905	cns1 - WT	Q12236	PKH2	no hit
-0.456775	27.9245	0.00492183	0.0179062	cns1 - WT	P06786	TOP2	no hit
0.288989	30.6082	0.00493413	0.0179327	cns1 - WT	P28274	URA7	no hit
-0.344082	30.6103	0.00496002	0.0180085	cns1 - WT	P16622	HEM15	no hit
-0.251389	30.9358	0.00499621	0.0181214	cns1 - WT	P32496	RPN12	no hit
-0.244379	29.7525	0.00501712	0.0181788	cns1 - WT	P38828	LSM12	no hit
-0.663981	26.9942	0.00503586	0.0182282	cns1 - WT	P53318	COQ6	no hit
0.371598	29.0159	0.00505177	0.0182672	cns1 - WT	P32502	GCD7	no hit
-1.13482	25.9966	0.00505994	0.0182783	cns1 - WT	P27895	CIN8	candidate
-1.08546	26.7817	0.00508166	0.0183381	cns1 - WT	P38748	ETP1	candidate
0.258081	28.9353	0.00508718	0.0183396	cns1 - WT	Q12754	RRP12	no hit
0.304842	34.1185	0.005107	0.0183845	cns1 - WT	P38013	AHP1	no hit
-0.578823	25.7936	0.00510994	0.0183845	cns1 - WT	P40152		no hit
-0.261667	33.1408	0.00514218	0.0184818	cns1 - WT	P35191	MDJ1	no hit
-0.418408	27.7181	0.00515857	0.0185221	cns1 - WT	P38805	RPF1	no hit
-0.594169	28.6053	0.0051972	0.018642	cns1 - WT	Q12025		no hit
0.422226	30.8187	0.0052483	0.0187894	cns1 - WT	P40561	SGN1	no hit
0.241653	31.6785	0.00524882	0.0187894	cns1 - WT	P32481	GCD11	no hit
-0.37943	28.3177	0.00526171	0.0188144	cns1 - WT	P25045	LCB1	no hit
-0.732327	27.0138	0.00526634	0.0188144	cns1 - WT	Q06508	LOA1	no hit
0.438229	26.5771	0.00527874	0.0188398	cns1 - WT	Q03407	PKH1	no hit
0.338568	27.8952	0.00530123	0.0188873	cns1 - WT	P36100	TFA1	no hit
0.826466	26.2255	0.00530262	0.0188873	cns1 - WT	P39723	SPC72	no hit
-0.323395	30.4028	0.00537572	0.0191285	cns1 - WT	P21827	SRM1	no hit
0.32563	30.3618	0.0053884	0.0191546	cns1 - WT	Q06440	CRN1	no hit
0.651188	27.0593	0.00542634	0.0192702	cns1 - WT	P37366	CCL1	no hit
0.296598	33.2462	0.00544281	0.0192925	cns1 - WT	P05755	RPS9B	no hit
-0.319954	29.899	0.00544341	0.0192925	cns1 - WT	P28789	HEM3	no hit
-0.701519	28.1235	0.00546132	0.0193368	cns1 - WT	P53305	RSM27	no hit
-0.503287	27.7259	0.00547396	0.0193563	cns1 - WT	Q03798	AIM36	no hit
0.366577	30.9317	0.00547769	0.0193563	cns1 - WT	P39730	FUN12	no hit
-0.698316	26.3072	0.00549698	0.0194053	cns1 - WT	Q02771	PET117	no hit
0.430897	27.9976	0.005524	0.0194814	cns1 - WT	Q04311	VMS1	no hit
-0.236381	32.7821	0.00560308	0.0197408	cns1 - WT	P20081	FPR1	no hit
-0.412375	26.7667	0.00561208	0.019753	cns1 - WT	P31380	FUN30	no hit
0.269642	33.4627	0.00562838	0.0197908	cns1 - WT	Q02326	RPL6A	no hit
-0.501683	29.6651	0.00564878	0.019843	cns1 - WT	Q12450	ERP4	no hit
0.422592	27.7129	0.00570865	0.0200336	cns1 - WT	P46951	YPP1	no hit
0.397269	28.5464	0.00575398	0.0201728	cns1 - WT	Q12341	HAT1	no hit
-0.487416	26.5003	0.00580145	0.0203193	cns1 - WT	P42841	PFS2	no hit
0.530106	25.6843	0.00583698	0.0204237	cns1 - WT	Q12198	HSU1	no hit
0.254392	28.7967	0.00584282	0.0204241	cns1 - WT	P28273	OXP1	no hit
0.735987	25.9368	0.00585381	0.0204425	cns1 - WT	P21192	ACE2	no hit
-1.92537	27.5768	0.00587229	0.020487	cns1 - WT	P32634	PMD1	candidate
0.381166	33.7319	0.00590273	0.0205731	cns1 - WT	P05740	RPL17A	no hit
-0.302876	31.5513	0.005961	0.0207559	cns1 - WT	P07149	FAS1	no hit
0.387534	29.2383	0.00603825	0.0210044	cns1 - WT	P33302	PDR5	no hit
0.838905	26.4898	0.00606382	0.0210638	cns1 - WT	Q04226	TAF11	no hit
-3.04392	27.4061	0.00606713	0.0210638	cns1 - WT	P33334	PRP8	candidate
0.531534	25.9712	0.00608051	0.0210897	cns1 - WT	P31378	NTG1	no hit
-0.266764	31.103	0.00611386	0.0211848	cns1 - WT	P21734	UBC1	no hit
0.344096	30.2007	0.00613684	0.0212438	cns1 - WT	P46680	AIP1	no hit
-0.284394	30.2351	0.0061499	0.0212684	cns1 - WT	P53885	MDG1	no hit
-0.498251	29.5189	0.00617055	0.0213192	cns1 - WT	P32340	NDI1	no hit
0.47024	29.0103	0.00618089	0.0213342	cns1 - WT	Q99369	FSH3	no hit
-0.474532	28.7943	0.00620753	0.0214055	cns1 - WT	P53633	YIP3	no hit
-0.279022	29.897	0.00622182	0.0214337	cns1 - WT	P32468	CDC12	no hit
1.28836	26.843	0.00622773	0.0214337	cns1 - WT	P06776	PDE2	candidate
-0.535286	25.6103	0.00625635	0.0215115	cns1 - WT	Q06648	GIC2	no hit
0.500626	26.8502	0.00627314	0.0215484	cns1 - WT	P53632	PAP2	no hit
0.37511	28.2718	0.00628594	0.0215717	cns1 - WT	Q05029	BCH1	no hit
0.380543	29.8117	0.0063548	0.0217742	cns1 - WT	P54783	ALO1	no hit
-0.437405	27.7607	0.00635717	0.0217742	cns1 - WT	P38736	GOS1	no hit
3.33646	30.1756	0.00637455	0.0218128	cns1 - WT	Q08968	FMP40	candidate
0.763368	25.9922	0.00639287	0.0218546	cns1 - WT	P32487	LYP1	no hit
-0.584633	27.0785	0.00641717	0.0219166	cns1 - WT	Q12463	TRM11	no hit
-0.294546	28.7628	0.00642952	0.0219378	cns1 - WT	P33767	WBP1	no hit
0.409581	29.5266	0.00645242	0.0219804	cns1 - WT	Q08285	RRP40	no hit
-0.596116	26.9298	0.00645431	0.0219804	cns1 - WT	Q03280	TOM1	no hit
0.506488	28.1753	0.0064794	0.0220386	cns1 - WT	P53843	IST1	no hit
0.503526	28.2884	0.00648377	0.0220386	cns1 - WT	P32604	FBP26	no hit
-0.254604	30.9733	0.00654019	0.0222093	cns1 - WT	P07806	VAS1	no hit
-0.356887	28.1738	0.00657443	0.0223043	cns1 - WT	P32875	LIP5	no hit
0.276952	31.0204	0.00663626	0.0224927	cns1 - WT	P38249	RPG1	no hit
0.344926	28.6847	0.00665812	0.0225183	cns1 - WT	P38792	RRP4	no hit
0.498745	27.8334	0.00666069	0.0225183	cns1 - WT	P32794	AFG2	no hit
0.781644	26.5917	0.00666273	0.0225183	cns1 - WT	P53108	YIP5	no hit
-0.559806	29.2325	0.00671236	0.0226645	cns1 - WT	P35996	MRPL38	no hit
-0.18321	30.5517	0.0067357	0.0227219	cns1 - WT	P33330	SER1	no hit
0.508639	26.5727	0.00680589	0.0229369	cns1 - WT	Q01802	AAT1	no hit
-0.374305	27.3608	0.00684909	0.0230608	cns1 - WT	P38138	ROT2	no hit
-0.282583	30.5698	0.00687054	0.0231112	cns1 - WT	P40202	CCS1	no hit
-0.433226	25.7897	0.00687853	0.0231163	cns1 - WT	P08004	CHS1	no hit
-0.247858	31.2	0.00693538	0.0232854	cns1 - WT	P15496	IDI1	no hit
-1.21652	27.1934	0.00700335	0.0234915	cns1 - WT	P40318	SSM4	candidate
0.183046	33.7109	0.00707443	0.0237076	cns1 - WT	P17709	GLK1	no hit
-0.541231	28.9599	0.00711412	0.0238183	cns1 - WT	P40019	CHZ1	no hit
0.399374	28.2854	0.00713424	0.0238633	cns1 - WT	P39927	PTI1	no hit
0.196137	34.0698	0.00714939	0.0238915	cns1 - WT	P39516	RPS14B	no hit
-0.837211	26.075	0.00718071	0.0239738	cns1 - WT	P38691	KSP1	no hit
-0.562306	27.5383	0.00721461	0.0240515	cns1 - WT	P47025	MDV1	no hit
-0.595483	27.9397	0.00721748	0.0240515	cns1 - WT	P32656	GCG1	no hit
0.463546	28.6485	0.00723121	0.0240748	cns1 - WT	P25369	LSB5	no hit
-0.39769	28.1119	0.00726495	0.0241646	cns1 - WT	P34761	WHI3	no hit
0.418865	28.8681	0.00732325	0.0243346	cns1 - WT	P20049	TYR1	no hit
-0.267464	29.457	0.00732971	0.0243346	cns1 - WT	P20447	DBP3	no hit
0.239498	33.2186	0.00734503	0.0243629	cns1 - WT	P38011	ASC1	no hit
-0.671225	25.705	0.00735851	0.0243813	cns1 - WT	Q07963	UBR2	no hit
0.372502	28.2905	0.00736426	0.0243813	cns1 - WT	P53040	TAF6	no hit
0.50332	27.9243	0.00752544	0.0248795	cns1 - WT	P25298	RNA14	no hit
-0.621716	26.705	0.00752869	0.0248795	cns1 - WT	Q12338	RNH203	no hit
0.198133	30.8382	0.00755922	0.0249573	cns1 - WT	P40413	CCT5	no hit
1.19127	26.5822	0.00758541	0.0250206	cns1 - WT	P40467	ASG1	candidate
0.270803	30.676	0.0076261	0.0251316	cns1 - WT	Q06151	DCS1	no hit
0.344178	28.467	0.00764227	0.0251617	cns1 - WT	P34160	STO1	no hit
-0.486086	29.821	0.00768706	0.0252752	cns1 - WT	Q08193	GAS5	no hit
-0.28109	31.5474	0.0076909	0.0252752	cns1 - WT	P36421	TYS1	no hit
0.271131	30.6537	0.00770587	0.0253011	cns1 - WT	P38886	RPN10	no hit
0.406365	28.0215	0.00776366	0.0254674	cns1 - WT	P53326		no hit
0.554145	26.6166	0.00778447	0.0255122	cns1 - WT	Q08924	RTT10	no hit
1.37623	27.2912	0.00779293	0.0255165	cns1 - WT	P38182	ATG8	candidate
-0.418929	30.5379	0.00787277	0.0257543	cns1 - WT	P35194	UTP20	no hit
0.305606	30.2705	0.00788884	0.0257832	cns1 - WT	Q06489	MRI1	no hit
-1.30328	27.0515	0.00790235	0.0258037	cns1 - WT	Q04951	SCW10	candidate
-0.276976	29.8958	0.00791124	0.0258091	cns1 - WT	P47160	ENT3	no hit
0.272278	28.0906	0.00796398	0.0259575	cns1 - WT	P38786	RPP1	no hit
0.40597	26.3821	0.0079967	0.0260403	cns1 - WT	P48563	MON2	no hit
-0.300934	28.901	0.00805375	0.0261878	cns1 - WT	P38765	YHI9	no hit
-0.752152	27.3353	0.00805665	0.0261878	cns1 - WT	Q12525	MHT1	no hit
-0.460131	26.9093	0.0080789	0.0262362	cns1 - WT	Q12276	HER1	no hit
-0.376914	29.5997	0.00808694	0.0262385	cns1 - WT	Q02647	DYN2	no hit
0.300554	29.8138	0.00813724	0.0263777	cns1 - WT	P42846	KRI1	no hit
0.577842	28.0068	0.00815997	0.0264273	cns1 - WT	P34248	YPF1	no hit
0.276212	28.2459	0.0081858	0.0264831	cns1 - WT	P40362	UTP18	no hit
-0.617598	27.2672	0.00819203	0.0264831	cns1 - WT	P34244	HSL1	no hit
0.391092	28.0126	0.00829751	0.0267998	cns1 - WT	P50101	UBP15	no hit
-0.198246	32.7716	0.00832051	0.0268498	cns1 - WT	P38788	SSZ1	no hit
-0.385507	26.7226	0.00841727	0.0271375	cns1 - WT	P38169	BNA4	no hit
-0.446934	29.4174	0.008477	0.0273054	cns1 - WT	Q08687	TMA16	no hit
-0.56622	26.1823	0.00851525	0.0274039	cns1 - WT	Q06108	RGC1	no hit
0.316023	28.6413	0.00864444	0.0277946	cns1 - WT	P53301	CRH1	no hit
-0.26095	29.6995	0.00869999	0.027948	cns1 - WT	P47008	SFH5	no hit
0.21728	31.197	0.00874157	0.0280514	cns1 - WT	P13188	GLN4	no hit
0.733546	26.3386	0.00874788	0.0280514	cns1 - WT	P47016	NIT2	no hit
-0.942644	25.8433	0.00875858	0.0280517	cns1 - WT	Q06616		no hit
-0.385333	27.2262	0.00876371	0.0280517	cns1 - WT	Q08199	SIL1	no hit
-0.657485	25.9783	0.00881342	0.0281856	cns1 - WT	Q12153	SSF2	no hit
0.252409	32.019	0.0088245	0.0281958	cns1 - WT	Q03973	HMO1	no hit
-1.08662	26.4443	0.00884043	0.0282214	cns1 - WT	Q06144	ORM2	candidate
-0.392396	28.3052	0.00904066	0.0288348	cns1 - WT	P53191	PIB2	no hit
-0.574032	27.4086	0.00907872	0.0289303	cns1 - WT	P38929	PMC1	no hit
-0.810944	26.0964	0.00918013	0.0292274	cns1 - WT	Q06563	SYM1	no hit
-0.925111	28.8246	0.00924198	0.0293981	cns1 - WT	P40452	COA1	no hit
0.429771	25.5705	0.00928034	0.0294938	cns1 - WT	Q02866	MUK1	no hit
0.350798	27.8525	0.00929093	0.0295012	cns1 - WT	P38793	TRM5	no hit
0.301232	34.3554	0.00931092	0.0295384	cns1 - WT	P26783	RPS5	no hit
0.404074	26.8816	0.00933339	0.0295834	cns1 - WT	P36000	APL2	no hit
0.319453	28.22	0.00936655	0.0296621	cns1 - WT	P33755	NPL4	no hit
0.298923	28.2131	0.00950462	0.0300538	cns1 - WT	P53276	UTP8	no hit
0.231629	30.7848	0.00950708	0.0300538	cns1 - WT	P20449	DBP5	no hit
-0.590976	28.7029	0.00952409	0.0300751	cns1 - WT	Q03201	RSM10	no hit
0.668506	27.5057	0.00953067	0.0300751	cns1 - WT	P38167	ECM21	no hit
-0.309684	32.9609	0.00953941	0.0300761	cns1 - WT	P29509	TRR1	no hit
0.544866	28.9128	0.00968825	0.0305184	cns1 - WT	P36088	YKL069W	no hit
-0.278884	29.061	0.00970471	0.0305433	cns1 - WT	P36160	RPF2	no hit
0.224603	30.6757	0.00973248	0.0305555	cns1 - WT	P53860	PDR16	no hit
0.417652	29.0042	0.0097334	0.0305555	cns1 - WT	P25332	RBK1	no hit
0.29089	28.646	0.00973428	0.0305555	cns1 - WT	P53858	BNI4	no hit
1.16988	26.3091	0.00977937	0.0306701	cns1 - WT	Q08726	GPN2	candidate
0.312148	28.5523	0.00979521	0.0306774	cns1 - WT	Q05946	UTP13	no hit
0.359264	28.2	0.00980927	0.0306774	cns1 - WT	P04786	TOP1	no hit
0.267977	28.7196	0.00981347	0.0306774	cns1 - WT	P50105	TAF4	no hit
0.406819	28.8337	0.00981608	0.0306774	cns1 - WT	P25368	RRP7	no hit
-0.243663	32.3362	0.00989252	0.0308893	cns1 - WT	P12695	LAT1	no hit
-0.697887	26.4089	0.00990324	0.0308922	cns1 - WT	P32839	BCS1	no hit
0.585735	28.2864	0.00991079	0.0308922	cns1 - WT	P32769	HBS1	no hit
0.398452	29.5212	0.01007	0.0313612	cns1 - WT	P38998	LYS1	no hit
0.226263	30.9993	0.0100886	0.0313785	cns1 - WT	P21576	VPS1	no hit
-0.326916	28.2471	0.0100932	0.0313785	cns1 - WT	P40013	BIM1	no hit
0.34507	27.8789	0.0101032	0.0313824	cns1 - WT	P08539	GPA1	no hit
-0.561378	27.9647	0.0102196	0.0317163	cns1 - WT	Q02196	MET14	no hit
-0.566121	29.3283	0.010328	0.0320114	cns1 - WT	Q3E830	EGO2	no hit
-0.206947	32.0462	0.0103326	0.0320114	cns1 - WT	P38088	GRS1	no hit
-0.248662	29.2305	0.0103508	0.0320397	cns1 - WT	P43597		no hit
0.319033	29.8926	0.0103965	0.0321536	cns1 - WT	P38817	GGA2	no hit
-1.81892	27.3327	0.010406	0.0321551	cns1 - WT	Q12326	GPM3	candidate
0.441838	27.5878	0.0104284	0.0321962	cns1 - WT	Q03503	MAK3	no hit
0.353224	27.9435	0.0104713	0.0323009	cns1 - WT	P22855	AMS1	no hit
-1.20196	25.9401	0.0105188	0.0324109	cns1 - WT	P0C2I6		candidate
0.356453	28.5187	0.0105251	0.0324109	cns1 - WT	P42842	EMW1	no hit
0.262728	29.7527	0.0105823	0.0325589	cns1 - WT	P25441	RPC53	no hit
0.176817	30.7913	0.0105955	0.0325712	cns1 - WT	P35844	KES1	no hit
1.04426	26.7818	0.0106882	0.0328279	cns1 - WT	P38634	SIC1	candidate
1.08897	25.8049	0.0107058	0.0328523	cns1 - WT	P51862	ROM2	candidate
-0.266596	31.8126	0.0107172	0.0328523	cns1 - WT	P02557	TUB2	no hit
-0.697824	25.647	0.0107237	0.0328523	cns1 - WT	Q06410	ATG17	no hit
-0.252912	29.0252	0.0108435	0.0331908	cns1 - WT	Q04119	PPN1	no hit
-0.885018	26.0183	0.01098	0.0335752	cns1 - WT	Q00947	STP1	no hit
0.209305	34.4821	0.0109879	0.0335752	cns1 - WT	P14127	RPS17B	no hit
-0.428002	28.6029	0.0110479	0.0337296	cns1 - WT	P32352	ERG2	no hit
-0.50301	27.114	0.0111575	0.0340353	cns1 - WT	P36531	MRPL36	no hit
-0.322049	29.1566	0.0112024	0.0341429	cns1 - WT	P43567	AGX1	no hit
-0.289354	29.6746	0.0112771	0.0343139	cns1 - WT	P38626	CBR1	no hit
0.329743	28.3928	0.0112777	0.0343139	cns1 - WT	P47116	PTK2	no hit
-0.611483	25.8096	0.0113412	0.0344776	cns1 - WT	P32849	RAD5	no hit
0.381071	28.1799	0.0113764	0.0345338	cns1 - WT	P21269	CCA1	no hit
-0.453205	27.5561	0.011379	0.0345338	cns1 - WT	P53168	DUO1	no hit
-0.281894	30.3154	0.0114167	0.0346188	cns1 - WT	P38631	FKS1	no hit
-0.464901	27.8045	0.011484	0.0347929	cns1 - WT	Q04214		no hit
0.698943	25.9974	0.0114936	0.0347929	cns1 - WT	P33336	SKN1	no hit
-0.301772	27.8154	0.0115425	0.0349112	cns1 - WT	P39109	YCF1	no hit
0.585788	25.8693	0.0115733	0.0349468	cns1 - WT	P07269	PHO2	no hit
0.383002	27.5907	0.0115739	0.0349468	cns1 - WT	P53960		no hit
-0.156514	32.8387	0.0115939	0.0349779	cns1 - WT	P04147	PAB1	no hit
0.228817	28.3973	0.0116334	0.0350401	cns1 - WT	Q01159	CEG1	no hit
0.476511	27.442	0.0116409	0.0350401	cns1 - WT	Q04177	UTP5	no hit
0.333231	28.9837	0.0116457	0.0350401	cns1 - WT	P00546	CDC28	no hit
-0.559763	30.0832	0.0116539	0.0350401	cns1 - WT	P40159	YNL208W	no hit
0.651661	25.8725	0.0116935	0.0351298	cns1 - WT	P38313	AME1	no hit
0.545217	26.5057	0.0117288	0.0352061	cns1 - WT	P47064	APS3	no hit
-0.197691	30.5417	0.0118802	0.0356307	cns1 - WT	P39101	CAJ1	no hit
-0.790526	26.0421	0.0119189	0.0357166	cns1 - WT	Q06810	OPY2	no hit
0.84966	25.8152	0.011933	0.035729	cns1 - WT	P38806	YNG2	no hit
0.287186	29.4855	0.0120309	0.0359919	cns1 - WT	P53859	CSL4	no hit
0.503165	27.9395	0.0121081	0.0361924	cns1 - WT	P39523	EPO1	no hit
-0.27817	30.6821	0.0121593	0.036315	cns1 - WT	Q08742	RDL2	no hit
-0.483161	27.0802	0.012201	0.0363794	cns1 - WT	P33311	MDL2	no hit
0.404986	26.2099	0.0122012	0.0363794	cns1 - WT	P29056	BRF1	no hit
0.507421	25.7114	0.0122175	0.0363977	cns1 - WT	P40314	BTT1	no hit
0.199926	31.0487	0.0122845	0.0365497	cns1 - WT	P32381	ARP2	no hit
0.344784	28.1462	0.0122896	0.0365497	cns1 - WT	P22213	SLY1	no hit
0.261811	33.7937	0.0122993	0.0365497	cns1 - WT	P05756	RPS13	no hit
-1.11679	27.8358	0.0123582	0.0366941	cns1 - WT	P25454	RAD51	candidate
-0.873955	26.2176	0.0123797	0.0367275	cns1 - WT	P25360	PHO87	no hit
0.361542	27.7877	0.0124085	0.0367823	cns1 - WT	Q04338	VTI1	no hit
0.216551	30.5478	0.0124328	0.0368238	cns1 - WT	P35197	GCS1	no hit
0.313535	28.4933	0.0124574	0.0368661	cns1 - WT	P22936	APN1	no hit
-0.424397	27.9234	0.0124682	0.0368676	cns1 - WT	Q07688	YPD1	no hit
-0.437443	29.796	0.0125278	0.0370131	cns1 - WT	P21965	MCK1	no hit
0.696056	26.1427	0.0125838	0.0371476	cns1 - WT	P50264	FMS1	no hit
0.618058	26.8541	0.0126811	0.0373787	cns1 - WT	P19658	EXO70	no hit
-0.242352	33.5814	0.012683	0.0373787	cns1 - WT	P10080	SBP1	no hit
-1.03856	26.6803	0.0127251	0.037472	cns1 - WT	P53266	SHY1	candidate
0.229833	29.2394	0.0128616	0.0378376	cns1 - WT	P15565	TRM1	no hit
-0.528144	26.5674	0.0128742	0.0378376	cns1 - WT	P53140	RMD9	no hit
-0.417121	28.9018	0.0128874	0.0378376	cns1 - WT	P36094	SPC42	no hit
0.325102	27.9423	0.0128917	0.0378376	cns1 - WT	Q03771	ACL4	no hit
0.598002	29.2363	0.0129074	0.0378524	cns1 - WT	Q04934	IVY1	no hit
0.217893	29.7796	0.0129185	0.037854	cns1 - WT	P43535	GCN20	no hit
0.346123	29.1057	0.0129719	0.0379791	cns1 - WT	P04161	ADE8	no hit
0.29029	33.9849	0.0129849	0.037986	cns1 - WT	P46654	RPS0B	no hit
-0.52621	25.7412	0.013139	0.0384055	cns1 - WT	P39547	UIP3	no hit
-0.432032	26.2532	0.0131699	0.0384644	cns1 - WT	P53230	TAM41	no hit
-0.298851	30.2794	0.0132454	0.0386533	cns1 - WT	P47119	HAM1	no hit
0.185783	30.4127	0.0132613	0.038668	cns1 - WT	P07275	PUT2	no hit
0.29858	28.6255	0.0132937	0.0387126	cns1 - WT	P36145	TFA2	no hit
0.327057	30.4936	0.0132983	0.0387126	cns1 - WT	O13563	RPN13	no hit
0.341056	29.734	0.0133609	0.0388631	cns1 - WT	Q3E833	PCC1	no hit
0.534161	25.8789	0.0133918	0.0389213	cns1 - WT	P23060	MAK32	no hit
0.240323	29.8645	0.013415	0.0389571	cns1 - WT	P33734	HIS7	no hit
-0.364689	26.9868	0.0134448	0.0390119	cns1 - WT	P32629	ANP1	no hit
0.273071	28.3463	0.013459	0.0390213	cns1 - WT	P53265		no hit
-0.34637	27.9506	0.0135209	0.0391689	cns1 - WT	P39960	BEM2	no hit
-0.577266	26.6044	0.0137691	0.0398556	cns1 - WT	P39965	AIM10	no hit
-0.810865	26.188	0.0137874	0.0398662	cns1 - WT	P18494	GLN3	no hit
-0.604763	28.5258	0.0137951	0.0398662	cns1 - WT	P40312	CYB5	no hit
-0.88629	27.6397	0.013957	0.0403013	cns1 - WT	P19956	MRPL44	no hit
0.646326	26.0685	0.0140358	0.0404963	cns1 - WT	Q12181	TAH18	no hit
0.837757	26.1297	0.0141297	0.04072	cns1 - WT	P32460	DCG1	no hit
0.347726	28.4434	0.014142	0.04072	cns1 - WT	Q12035	FCF2	no hit
0.189753	34.579	0.0141581	0.04072	cns1 - WT	P38701	RPS20	no hit
0.342952	29.4179	0.014159	0.04072	cns1 - WT	P32366	VMA6	no hit
0.238095	30.9298	0.0142529	0.040957	cns1 - WT	Q03195	RLI1	no hit
0.300851	31.8297	0.0143334	0.0411552	cns1 - WT	P32864	MRS6	no hit
-0.711501	26.3336	0.0143807	0.0412577	cns1 - WT	P36044	MNN4	no hit
0.342916	27.6489	0.0144364	0.0413601	cns1 - WT	P32843	YME2	no hit
0.258813	29.3794	0.0144463	0.0413601	cns1 - WT	P32563	VPH1	no hit
-0.439436	28.7562	0.0144511	0.0413601	cns1 - WT	P32386	YBT1	no hit
-1.95866	28.6014	0.014486	0.0414268	cns1 - WT	Q03388	VPS72	candidate
-0.291947	27.9478	0.0145725	0.0416374	cns1 - WT	Q07878	VPS13	no hit
-0.942098	25.8092	0.014583	0.0416374	cns1 - WT	P18852	STE18	no hit
-0.238427	32.447	0.0146632	0.0418293	cns1 - WT	P19414	ACO1	no hit
-0.563751	26.0833	0.0146737	0.0418293	cns1 - WT	Q08932	RSA1	no hit
-0.5644	25.8886	0.0147063	0.0418888	cns1 - WT	P40316	PDS1	no hit
-0.222834	30.9281	0.0147941	0.0421054	cns1 - WT	P53066		no hit
-0.643662	27.0913	0.0148458	0.0422189	cns1 - WT	P39925	AFG3	no hit
-0.672979	26.0584	0.0152433	0.0433148	cns1 - WT	P22470	SAN1	no hit
-0.882821	26.6147	0.0152998	0.0434408	cns1 - WT	P25270	MRM1	no hit
0.199608	30.4964	0.0153695	0.0436038	cns1 - WT	P43577	GNA1	no hit
0.277218	27.7741	0.0154067	0.0436748	cns1 - WT	P38149	DUG2	no hit
0.490598	26.8561	0.0154541	0.0437743	cns1 - WT	P53067	KAP114	no hit
0.374682	26.7226	0.0154812	0.0438163	cns1 - WT	Q04781	RKR1	no hit
0.471645	26.5486	0.0155757	0.0440489	cns1 - WT	Q08961	RKM1	no hit
0.464097	29.7956	0.0155962	0.0440718	cns1 - WT	P48240	MTR3	no hit
0.503392	29.8834	0.0156462	0.0441462	cns1 - WT	P00401	COX1	no hit
-0.290799	30.1721	0.0156557	0.0441462	cns1 - WT	Q07915	RLP24	no hit
-0.243746	34.1598	0.0156596	0.0441462	cns1 - WT	P46990	RPL17B	no hit
0.304065	29.7624	0.0157049	0.0441795	cns1 - WT	P29478	SEC65	no hit
0.398011	26.4439	0.0157049	0.0441795	cns1 - WT	P46673	NUP85	no hit
-0.363937	26.7384	0.0157085	0.0441795	cns1 - WT	P25558	BUD3	no hit
0.53385	25.7041	0.0158258	0.0444742	cns1 - WT	P16639	ATE1	no hit
0.228951	30.3934	0.0159087	0.0446719	cns1 - WT	P38755	OSH7	no hit
-0.168551	33.0473	0.0159263	0.0446863	cns1 - WT	P36008	TEF4	no hit
0.396268	28.5642	0.0159709	0.0447761	cns1 - WT	Q12149	RRP6	no hit
0.190743	34.2263	0.0160644	0.0449758	cns1 - WT	P04456	RPL25	no hit
0.373669	28.5713	0.0160673	0.0449758	cns1 - WT	P35127	YUH1	no hit
0.471312	27.2617	0.0162064	0.0453297	cns1 - WT	Q04004	PLP1	no hit
0.799832	25.9994	0.0162556	0.0454318	cns1 - WT	P38123	SWD3	no hit
0.189982	31.0764	0.0164318	0.0458883	cns1 - WT	Q04067	TIF35	no hit
-0.205477	32.1025	0.0165564	0.0462	cns1 - WT	P13663	HOM2	no hit
-0.610139	25.274	0.0165883	0.0462527	cns1 - WT	P40009	YND1	no hit
-0.384596	28.0275	0.0166214	0.046309	cns1 - WT	P41543	OST1	no hit
0.246294	29.3138	0.0167475	0.0466238	cns1 - WT	P47039	BNA3	no hit
-0.493002	25.8051	0.0168231	0.0467899	cns1 - WT	P38204	RRN10	no hit
-0.232059	32.4209	0.0168448	0.0467899	cns1 - WT	P15454	GUK1	no hit
-0.421426	26.0289	0.0168465	0.0467899	cns1 - WT	P41815	BAP3	no hit
0.298345	28.52	0.0168658	0.0467899	cns1 - WT	P35207	SKI2	no hit
-0.436958	28.4125	0.0168727	0.0467899	cns1 - WT	P53210		no hit
-0.230091	28.1259	0.0169412	0.0469158	cns1 - WT	P47045	TIM54	no hit
0.421708	28.1863	0.0169444	0.0469158	cns1 - WT	P38121	POL12	no hit
0.360062	27.997	0.0170073	0.0470536	cns1 - WT	Q99312	ISN1	no hit
0.419108	25.7139	0.0170442	0.0471191	cns1 - WT	P53290	GTR2	no hit
0.313268	27.629	0.0170876	0.0472025	cns1 - WT	P41697	BUD6	no hit
0.230759	33.965	0.0171475	0.0473209	cns1 - WT	P02400	RPP2B	no hit
-0.248186	27.7128	0.017157	0.0473209	cns1 - WT	P40506	CAB2	no hit
-0.453998	27.3956	0.0173561	0.0477028	cns1 - WT	Q08548	ALE1	no hit
0.282611	27.8872	0.0173682	0.0477028	cns1 - WT	Q03921	DOP1	no hit
0.357467	25.7472	0.0173797	0.0477028	cns1 - WT	P40206	JLP2	no hit
-0.380432	27.7053	0.0173817	0.0477028	cns1 - WT	P21375	OSM1	no hit
0.478672	26.6884	0.0173957	0.0477028	cns1 - WT	P24583	PKC1	no hit
0.30706	29.0279	0.0173959	0.0477028	cns1 - WT	P25654		no hit
0.807943	26.4636	0.0173966	0.0477028	cns1 - WT	Q06512	NOC4	no hit
-0.244072	29.213	0.0174112	0.0477028	cns1 - WT	Q08822	CIR2	no hit
0.878514	26.1535	0.0174157	0.0477028	cns1 - WT	Q2V2P7		no hit
-0.476173	27.1144	0.0174563	0.0477643	cns1 - WT	P32477	GSH1	no hit
-0.674134	26.2158	0.0174649	0.0477643	cns1 - WT	Q12301		no hit
0.265637	28.9587	0.0177742	0.0485727	cns1 - WT	Q03497	STE20	no hit
-0.221797	34.0385	0.0177987	0.0486027	cns1 - WT	P00445	SOD1	no hit
0.510407	27.7348	0.0179365	0.0489414	cns1 - WT	P54785	MOT3	no hit
0.314722	27.8446	0.018084	0.0492877	cns1 - WT	P17883	SKI3	no hit
-1.27695	27.6384	0.018091	0.0492877	cns1 - WT	P32906	MNS1	candidate
-0.716194	26.9656	0.018122	0.049324	cns1 - WT	P32798	COT1	no hit
-0.406033	29.7596	0.018143	0.049324	cns1 - WT	P39107	MNN9	no hit
-0.5484	25.9036	0.0181458	0.049324	cns1 - WT	P38819	ERP5	no hit
0.353764	28.8052	0.0182349	0.0495284	cns1 - WT	P11746	MCM1	no hit
-0.335485	27.2678	0.0182736	0.0495959	cns1 - WT	P53260	GTF1	no hit
-1.15007	27.8422	0.0184393	0.0500075	cns1 - WT	P40472	SIM1	no hit
0.5442	26.247	0.0184614	0.0500294	cns1 - WT	P27801	PEP3	no hit
-0.224103	30.611	0.0185256	0.0501653	cns1 - WT	P89886	TMA20	no hit
-0.279794	29.8852	0.0185593	0.0502184	cns1 - WT	P14904	APE1	no hit
0.336144	28.1349	0.018597	0.0502823	cns1 - WT	P29468	PAP1	no hit
0.174098	31.6539	0.018693	0.0505035	cns1 - WT	P00931	TRP5	no hit
0.597695	26.4723	0.0189045	0.0510365	cns1 - WT	Q04533		no hit
0.883176	26.6725	0.0189716	0.0511789	cns1 - WT	P40099	FAU1	no hit
1.36278	26.4493	0.0190631	0.0513868	cns1 - WT	P53854	CWC25	no hit
-0.200087	32.8315	0.0191299	0.0515279	cns1 - WT	P53849	GIS2	no hit
-0.256204	31.0955	0.0191805	0.0516253	cns1 - WT	P09436	ILS1	no hit
0.20494	34.5809	0.0192385	0.0517424	cns1 - WT	P0CX54	RPL12B	no hit
0.369578	28.6403	0.0193409	0.0519788	cns1 - WT	P53330	RTT102	no hit
0.300244	29.2134	0.0193736	0.0520274	cns1 - WT	Q02793	SKI8	no hit
-0.562885	25.7797	0.0196512	0.0527331	cns1 - WT	Q06628	ATG13	no hit
-0.415674	28.7788	0.0196939	0.0528079	cns1 - WT	P40319	ELO3	no hit
-0.529828	28.4138	0.0197357	0.0528805	cns1 - WT	O60200	MDM35	no hit
-0.250767	29.089	0.0199118	0.0533123	cns1 - WT	P43619	BNA6	no hit
0.226934	28.6996	0.0200157	0.0535171	cns1 - WT	P53206		no hit
0.539846	25.7391	0.0200183	0.0535171	cns1 - WT	P09435	SSA3	no hit
0.557797	25.8658	0.0201261	0.053765	cns1 - WT	Q12412	PNS1	no hit
-0.59572	27.1503	0.0201443	0.0537733	cns1 - WT	Q08816	TFB6	no hit
0.304556	28.5121	0.0203527	0.0542891	cns1 - WT	P38237	UBP14	no hit
-0.202087	32.1897	0.0203798	0.0543158	cns1 - WT	P07260	CDC33	no hit
0.359462	28.5584	0.0203932	0.0543158	cns1 - WT	P25627	BUD23	no hit
0.332468	27.0805	0.0204828	0.0545138	cns1 - WT	P22434	PDE1	no hit
-0.328763	28.5443	0.0206072	0.0548041	cns1 - WT	P53335	PXR1	no hit
-0.352992	32.3731	0.0206384	0.0548462	cns1 - WT	P27476	NSR1	no hit
0.289519	27.7145	0.0206576	0.0548564	cns1 - WT	Q08645	MET7	no hit
-0.338733	26.7393	0.0206747	0.0548609	cns1 - WT	Q03579	LIP1	no hit
0.273375	26.9168	0.0206905	0.0548621	cns1 - WT	P39969	BOI2	no hit
-0.359268	27.0339	0.0207315	0.0549301	cns1 - WT	P38041	BOI1	no hit
-0.321105	29.7532	0.0207685	0.0549873	cns1 - WT	Q06449	PIN3	no hit
-0.309635	30.0318	0.0208102	0.0550567	cns1 - WT	P43594	MIC19	no hit
0.188132	34.3115	0.0208966	0.0552052	cns1 - WT	P41805	RPL10	no hit
0.303646	28.4542	0.0208972	0.0552052	cns1 - WT	Q03010	UME1	no hit
-0.395646	29.767	0.0210045	0.0554476	cns1 - WT	P37267	CBP4	no hit
-0.367012	28.0118	0.0210758	0.0555945	cns1 - WT	Q12133	SPC3	no hit
0.324785	30.0851	0.0211661	0.0557915	cns1 - WT	Q06608		no hit
-0.235074	30.9026	0.0212538	0.0559815	cns1 - WT	P14843	ARO3	no hit
-0.193754	30.0055	0.0212897	0.0560347	cns1 - WT	P40010	NUG1	no hit
0.39409	25.9856	0.021351	0.0561545	cns1 - WT	Q05863	RSO55	no hit
0.232762	27.6536	0.0214558	0.0563885	cns1 - WT	P36024	SIS2	no hit
0.301021	27.9173	0.0215306	0.0565009	cns1 - WT	P53204	NMA2	no hit
-0.238839	31.9426	0.0215326	0.0565009	cns1 - WT	P32463	ACP1	no hit
-0.23046	27.8762	0.0215531	0.0565009	cns1 - WT	Q03661	ESC1	no hit
0.277178	29.0045	0.0215618	0.0565009	cns1 - WT	P40459	PAN6	no hit
-0.319982	27.6134	0.0216837	0.0567785	cns1 - WT	Q06698		no hit
0.451146	26.2618	0.0217795	0.0569584	cns1 - WT	Q04585		no hit
-0.13908	31.325	0.0217843	0.0569584	cns1 - WT	P09064	SUI3	no hit
0.426434	27.7581	0.0219414	0.0572721	cns1 - WT	Q12255	NYV1	no hit
0.323979	27.3566	0.0219516	0.0572721	cns1 - WT	P53207	SNU71	no hit
0.225391	29.6415	0.0219524	0.0572721	cns1 - WT	P27472	GSY2	no hit
1.06419	27.3861	0.0220179	0.0574009	cns1 - WT	P40566	EGH1	no hit
-0.176138	30.1023	0.0220862	0.0575361	cns1 - WT	P00927	ILV1	no hit
0.230749	28.2105	0.022102	0.0575361	cns1 - WT	P53254	UTP22	no hit
0.401845	28.461	0.0222462	0.0578609	cns1 - WT	P25638	TAH1	no hit
0.424471	27.7473	0.0222592	0.0578609	cns1 - WT	P40208	GID8	no hit
0.388556	26.9488	0.0223	0.0579248	cns1 - WT	Q12374	NCA2	no hit
-0.345458	25.7534	0.0224722	0.0583297	cns1 - WT	P36051	MCD4	no hit
-0.352983	29.0696	0.0225869	0.0585849	cns1 - WT	P46982	MNN5	no hit
-0.283969	30.2132	0.022616	0.0586177	cns1 - WT	P13298	URA5	no hit
0.378888	27.0597	0.0226325	0.0586177	cns1 - WT	Q02354	UTP6	no hit
-0.459872	29.3744	0.0226644	0.0586579	cns1 - WT	Q03529	SCS7	no hit
0.235742	28.7555	0.0228174	0.0590112	cns1 - WT	Q02199	NUP49	no hit
-1.53255	27.3403	0.0228411	0.0590296	cns1 - WT	Q08760	RAX1	no hit
0.344909	31.3565	0.0228842	0.0590982	cns1 - WT	P51401	RPL9B	no hit
0.325605	30.336	0.022953	0.0592331	cns1 - WT	Q02046	MTD1	no hit
0.289197	30.0672	0.0231272	0.0596393	cns1 - WT	P32342	SRP21	no hit
-0.787633	27.1199	0.0231545	0.0596667	cns1 - WT	P25651	CSM1	no hit
0.488489	25.3995	0.0232653	0.0599091	cns1 - WT	Q12498	PRM4	no hit
-0.163943	31.7616	0.0233713	0.0601385	cns1 - WT	P16120	THR4	no hit
-0.933512	26.4217	0.0234671	0.0603415	cns1 - WT	P53379	MKC7	no hit
-0.61095	28.6154	0.0234853	0.060345	cns1 - WT	O74700	TIM9	no hit
-0.229332	31.0644	0.0236558	0.0607393	cns1 - WT	P38708		no hit
0.146921	33.4179	0.0237022	0.0607986	cns1 - WT	P32471	EFB1	no hit
0.199914	29.0433	0.023713	0.0607986	cns1 - WT	P40055	UTP7	no hit
-0.305059	26.6296	0.0237696	0.0608999	cns1 - WT	P31374	PSK1	no hit
-0.243592	29.4109	0.0238069	0.0609518	cns1 - WT	P16451	PDX1	no hit
-0.424252	30.0856	0.0240948	0.0616446	cns1 - WT	P47019	ALB1	no hit
-0.276555	28.9899	0.0241217	0.0616694	cns1 - WT	P41819	DIM1	no hit
0.28525	28.1181	0.0241582	0.0617185	cns1 - WT	P33753	TRM2	no hit
-1.3039	27.2546	0.024253	0.0619162	cns1 - WT	Q08278	MED7	no hit
0.413969	30.685	0.0243155	0.0620313	cns1 - WT	Q07395	SYO1	no hit
-0.445767	25.8977	0.024348	0.0620699	cns1 - WT	P22023	KRE5	no hit
0.455636	28.8	0.024387	0.062101	cns1 - WT	P25357	SNT1	no hit
0.245823	28.1906	0.024395	0.062101	cns1 - WT	P41903	TES1	no hit
-0.413923	28.7238	0.0244964	0.0623149	cns1 - WT	Q3E846	COA6	no hit
-0.703421	26.2573	0.0246223	0.0625904	cns1 - WT	P39007	STT3	no hit
0.408423	27.7106	0.0246754	0.0626807	cns1 - WT	P25808	SPB4	no hit
0.291267	27.388	0.0246979	0.0626933	cns1 - WT	P06245	TPK2	no hit
0.60089	26.3221	0.0248373	0.0630024	cns1 - WT	P53129	MON1	no hit
-0.41183	25.668	0.0248757	0.063055	cns1 - WT	P40504	KTR7	no hit
0.779851	26.2977	0.025141	0.0636822	cns1 - WT	Q06156	YCS4	no hit
-0.158395	31.4471	0.0251612	0.0636883	cns1 - WT	P37303	GLY1	no hit
0.255338	28.7171	0.0252712	0.0639214	cns1 - WT	Q10740	LAP2	no hit
0.298259	27.7834	0.025305	0.0639615	cns1 - WT	P53316		no hit
-0.294393	27.4574	0.0253993	0.0641543	cns1 - WT	P27680	COQ3	no hit
-0.347861	27.9294	0.0254302	0.0641869	cns1 - WT	Q04401	SDH7	no hit
-0.274444	27.3326	0.0255456	0.0644327	cns1 - WT	P33419	SPC29	no hit
-0.524235	25.7404	0.0256181	0.0645699	cns1 - WT	Q06109	RRG8	no hit
-0.929357	27.3366	0.0258401	0.0650834	cns1 - WT	P07807	DFR1	no hit
0.450147	28.5333	0.0259302	0.0652644	cns1 - WT	P11709	BIK1	no hit
0.414449	28.0372	0.0259765	0.0653349	cns1 - WT	Q04175	SXM1	no hit
0.478876	27.7286	0.0260814	0.0655507	cns1 - WT	Q03390	VPS60	no hit
0.146053	34.9331	0.026099	0.0655507	cns1 - WT	P02994	TEF1	no hit
0.146053	34.9331	0.026099	0.0655507	cns1 - WT	P02994	TEF2	no hit
-0.43232	27.4483	0.0261303	0.065583	cns1 - WT	P53894	CBK1	no hit
0.149753	31.8764	0.026303	0.0659286	cns1 - WT	Q01662	MAP1	no hit
0.209881	30.078	0.0263049	0.0659286	cns1 - WT	P33892	GCN1	no hit
0.365248	27.3972	0.0263426	0.0659766	cns1 - WT	P38153	APM3	no hit
0.143171	34.1994	0.0263715	0.0660027	cns1 - WT	P40150	SSB2	no hit
-0.532897	27.4306	0.0263909	0.066005	cns1 - WT	P25348	MRPL32	no hit
0.565176	26.6824	0.0264314	0.0660601	cns1 - WT	Q9URQ5	HTL1	no hit
-0.243969	34.2968	0.0264723	0.0661158	cns1 - WT	P14126	RPL3	no hit
0.305109	28.6527	0.0265138	0.0661733	cns1 - WT	Q05567	DPL1	no hit
0.182221	31.5933	0.0265569	0.0662345	cns1 - WT	P23542	AAT2	no hit
0.13316	31.5897	0.0266938	0.0665295	cns1 - WT	P15625	FRS2	no hit
0.688075	25.7733	0.0268988	0.0669937	cns1 - WT	Q03702	CCE1	no hit
0.354238	29.2953	0.0270019	0.0672034	cns1 - WT	P34162	SRB2	no hit
0.310235	27.4175	0.0270787	0.0673476	cns1 - WT	P53079	COG1	no hit
-0.193572	30.417	0.0271224	0.0674093	cns1 - WT	P32499	NUP2	no hit
0.328022	27.7605	0.0271858	0.0675199	cns1 - WT	Q07844	RIX7	no hit
0.694051	26.9931	0.0274983	0.0682486	cns1 - WT	P20133	BET2	no hit
0.187143	33.9649	0.0275661	0.0683692	cns1 - WT	P25443	RPS2	no hit
-0.818053	26.8925	0.0276041	0.0684159	cns1 - WT	Q04689	AIM32	no hit
-0.324361	27.9018	0.0276932	0.0685893	cns1 - WT	P38627	URA8	no hit
-0.246913	30.0022	0.027878	0.068999	cns1 - WT	P08566	ARO1	no hit
0.206761	30.0278	0.0279339	0.0690027	cns1 - WT	Q04062	RPN9	no hit
-0.243971	31.2529	0.0279371	0.0690027	cns1 - WT	P40069	KAP123	no hit
0.313611	26.3768	0.0279387	0.0690027	cns1 - WT	P39081	PCF11	no hit
0.306478	27.512	0.0279766	0.0690027	cns1 - WT	P46682	APL6	no hit
-2.22088	27.7428	0.0279932	0.0690027	cns1 - WT	P38692	KIC1	no hit
0.702127	25.7139	0.0279955	0.0690027	cns1 - WT	P38738	OCA5	no hit
0.6643	25.8875	0.028083	0.0691706	cns1 - WT	Q12102	CFT2	no hit
0.379744	26.8483	0.0281079	0.0691843	cns1 - WT	P32452	PHA2	no hit
-0.290431	28.2213	0.0282682	0.0695308	cns1 - WT	P46985	MNN11	no hit
0.407533	28.2525	0.0284337	0.0698898	cns1 - WT	Q08273	HRT1	no hit
-0.161541	30.5397	0.0284981	0.0699999	cns1 - WT	P06101	CDC37	no hit
0.300026	29.8407	0.028528	0.0700172	cns1 - WT	P28321	YJU3	no hit
0.348444	29.9089	0.0285444	0.0700172	cns1 - WT	P07273	DST1	no hit
0.377573	26.3532	0.0286427	0.0702101	cns1 - WT	Q04183	TRS120	no hit
-0.290823	29.3102	0.0287188	0.0703482	cns1 - WT	P54000	SUB1	no hit
0.316283	28.0597	0.0287731	0.070408	cns1 - WT	P50106	RPA14	no hit
0.157015	30.3961	0.0287826	0.070408	cns1 - WT	P43609	RSC8	no hit
-0.221647	29.4268	0.0288792	0.0705958	cns1 - WT	P39742	SEC72	no hit
0.407575	29.6312	0.028911	0.0706193	cns1 - WT	P46959	GCD14	no hit
0.318057	27.0686	0.0289341	0.0706193	cns1 - WT	P53874	UBP10	no hit
-0.528766	26.167	0.0289482	0.0706193	cns1 - WT	P42845	STB1	no hit
0.223407	30.1558	0.0289771	0.0706416	cns1 - WT	Q03940	RVB1	no hit
0.283197	26.888	0.0289969	0.0706416	cns1 - WT	P40345	LRO1	no hit
0.15207	32.3098	0.02905	0.0707227	cns1 - WT	P17255	VMA1	no hit
0.442091	27.6636	0.0291584	0.0709383	cns1 - WT	O13539	THP2	no hit
-0.222903	33.5718	0.0293625	0.0713356	cns1 - WT	P22803	TRX2	no hit
0.294842	27.8093	0.0293691	0.0713356	cns1 - WT	P40555	NAS2	no hit
-0.673433	25.9962	0.0293822	0.0713356	cns1 - WT	P38705	DIA4	no hit
0.405064	26.5232	0.0294017	0.0713356	cns1 - WT	P43579	IES1	no hit
-0.557925	27.2763	0.0297356	0.0720967	cns1 - WT	P12684	HMG2	no hit
0.316817	27.4472	0.0299372	0.0725362	cns1 - WT	P09880	TRL1	no hit
0.531483	26.4491	0.0300706	0.0728101	cns1 - WT	P25366	OCA4	no hit
-0.154504	30.4953	0.0301387	0.0728876	cns1 - WT	P38071	ETR1	no hit
-0.312982	28.506	0.0301466	0.0728876	cns1 - WT	P33401	PGM1	no hit
-0.590577	26.0328	0.0301745	0.0728876	cns1 - WT	P53836	CAF120	no hit
0.248695	30.8752	0.0301969	0.0728876	cns1 - WT	Q08412	CUE5	no hit
0.53435	27.6753	0.0302047	0.0728876	cns1 - WT	P25604	STP22	no hit
-0.223474	32.4201	0.0302596	0.0729706	cns1 - WT	P47143	ADO1	no hit
-0.217838	32.0477	0.0303116	0.0730466	cns1 - WT	Q12305	RDL1	no hit
0.190139	34.336	0.0303951	0.073162	cns1 - WT	P0CX38	RPS6B	no hit
-0.223341	32.3603	0.0304004	0.073162	cns1 - WT	P07267	PEP4	no hit
-0.366735	27.514	0.0304625	0.0732619	cns1 - WT	P53846	LTO1	no hit
0.312622	27.0318	0.0305977	0.0735375	cns1 - WT	Q07951	IRC25	no hit
0.456162	26.9073	0.0308243	0.0740323	cns1 - WT	P32617	IES6	no hit
-1.42851	27.8916	0.0308453	0.0740329	cns1 - WT	P40558	CFD1	no hit
0.261092	30.6666	0.0310664	0.0745135	cns1 - WT	P19881	PHO13	no hit
0.181339	30.073	0.0312111	0.0748101	cns1 - WT	P43593	UBP6	no hit
0.329135	27.8021	0.0312735	0.0749094	cns1 - WT	P18888	SNF6	no hit
0.378117	26.9429	0.0314125	0.0751606	cns1 - WT	P46677	TAF1	no hit
0.465649	26.5607	0.0314385	0.0751606	cns1 - WT	P29703	RAM2	no hit
0.458838	25.6707	0.0314415	0.0751606	cns1 - WT	Q12049	THP3	no hit
0.188099	30.8321	0.0316042	0.0754989	cns1 - WT	P47044		no hit
-0.286586	32.1746	0.0316326	0.0755162	cns1 - WT	P28707	SBA1	no hit
0.469444	27.6304	0.0317072	0.0756438	cns1 - WT	P43587	YPI1	no hit
-0.231189	29.7539	0.0317317	0.0756516	cns1 - WT	P53297	PBP1	no hit
-0.487001	26.6874	0.0317973	0.0757574	cns1 - WT	P38072	SCO2	no hit
-0.760138	25.9598	0.0320203	0.0762377	cns1 - WT	O13329	FOB1	no hit
-0.328215	27.8394	0.0320692	0.0763034	cns1 - WT	P39692	MET10	no hit
-0.224482	30.1914	0.0321166	0.0763653	cns1 - WT	Q08601	MCA1	no hit
-0.574772	26.2905	0.0321895	0.0764466	cns1 - WT	Q12284	ERV2	no hit
0.313813	28.0027	0.0321937	0.0764466	cns1 - WT	P36103		no hit
-0.459585	25.726	0.0322781	0.076585	cns1 - WT	P28240	ICL1	no hit
0.285795	31.0041	0.0322949	0.076585	cns1 - WT	P33201	MRT4	no hit
-0.44623	26.5665	0.0327717	0.0776641	cns1 - WT	P47124	HOC1	no hit
0.484727	25.8145	0.0329514	0.0780382	cns1 - WT	Q12315	GLE1	no hit
-0.19795	30.3302	0.0330989	0.0783356	cns1 - WT	P38345	SDH8	no hit
0.297806	28.0356	0.0332469	0.0786336	cns1 - WT	P33895	NUF2	no hit
-1.82888	27.1103	0.0332833	0.0786677	cns1 - WT	P0C2I7	NA	no hit
0.555098	26.336	0.0333623	0.0787815	cns1 - WT	P38216		no hit
0.296886	30.1247	0.0333756	0.0787815	cns1 - WT	P40005	GIM4	no hit
-0.227778	32.5268	0.0335046	0.0790288	cns1 - WT	P23254	TKL1	no hit
0.521615	26.5905	0.0335247	0.0790288	cns1 - WT	P38262	SIF2	no hit
0.338924	27.3563	0.0338909	0.0798393	cns1 - WT	P33203	PRP40	no hit
0.22879	29.3885	0.0339186	0.0798518	cns1 - WT	P53731	ARC35	no hit
0.323491	27.7067	0.0341458	0.0803337	cns1 - WT	Q05533	INM2	no hit
0.149311	33.0144	0.0342271	0.0804261	cns1 - WT	P04449	RPL24A	no hit
0.284832	30.6514	0.0342301	0.0804261	cns1 - WT	P49435	APT1	no hit
-0.198925	31.097	0.0342916	0.0804729	cns1 - WT	P20967	KGD1	no hit
0.688439	25.8223	0.0342951	0.0804729	cns1 - WT	P38164	SEA4	no hit
0.277697	28.7051	0.0343719	0.0806001	cns1 - WT	P32793	YSC84	no hit
0.284015	28.7893	0.0344591	0.0807515	cns1 - WT	P32591	SWI3	no hit
0.307105	26.9498	0.0345847	0.0809927	cns1 - WT	P33202	UFD4	no hit
-0.248028	27.411	0.035165	0.0822977	cns1 - WT	Q01448	HPC2	no hit
-0.271279	28.6572	0.0353534	0.0826844	cns1 - WT	Q06011	ECM19	no hit
-0.567094	26.5354	0.0353925	0.0827215	cns1 - WT	Q03796	TPP1	no hit
-0.233478	28.4923	0.0357389	0.0834337	cns1 - WT	P19524	MYO2	no hit
0.306249	27.2883	0.0357439	0.0834337	cns1 - WT	P40368	NUP82	no hit
-0.425562	27.8473	0.0360855	0.0841758	cns1 - WT	P40850	MKT1	no hit
-0.378574	27.2621	0.0361485	0.0842678	cns1 - WT	P38236	MUM2	no hit
0.142246	30.7098	0.0363008	0.0845675	cns1 - WT	P39966	PTC2	no hit
0.227419	27.8682	0.0365195	0.0850216	cns1 - WT	P38230	ZTA1	no hit
-0.212166	28.9708	0.0365824	0.0851124	cns1 - WT	Q12136	SAS10	no hit
-0.184537	32.361	0.0366139	0.0851304	cns1 - WT	Q02486	ABF2	no hit
0.265527	31.4546	0.0368453	0.085563	cns1 - WT	P50861	RIB4	no hit
-0.310965	29.3908	0.0368604	0.085563	cns1 - WT	P40553	DOT5	no hit
-0.383724	28.0875	0.0368719	0.085563	cns1 - WT	P36147	PAM17	no hit
-0.369227	26.5386	0.0370872	0.0860066	cns1 - WT	Q8J0M4		no hit
0.794166	26.2116	0.0372392	0.0863031	cns1 - WT	Q07824	TPO1	no hit
0.183712	29.5571	0.0373444	0.0864908	cns1 - WT	P32485	HOG1	no hit
0.329248	28.8419	0.0373772	0.0865105	cns1 - WT	P42944	GZF3	no hit
-0.455	26.3844	0.0374167	0.0865458	cns1 - WT	P38086	RDH54	no hit
0.156831	30.9263	0.0375621	0.0868259	cns1 - WT	P39076	CCT2	no hit
-0.238363	27.8977	0.037587	0.0868271	cns1 - WT	P32349	RPC82	no hit
0.646724	25.7488	0.037884	0.0874566	cns1 - WT	P40359	PSF2	no hit
0.27763	28.6321	0.0379401	0.0875296	cns1 - WT	P32783	ABD1	no hit
-0.868684	26.2504	0.0379992	0.0876092	cns1 - WT	P50108	MNN10	no hit
-0.222988	31.6909	0.0381037	0.0877934	cns1 - WT	P0CX58		no hit
-1.35598	26.7721	0.038149	0.0878412	cns1 - WT	Q05934	VID22	no hit
0.417319	30.089	0.0382302	0.0879714	cns1 - WT	P32523	PRP19	no hit
-1.47513	27.0266	0.0382755	0.0880189	cns1 - WT	P47011	GLG2	no hit
-0.318943	27.638	0.0383106	0.0880317	cns1 - WT	Q06188	PDP3	no hit
-0.301106	27.5338	0.0383304	0.0880317	cns1 - WT	Q12296	MAM3	no hit
0.795469	26.2426	0.0384228	0.0881428	cns1 - WT	P32605	MUD1	no hit
0.307197	26.2379	0.0384282	0.0881428	cns1 - WT	P25635	PWP2	no hit
-0.297861	27.5428	0.0385099	0.0882282	cns1 - WT	P32317	AFG1	no hit
-0.221084	28.1483	0.0385149	0.0882282	cns1 - WT	P40533	TED1	no hit
0.298482	26.845	0.0385557	0.0882651	cns1 - WT	P53753	DSE4	no hit
-0.273548	29.0485	0.0385857	0.088277	cns1 - WT	P21524	RNR1	no hit
0.314748	28.1064	0.0386195	0.088298	cns1 - WT	P40080	VFA1	no hit
0.236888	27.7572	0.03865	0.0883111	cns1 - WT	Q04924	GTB1	no hit
-0.236238	30.0423	0.0386893	0.0883442	cns1 - WT	P38689	PRS3	no hit
-0.350321	28.2862	0.039013	0.0890265	cns1 - WT	P40491	FMC1	no hit
-0.445224	26.5114	0.0390942	0.0891547	cns1 - WT	Q06070		no hit
0.284038	27.4503	0.0395821	0.0902097	cns1 - WT	Q06682	UBX5	no hit
0.158037	29.5799	0.0399141	0.0908576	cns1 - WT	P38809		no hit
-0.400854	27.8378	0.0399172	0.0908576	cns1 - WT	P32564	SCM4	no hit
-0.195056	32.234	0.0399814	0.0909456	cns1 - WT	P11632	NHP6A	no hit
-0.993536	27.2803	0.0400822	0.0911169	cns1 - WT	Q04081	PPM1	no hit
-0.387037	27.5597	0.040243	0.0913971	cns1 - WT	Q04739	GAL83	no hit
0.948304	26.0178	0.0402567	0.0913971	cns1 - WT	P40473	POG1	no hit
-0.347686	28.7906	0.0403572	0.0915671	cns1 - WT	Q06672	TSR2	no hit
0.255049	28.3331	0.0406066	0.0920744	cns1 - WT	P43321	SMD3	no hit
0.43791	25.871	0.0411255	0.0931918	cns1 - WT	P25579	LRE1	no hit
0.409486	28.7375	0.0411772	0.0932495	cns1 - WT	P36141	FMP46	no hit
-0.28544	26.9213	0.0412245	0.0932975	cns1 - WT	Q99220	YOS9	no hit
-0.220629	28.2835	0.0415666	0.0940122	cns1 - WT	P06102	NOT3	no hit
0.392934	25.6948	0.0419185	0.0947479	cns1 - WT	P23255	TAF2	no hit
0.237772	34.0153	0.0421986	0.0953037	cns1 - WT	P0CX32	RPS24B	no hit
-0.241364	31.0201	0.0422177	0.0953037	cns1 - WT	Q06146		no hit
-0.302639	27.8899	0.0422842	0.0953933	cns1 - WT	Q08444	NOB1	no hit
-0.945783	26.3693	0.0423168	0.0954066	cns1 - WT	P53336		no hit
0.221118	29.36	0.0424655	0.0956815	cns1 - WT	P32505	NAB2	no hit
0.255645	27.6595	0.0425733	0.0958494	cns1 - WT	P53063	RAI1	no hit
0.159484	30.275	0.0425938	0.0958494	cns1 - WT	P30771	NAM7	no hit
-0.535426	26.9614	0.0427907	0.0962318	cns1 - WT	P53878	PBR1	no hit
-1.29668	27.8633	0.0428601	0.0963272	cns1 - WT	Q04868	ELP6	no hit
0.239023	28.1885	0.0431108	0.0968297	cns1 - WT	Q02933	RNY1	no hit
-0.241886	29.8861	0.0433431	0.0972902	cns1 - WT	P25586	KRR1	no hit
-0.208906	29.0019	0.0433895	0.0973333	cns1 - WT	P01119	RAS1	no hit
0.32452	25.6138	0.0435396	0.0976087	cns1 - WT	Q06143	DIC1	no hit
0.224128	34.1645	0.0437312	0.0979766	cns1 - WT	P0CX83	RPL19B	no hit
-0.329265	27.2615	0.0445424	0.0997025	cns1 - WT	P11792	SCH9	no hit
-0.310178	25.5515	0.0445574	0.0997025	cns1 - WT	P24813	CAD1	no hit
-0.468371	25.8688	0.044696	0.0999499	cns1 - WT	P53940	APJ1	no hit
-0.176518	32.3611	0.0447617	0.100014	cns1 - WT	P40531	GVP36	no hit
0.367257	27.1798	0.0447806	0.100014	cns1 - WT	P53195	COG7	no hit
0.177385	30.3367	0.0448243	0.100049	cns1 - WT	P25343	RVS161	no hit
0.222572	29.4756	0.0449092	0.100176	cns1 - WT	Q06494	YPR127W	no hit
0.224476	28.7613	0.0450275	0.10032	cns1 - WT	P46675	STU2	no hit
-0.277288	31.3459	0.0450303	0.10032	cns1 - WT	Q12447	PAA1	no hit
0.268966	27.231	0.0450633	0.100331	cns1 - WT	Q03362		no hit
0.217967	34.2269	0.0453706	0.100953	cns1 - WT	P0CX85	RPL35B	no hit
0.176119	31.2672	0.0454215	0.101003	cns1 - WT	P40210	SIP5	no hit
0.186626	29.7855	0.0455269	0.101153	cns1 - WT	P33338	SLA2	no hit
1.37799	28.0126	0.0455458	0.101153	cns1 - WT	P32805	FZF1	no hit
0.141227	33.996	0.0456395	0.101298	cns1 - WT	P38061	RPL32	no hit
-0.143415	33.6302	0.0456969	0.101363	cns1 - WT	P40185	MMF1	no hit
-0.228802	28.1957	0.0457532	0.101388	cns1 - WT	P42844	ZIM17	no hit
-0.365647	25.7452	0.0457654	0.101388	cns1 - WT	P08153	SWI5	no hit
-0.254457	27.2102	0.0458362	0.101482	cns1 - WT	Q12166	LEU9	no hit
0.159438	32.374	0.0458987	0.101558	cns1 - WT	P53184	PNC1	no hit
-0.396075	27.2049	0.0459632	0.101637	cns1 - WT	P37296	STV1	no hit
-0.378364	27.7403	0.0460827	0.101838	cns1 - WT	Q03954	SPC19	no hit
-0.167099	31.6929	0.0464162	0.102512	cns1 - WT	P07256	COR1	no hit
-0.202679	29.4027	0.0465946	0.102842	cns1 - WT	P36151		no hit
0.169376	30.2413	0.0468988	0.10345	cns1 - WT	P38968	SEC31	no hit
0.188841	32.2458	0.0470193	0.103652	cns1 - WT	P07274	PFY1	no hit
0.307686	25.8131	0.0470752	0.103711	cns1 - WT	Q08553	SYC1	no hit
0.271438	26.5696	0.0473117	0.104167	cns1 - WT	Q06708	VAC14	no hit
-0.26893	28.5741	0.0475514	0.104631	cns1 - WT	P40693	RLP7	no hit
-0.227616	30.337	0.0477234	0.104944	cns1 - WT	P15873	POL30	no hit
-0.42885	30.3088	0.0477835	0.105012	cns1 - WT	P47017	LSM1	no hit
0.301891	28.1856	0.0478211	0.10503	cns1 - WT	Q02206	RSC4	no hit
0.481229	26.91	0.0478633	0.105058	cns1 - WT	P32857	PTM1	no hit
-0.266047	27.7949	0.0479165	0.10511	cns1 - WT	P10849	MTF2	no hit
-0.198589	29.2029	0.0479674	0.105157	cns1 - WT	P08518	RPB2	no hit
1.15168	28.4338	0.0481229	0.105433	cns1 - WT	Q08685	CLP1	no hit
0.357908	31.3397	0.0484524	0.10609	cns1 - WT	O43137		no hit
0.550635	25.8847	0.0487163	0.106602	cns1 - WT	Q03306	PKH3	no hit
-0.362502	25.6564	0.0488098	0.106742	cns1 - WT	Q12192	RFM1	no hit
0.200362	29.2255	0.0491462	0.107369	cns1 - WT	P54860	UFD2	no hit
0.261538	28.2741	0.0491568	0.107369	cns1 - WT	P13259	PCT1	no hit
0.243425	33.0209	0.0492319	0.107467	cns1 - WT	P05749	RPL22A	no hit
0.246588	28.1089	0.0493079	0.107477	cns1 - WT	P42826	XKS1	no hit
0.328959	27.5662	0.0493172	0.107477	cns1 - WT	P42935	ELP2	no hit
0.419257	27.7522	0.0493269	0.107477	cns1 - WT	P36006	MYO3	no hit
0.343986	27.5214	0.0494131	0.107599	cns1 - WT	P53177	TYW3	no hit
0.203481	28.1856	0.0498335	0.108379	cns1 - WT	P53172	SDS23	no hit
0.576809	26.6901	0.0498364	0.108379	cns1 - WT	P36165	TGL4	no hit
-0.264161	30.8677	0.0498623	0.108379	cns1 - WT	P52490	UBC13	no hit
-0.195603	29.8074	0.0500329	0.108684	cns1 - WT	P25631		no hit
-0.746638	26.5479	0.050082	0.108724	cns1 - WT	P19735	PRP6	no hit
-0.571947	29.0608	0.0502085	0.108933	cns1 - WT	P20486	CKS1	no hit
-1.27172	27.8558	0.0502875	0.109038	cns1 - WT	P38874	IKI1	no hit
-0.249708	29.3536	0.0507189	0.109906	cns1 - WT	P26755	RFA3	no hit
-0.268215	26.8616	0.0508709	0.110169	cns1 - WT	P40457	MLP2	no hit
0.254181	27.7674	0.05111	0.110596	cns1 - WT	P52488	UBA2	no hit
0.408308	28.5397	0.0511366	0.110596	cns1 - WT	Q02767	VPS28	no hit
-0.261257	29.0961	0.0511884	0.110596	cns1 - WT	P38234	RFS1	no hit
0.667084	26.2619	0.0511923	0.110596	cns1 - WT	Q03361	JIP4	no hit
-0.409258	25.7	0.0515276	0.111253	cns1 - WT	P43122	QRI7	no hit
0.227962	31.5296	0.0517226	0.111607	cns1 - WT	P32495	NHP2	no hit
0.418961	26.568	0.051845	0.111803	cns1 - WT	P32569	SRB4	no hit
0.277757	28.5151	0.0519541	0.111971	cns1 - WT	P41814	GCD10	no hit
-1.0805	26.8482	0.0520557	0.112122	cns1 - WT	P32190	GUT1	no hit
-0.420238	25.5024	0.0522298	0.112429	cns1 - WT	Q12093	SLM3	no hit
-0.242634	30.2607	0.0524386	0.112745	cns1 - WT	P27616	ADE1	no hit
-0.328222	28.4678	0.0524395	0.112745	cns1 - WT	P53189	SCW11	no hit
0.422679	28.1582	0.0529641	0.113804	cns1 - WT	P40045	TDA2	no hit
0.250663	26.6932	0.0530986	0.114025	cns1 - WT	P40856	SAP185	no hit
-0.391538	25.5062	0.0531866	0.114145	cns1 - WT	P35688	LRG1	no hit
0.263229	29.5657	0.0534456	0.114632	cns1 - WT	P38349	UBX7	no hit
-0.26477	28.2238	0.0537055	0.115102	cns1 - WT	P53868	ALG9	no hit
1.47393	29.6349	0.0537293	0.115102	cns1 - WT	Q02948	VPS30	no hit
0.262975	26.2769	0.0543704	0.116329	cns1 - WT	P53830	CUS2	no hit
-0.380282	31.5935	0.0543884	0.116329	cns1 - WT	P81451	ATP19	no hit
-0.280075	27.5311	0.0544001	0.116329	cns1 - WT	Q12481	RRP36	no hit
0.285271	32.0931	0.0545012	0.116476	cns1 - WT	P49626	RPL4B	no hit
-0.321905	27.4644	0.054562	0.116536	cns1 - WT	Q03322	TLG1	no hit
0.173206	30.6503	0.0546102	0.116569	cns1 - WT	P53200	EFM5	no hit
0.213138	34.2937	0.0547485	0.116739	cns1 - WT	P0CX36	RPS4B	no hit
0.212183	28.402	0.0547553	0.116739	cns1 - WT	P23287	CNA1	no hit
0.149443	30.2327	0.0548999	0.116978	cns1 - WT	Q04371		no hit
0.209393	28.4787	0.0551659	0.117474	cns1 - WT	O13297	CET1	no hit
0.485763	28.4991	0.0553437	0.117783	cns1 - WT	P38210	LDB7	no hit
-0.179264	30.1801	0.0555327	0.118115	cns1 - WT	P53622	COP1	no hit
0.280155	27.4278	0.0556519	0.118297	cns1 - WT	P06844	SPT3	no hit
0.540686	26.4797	0.055985	0.118935	cns1 - WT	P51534	SHE4	no hit
-0.349431	25.5944	0.0562488	0.119424	cns1 - WT	P27825	CNE1	no hit
-0.145685	29.6052	0.0565104	0.119908	cns1 - WT	Q12024	YTM1	no hit
0.815765	27.5548	0.0568254	0.120505	cns1 - WT	P41834	UFE1	no hit
0.257143	29.9214	0.0568975	0.120586	cns1 - WT	P09032	GCD1	no hit
0.811809	27.4575	0.0569887	0.120708	cns1 - WT	P33314	BUD2	no hit
-0.405925	27.3655	0.0570427	0.120751	cns1 - WT	P19146	ARF2	no hit
-0.28714	25.5284	0.0571077	0.120816	cns1 - WT	P40068	FLO8	no hit
0.452679	26.685	0.0572027	0.120946	cns1 - WT	P32585	SRB5	no hit
-0.299976	27.1093	0.0573639	0.121215	cns1 - WT	P48360	ARH1	no hit
-0.185348	33.323	0.0574354	0.121294	cns1 - WT	P06168	ILV5	no hit
0.181683	28.8399	0.0575973	0.121564	cns1 - WT	P23615	SPT6	no hit
0.377212	26.0762	0.0576461	0.121595	cns1 - WT	P40366	DLS1	no hit
-0.384278	28.2968	0.0577275	0.121663	cns1 - WT	Q12746	PGA3	no hit
-0.941378	26.3641	0.0577466	0.121663	cns1 - WT	P36056	RSM22	no hit
-0.553423	26.6646	0.0581632	0.122469	cns1 - WT	P39538	UBP12	no hit
0.36139	26.2292	0.0583944	0.122883	cns1 - WT	P38172	MRX3	no hit
0.182976	29.86	0.0586745	0.1234	cns1 - WT	P53145	LSG1	no hit
0.828063	26.1936	0.0587102	0.123402	cns1 - WT	Q02796	LGE1	no hit
-0.257675	30.6998	0.0588027	0.123524	cns1 - WT	P57744	TIM8	no hit
-0.274072	28.9052	0.0593136	0.124469	cns1 - WT	P25617		no hit
0.165106	29.6478	0.0593226	0.124469	cns1 - WT	Q04279	SEG1	no hit
0.192177	29.5268	0.0596615	0.125107	cns1 - WT	P48837	NUP57	no hit
0.166217	30.2975	0.0597108	0.125137	cns1 - WT	Q12000	TMA46	no hit
-0.301199	33.029	0.059761	0.125168	cns1 - WT	P34730	BMH2	no hit
0.365969	27.6465	0.0599688	0.12553	cns1 - WT	P38903	RTS1	no hit
-0.34618	27.4839	0.060157	0.12585	cns1 - WT	P53915	NRK1	no hit
0.14862	30.3728	0.0602522	0.125963	cns1 - WT	P47068	BBC1	no hit
-0.56582	26.3385	0.0602816	0.125963	cns1 - WT	P53769	CWC24	no hit
1.83516	27.8339	0.0604019	0.12608	cns1 - WT	P46964	OST2	no hit
0.24178	29.2358	0.0604083	0.12608	cns1 - WT	P38712	RRP3	no hit
-0.278969	28.0346	0.060524	0.126182	cns1 - WT	P48234	ENP2	no hit
0.26317	28.7788	0.0605973	0.126182	cns1 - WT	Q99288	DET1	no hit
0.47518	28.5156	0.0606211	0.126182	cns1 - WT	P40505	SDS3	no hit
0.317487	28.3478	0.0606271	0.126182	cns1 - WT	Q05902	ECM38	no hit
0.245555	26.9271	0.0606336	0.126182	cns1 - WT	P34241	URB1	no hit
0.334413	27.2855	0.0606783	0.126201	cns1 - WT	P46958	IDS2	no hit
-0.42521	25.6404	0.0608451	0.126438	cns1 - WT	P07834	CDC4	no hit
0.365732	26.3744	0.0608632	0.126438	cns1 - WT	Q12321	MED1	no hit
-0.496095	25.6746	0.061023	0.126696	cns1 - WT	P43611	OSW7	no hit
-0.472856	26.8106	0.0611296	0.126844	cns1 - WT	Q02872		no hit
0.289374	28.2288	0.0612013	0.126919	cns1 - WT	P38768	PIH1	no hit
0.148884	30.0728	0.061311	0.127073	cns1 - WT	P39078	CCT4	no hit
0.578374	26.1103	0.0613873	0.127157	cns1 - WT	P23900	FPS1	no hit
0.20406	28.4488	0.0615549	0.12743	cns1 - WT	P25632	RSC6	no hit
-0.484812	30.5724	0.061749	0.127758	cns1 - WT	P40466	FKH1	no hit
-0.298817	27.2035	0.0620514	0.128309	cns1 - WT	Q02100	SKO1	no hit
0.232655	28.9788	0.0622371	0.128619	cns1 - WT	P34077	NIC96	no hit
0.289696	27.6826	0.062306	0.128686	cns1 - WT	Q08634		no hit
0.594007	26.4667	0.0623651	0.128734	cns1 - WT	P54999	SMX3	no hit
-0.454133	25.6684	0.0624763	0.128889	cns1 - WT	P38962	TVP23	no hit
0.259012	27.0867	0.0628736	0.129634	cns1 - WT	P36102	PAN3	no hit
-0.282832	29.4116	0.0629423	0.1297	cns1 - WT	P49954	NIT3	no hit
-0.23257	29.4493	0.0630898	0.129875	cns1 - WT	P03965	CPA2	no hit
-0.17627	32.8832	0.0630998	0.129875	cns1 - WT	P30902	ATP7	no hit
-0.234915	27.5548	0.0631549	0.129914	cns1 - WT	P34250	SEG2	no hit
0.175956	31.624	0.0638674	0.131304	cns1 - WT	P15624	FRS1	no hit
-0.353233	25.8591	0.0642261	0.131965	cns1 - WT	P39994		no hit
-0.301133	26.053	0.0646443	0.1327	cns1 - WT	P41696	AZF1	no hit
0.330581	27.9286	0.064681	0.1327	cns1 - WT	Q06623	HDA3	no hit
-0.18365	33.2154	0.0646952	0.1327	cns1 - WT	P15019	TAL1	no hit
-0.366416	25.5838	0.0649111	0.133066	cns1 - WT	P07270	PHO4	no hit
0.246627	29.5897	0.0651139	0.133338	cns1 - WT	P40580	IRC24	no hit
0.254419	31.1126	0.0651184	0.133338	cns1 - WT	P51402	RPL37B	no hit
0.149364	29.8725	0.0653939	0.133825	cns1 - WT	P38295	EHT1	no hit
0.23992	28.9644	0.0655312	0.134029	cns1 - WT	Q01476	UBP2	no hit
0.519437	27.6634	0.0656011	0.134095	cns1 - WT	Q3E829	MHF2	no hit
-0.478157	26.4276	0.0656601	0.134139	cns1 - WT	P36007	SRY1	no hit
0.370341	26.628	0.0657122	0.134169	cns1 - WT	P33411	PRP18	no hit
0.179244	30.4934	0.0660692	0.134743	cns1 - WT	P32074	SEC21	no hit
-0.327274	29.0069	0.0660692	0.134743	cns1 - WT	P33749	MSN4	no hit
-0.128594	31.0514	0.0662548	0.135045	cns1 - WT	P32457	CDC3	no hit
0.294754	33.8046	0.0665367	0.135542	cns1 - WT	P10622	RPP1B	no hit
0.298255	27.2332	0.0666423	0.13568	cns1 - WT	P22804	BET1	no hit
0.242332	27.2789	0.0666814	0.135682	cns1 - WT	P31385	DEP1	no hit
0.284507	27.0685	0.0669868	0.136205	cns1 - WT	P38321		no hit
-0.204208	28.1723	0.0670146	0.136205	cns1 - WT	P47122	NPA3	no hit
0.42108	27.5212	0.0673858	0.136857	cns1 - WT	P40060	IES5	no hit
-0.151606	31.9104	0.0674123	0.136857	cns1 - WT	P40053	AIM9	no hit
0.211221	27.8792	0.0679737	0.13778	cns1 - WT	Q05580	HEL2	no hit
-0.291096	27.2643	0.0679784	0.13778	cns1 - WT	P40051	ICP55	no hit
-0.236081	28.1984	0.067983	0.13778	cns1 - WT	P53617	NRD1	no hit
0.217781	31.568	0.068031	0.137799	cns1 - WT	Q12233	ATP20	no hit
0.37992	25.4746	0.0681974	0.138008	cns1 - WT	Q12734	CSR2	no hit
0.384601	29.2719	0.0682112	0.138008	cns1 - WT	Q04602	VBA4	no hit
0.532612	25.8495	0.0684778	0.138469	cns1 - WT	P38862	ATG7	no hit
-0.234743	31.8661	0.0689656	0.139376	cns1 - WT	Q12159	YRA1	no hit
0.287703	26.8514	0.0696497	0.140679	cns1 - WT	P34110	VPS35	no hit
-0.263461	27.2399	0.0697801	0.140863	cns1 - WT	Q3E785	SDH6	no hit
0.357537	25.7631	0.0699533	0.141133	cns1 - WT	Q02724	ULP1	no hit
0.23603	27.9462	0.0701859	0.141522	cns1 - WT	Q12028	APL4	no hit
0.317774	27.1269	0.0703309	0.141734	cns1 - WT	Q04212	ARA2	no hit
0.24887	28.4256	0.0705518	0.142095	cns1 - WT	P39979	HPA3	no hit
-0.23511	27.7376	0.0705898	0.142095	cns1 - WT	P21825	SEC62	no hit
0.197788	29.8316	0.0706311	0.142098	cns1 - WT	Q08826	SNX3	no hit
0.165226	29.9146	0.0709099	0.142579	cns1 - WT	P40563	AIM21	no hit
-0.159338	30.8594	0.0709631	0.142605	cns1 - WT	P14020	DPM1	no hit
0.915694	26.6671	0.0711216	0.142804	cns1 - WT	P32479	HIR1	no hit
0.128279	32.8696	0.0711421	0.142804	cns1 - WT	P32861	UGP1	no hit
-0.270245	28.4032	0.0712077	0.142856	cns1 - WT	P40516	EFM4	no hit
-0.154998	29.4727	0.0713223	0.143005	cns1 - WT	Q06338	BCP1	no hit
0.269863	27.4366	0.0714838	0.143249	cns1 - WT	P47031	IML2	no hit
0.233752	34.583	0.0715585	0.143316	cns1 - WT	P0C0V8	RPS21A	no hit
0.307834	26.6644	0.071598	0.143316	cns1 - WT	P11433	CDC24	no hit
0.184267	29.4306	0.071668	0.143376	cns1 - WT	P25342	CDC10	no hit
-0.327783	26.778	0.0717135	0.143387	cns1 - WT	P53073	EMC4	no hit
0.314725	27.4153	0.0719265	0.143732	cns1 - WT	Q04322	GYL1	no hit
-0.216276	32.189	0.0721997	0.144197	cns1 - WT	P34227	PRX1	no hit
0.232193	27.6861	0.0722699	0.144234	cns1 - WT	Q03338	PRP3	no hit
-0.342912	27.4662	0.0723136	0.144234	cns1 - WT	P47015	AIM23	no hit
0.481164	27.2498	0.0723534	0.144234	cns1 - WT	P53255	DRN1	no hit
0.355868	26.9982	0.0723799	0.144234	cns1 - WT	P53309	YAP1802	no hit
0.160744	28.5166	0.0727556	0.144902	cns1 - WT	P40548	SNL1	no hit
-0.147109	30.8077	0.0729688	0.145246	cns1 - WT	P38174	MAP2	no hit
0.182631	28.1416	0.073128	0.145482	cns1 - WT	Q03103	ERO1	no hit
0.262933	26.1524	0.07319	0.145524	cns1 - WT	P07884	MOD5	no hit
0.477195	32.7762	0.0732892	0.14564	cns1 - WT	P32912	VAM7	no hit
-0.873988	27.2626	0.0733449	0.14567	cns1 - WT	Q12328	TIM22	no hit
-0.391747	25.7448	0.0734547	0.145806	cns1 - WT	Q12697	YPK9	no hit
-0.153596	30.9507	0.0736459	0.146105	cns1 - WT	Q03690	CLU1	no hit
0.21147	27.1246	0.0738712	0.146397	cns1 - WT	P89102	SEC5	no hit
-0.308	26.6274	0.0738754	0.146397	cns1 - WT	P08964	MYO1	no hit
0.250604	33.554	0.0739172	0.146399	cns1 - WT	P05744	RPL33A	no hit
0.201864	28.4491	0.0740669	0.146614	cns1 - WT	Q03790	NUP53	no hit
0.464038	25.8494	0.0742049	0.146806	cns1 - WT	Q12292	ATG34	no hit
0.547965	27.1477	0.0743305	0.146973	cns1 - WT	Q12245	POC4	no hit
-0.27588	27.8036	0.0744342	0.147096	cns1 - WT	Q04839	GFD1	no hit
0.152461	34.4979	0.0747671	0.147672	cns1 - WT	P0CX24	RPL20B	no hit
0.257414	29.281	0.0749296	0.147854	cns1 - WT	P40086	COX15	no hit
-0.287434	27.1194	0.0749418	0.147854	cns1 - WT	P40014	SPC25	no hit
0.41	26.9274	0.0750641	0.148013	cns1 - WT	P53327	SLH1	no hit
0.379938	25.7592	0.07581	0.149401	cns1 - WT	P40480	HOS4	no hit
-1.2552	26.4653	0.0762393	0.150164	cns1 - WT	P48527	MSY1	no hit
-0.12675	30.7201	0.0763528	0.15024	cns1 - WT	P38682	GLO3	no hit
0.194713	27.562	0.0763619	0.15024	cns1 - WT	P47048		no hit
0.456464	26.7652	0.0765313	0.15049	cns1 - WT	P53236	RSC1	no hit
0.224809	29.5206	0.0770924	0.15151	cns1 - WT	P32368	SAC1	no hit
-0.463082	29.1649	0.0772985	0.151832	cns1 - WT	P53732	MRPS12	no hit
-0.3348	26.1542	0.0776185	0.152376	cns1 - WT	P53730	ALG12	no hit
-0.416485	26.1981	0.0780967	0.153231	cns1 - WT	Q12069	PUS9	no hit
-0.30894	26.9886	0.0782231	0.153395	cns1 - WT	O13525	COQ4	no hit
-0.250659	26.4712	0.0786171	0.154056	cns1 - WT	Q04223		no hit
-0.264091	27.1202	0.0786469	0.154056	cns1 - WT	Q04406	EMI1	no hit
0.188049	30.1121	0.0787526	0.154179	cns1 - WT	P38555	YPT31	no hit
0.278645	29.4299	0.0792163	0.155002	cns1 - WT	P40165		no hit
0.133571	30.5485	0.0794242	0.155274	cns1 - WT	P39079	CCT6	no hit
0.202745	29.1589	0.0794425	0.155274	cns1 - WT	Q07897	CMS1	no hit
-0.292304	27.0037	0.0795881	0.155473	cns1 - WT	P47135	JSN1	no hit
0.284148	27.8955	0.0796753	0.155559	cns1 - WT	P38719	DBP8	no hit
-0.287495	28.0085	0.0797488	0.155617	cns1 - WT	P41832	BNI1	no hit
-0.204795	28.608	0.080009	0.156039	cns1 - WT	P11075	SEC7	no hit
-0.348404	26.231	0.0800857	0.156104	cns1 - WT	P40994	ARF3	no hit
0.364551	26.0011	0.0803412	0.156516	cns1 - WT	P35724	MNR2	no hit
1.25206	27.0164	0.0804676	0.156677	cns1 - WT	Q02260	SMD1	no hit
0.239374	29.23	0.080857	0.157296	cns1 - WT	P32179	MET22	no hit
0.537069	26.0373	0.0808737	0.157296	cns1 - WT	P36973	APT2	no hit
0.175902	29.1919	0.080992	0.15744	cns1 - WT	Q05785	ENT2	no hit
0.267401	31.5481	0.0812766	0.157908	cns1 - WT	P32939	YPT7	no hit
0.227576	32.7924	0.0814511	0.158025	cns1 - WT	P24000	RPL24B	no hit
0.1891	27.5644	0.0814572	0.158025	cns1 - WT	Q03656	SKY1	no hit
-1.15769	28.9593	0.0814701	0.158025	cns1 - WT	P33306	BCK2	no hit
-0.484942	29.8888	0.0818629	0.158701	cns1 - WT	P53905	LSM7	no hit
-0.305036	27.3438	0.0819818	0.158833	cns1 - WT	Q04217	ECM16	no hit
0.273105	26.8792	0.0820541	0.158833	cns1 - WT	P46957	POL31	no hit
-0.195934	29.0608	0.0820645	0.158833	cns1 - WT	P53741	BRE5	no hit
0.713762	25.8203	0.0821866	0.158983	cns1 - WT	P32525	ECM25	no hit
0.389999	28.7322	0.0825428	0.159586	cns1 - WT	P38841		no hit
0.137576	34.2791	0.0828064	0.160009	cns1 - WT	P0CX56	RPS18B	no hit
0.4419	26.1089	0.083025	0.160344	cns1 - WT	P38284	ICS2	no hit
-0.239319	26.9568	0.083139	0.160478	cns1 - WT	Q12158	MCD1	no hit
-0.167391	32.0625	0.0833781	0.160852	cns1 - WT	P50095	IMD3	no hit
0.202254	34.3227	0.0835208	0.161032	cns1 - WT	P87262	RPL34A	no hit
0.170283	28.9021	0.0835803	0.161032	cns1 - WT	P40348	RFC2	no hit
0.617536	27.452	0.0836065	0.161032	cns1 - WT	Q07508	LUC7	no hit
0.376021	26.1115	0.0837984	0.161314	cns1 - WT	P25365	SED4	no hit
-0.351356	25.4483	0.0839241	0.161469	cns1 - WT	P43565	RIM15	no hit
-0.233511	26.8124	0.0843276	0.162158	cns1 - WT	P25573	MGR1	no hit
0.220536	30.7775	0.0844702	0.162345	cns1 - WT	P41818	GLC8	no hit
-0.305544	27.8102	0.0847738	0.16284	cns1 - WT	Q3E762		no hit
-0.154717	31.3683	0.0849513	0.163094	cns1 - WT	P40825	ALA1	no hit
0.110037	29.3877	0.0852578	0.163594	cns1 - WT	P14164	ABF1	no hit
0.853691	27.8022	0.0855838	0.164131	cns1 - WT	Q08959	PGC1	no hit
-0.224867	27.245	0.0859086	0.164666	cns1 - WT	P48562	CLA4	no hit
0.190331	28.1771	0.0861129	0.164969	cns1 - WT	P53877	IPI3	no hit
0.871898	26.5745	0.0861926	0.165033	cns1 - WT	P06839	RAD3	no hit
0.332566	29.3241	0.0863099	0.165169	cns1 - WT	P39929	SNF7	no hit
0.320591	25.6815	0.0866089	0.165652	cns1 - WT	P22224	SEC15	no hit
0.197347	33.0311	0.0869867	0.166286	cns1 - WT	P32380	SPC110	no hit
-0.204502	27.9362	0.0871442	0.166498	cns1 - WT	P06100	CDC36	no hit
0.102071	34.5578	0.0874271	0.166886	cns1 - WT	P39015	STM1	no hit
0.244194	30.0921	0.0874409	0.166886	cns1 - WT	Q04773	SDD2	no hit
0.25163	27.6425	0.0878296	0.167538	cns1 - WT	Q99394	TRS33	no hit
0.403479	25.9264	0.0879496	0.167655	cns1 - WT	P53333	CWC22	no hit
-0.184765	30.6059	0.0879849	0.167655	cns1 - WT	P23724	PRE7	no hit
-0.205152	28.9122	0.0881665	0.167911	cns1 - WT	P38250	IST2	no hit
0.409763	26.1015	0.0882311	0.167945	cns1 - WT	P38332	RRT2	no hit
0.541449	26.3196	0.0885567	0.168475	cns1 - WT	P43615	IRC6	no hit
0.326078	26.5532	0.0887031	0.168663	cns1 - WT	P40154	IES2	no hit
-0.217304	28.3581	0.0887827	0.168725	cns1 - WT	Q12091	DAP1	no hit
0.542646	26.9525	0.0890402	0.169124	cns1 - WT	P53739	FPK1	no hit
0.301022	27.3976	0.0891151	0.169177	cns1 - WT	Q03337	TRS31	no hit
0.260458	27.634	0.0892237	0.169293	cns1 - WT	Q99260	YPT6	no hit
0.373844	26.3212	0.0894351	0.169604	cns1 - WT	Q00582	GTR1	no hit
-0.173662	30.5076	0.0895342	0.169701	cns1 - WT	P14907	NSP1	no hit
-0.715389	27.7939	0.0896208	0.169775	cns1 - WT	P36064	CMC1	no hit
-0.371447	25.6616	0.0897893	0.170004	cns1 - WT	P08536	MET3	no hit
0.114637	30.3541	0.090066	0.170438	cns1 - WT	P20424	SRP54	no hit
0.187162	28.6435	0.0901437	0.170494	cns1 - WT	P40529	AGE2	no hit
0.29736	28.2162	0.0911569	0.172278	cns1 - WT	Q05015	FSH2	no hit
-0.209139	30.7184	0.0911832	0.172278	cns1 - WT	P17423	THR1	no hit
-0.577038	25.8494	0.0916953	0.173154	cns1 - WT	P38812	GEP4	no hit
-0.174071	29.2784	0.0917947	0.17325	cns1 - WT	Q12466	TCB1	no hit
0.176061	27.8276	0.0918547	0.173271	cns1 - WT	Q12271	INP53	no hit
-0.390496	26.0406	0.0919468	0.173353	cns1 - WT	P22204	DBF2	no hit
-0.333314	27.1981	0.0922524	0.173838	cns1 - WT	P32606	PET127	no hit
0.261061	32.1201	0.0923917	0.173985	cns1 - WT	P11484	SSB1	no hit
0.210649	31.4995	0.0924403	0.173985	cns1 - WT	Q12458	YPR1	no hit
0.142846	28.9776	0.0924769	0.173985	cns1 - WT	Q08647	PUS7	no hit
-0.21444	29.0021	0.092605	0.174102	cns1 - WT	P40957	MAD1	no hit
0.226887	28.0024	0.0926366	0.174102	cns1 - WT	Q12532	RQC2	no hit
0.392219	25.5572	0.0927646	0.174251	cns1 - WT	P47170	IML1	no hit
-0.642341	26.6201	0.0928899	0.174394	cns1 - WT	Q12297	TAF3	no hit
-0.183467	28.0677	0.0929659	0.174446	cns1 - WT	P31384	CCR4	no hit
-0.167694	31.963	0.0931594	0.174717	cns1 - WT	P32263	PRO3	no hit
0.480164	26.7827	0.0935597	0.175375	cns1 - WT	Q12508	RMD5	no hit
0.221008	29.0427	0.0936626	0.175476	cns1 - WT	P26793	RAD27	no hit
0.208083	27.0939	0.0938007	0.175643	cns1 - WT	P34163	TGL1	no hit
0.248702	27.7727	0.0940791	0.17602	cns1 - WT	Q03290	TFB3	no hit
-0.221434	27.1254	0.0941011	0.17602	cns1 - WT	P09620	KEX1	no hit
0.318886	27.613	0.0945176	0.176707	cns1 - WT	P32914	SPT4	no hit
0.145476	31.4049	0.0946309	0.176782	cns1 - WT	P16550	APA1	no hit
0.607451	26.2859	0.0947004	0.176782	cns1 - WT	P39525	CEM1	no hit
0.337462	29.7729	0.0947066	0.176782	cns1 - WT	P38716		no hit
0.244104	28.7465	0.0957299	0.178599	cns1 - WT	P27999	RPB9	no hit
0.519929	27.8003	0.0959312	0.178881	cns1 - WT	P38116	ARL1	no hit
0.10248	30.8678	0.0961735	0.179239	cns1 - WT	Q99258	RIB3	no hit
0.111934	34.1668	0.0962497	0.179267	cns1 - WT	P35691	TMA19	no hit
0.0958331	30.911	0.0962886	0.179267	cns1 - WT	Q02821	SRP1	no hit
-0.305113	25.4482	0.0965784	0.179712	cns1 - WT	P38243		no hit
0.912672	26.2647	0.0968656	0.180153	cns1 - WT	Q03071	ELC1	no hit
0.171334	30.976	0.0973849	0.180981	cns1 - WT	P43621	RET2	no hit
0.203274	30.3094	0.0974125	0.180981	cns1 - WT	P39926	SSO2	no hit
-0.498491	29.2504	0.0975227	0.181092	cns1 - WT	O94742	SEM1	no hit
0.177471	29.9636	0.0978236	0.181556	cns1 - WT	P38764	RPN1	no hit
-0.163759	31.2593	0.098168	0.182101	cns1 - WT	P38075	PDX3	no hit
0.18693	29.3275	0.0984184	0.182236	cns1 - WT	P40157	VID27	no hit
0.137138	29.5899	0.0984288	0.182236	cns1 - WT	P36047	SDS22	no hit
-0.360978	27.2749	0.0984292	0.182236	cns1 - WT	Q00539	NAM8	no hit
-0.920532	26.9219	0.0984452	0.182236	cns1 - WT	P54070	KTR6	no hit
0.593904	26.8395	0.0985585	0.182351	cns1 - WT	P38932	VPS45	no hit
-0.383048	26.7896	0.0987862	0.182599	cns1 - WT	P21339	MSB1	no hit
0.218181	27.6474	0.0987948	0.182599	cns1 - WT	P38165	RTG3	no hit
-0.27785	27.5207	0.0991049	0.183077	cns1 - WT	P39106	MNN1	no hit
0.319601	28.378	0.0992683	0.183284	cns1 - WT	P36132	KAE1	no hit
0.196693	31.0352	0.0994318	0.183491	cns1 - WT	P32599	SAC6	no hit
0.129248	31.0296	0.0996454	0.18379	cns1 - WT	P00899	TRP2	no hit
0.617531	26.8993	0.0996996	0.183795	cns1 - WT	P35181	APS1	no hit
-0.306444	27.2765	0.100008	0.184269	cns1 - WT	P10961	HSF1	no hit
0.241114	27.4323	0.100062	0.184273	cns1 - WT	P53628	SNF12	no hit
0.159826	30.9975	0.100357	0.184619	cns1 - WT	P07245	ADE3	no hit
0.236769	27.6575	0.100387	0.184619	cns1 - WT	Q12453	CEX1	no hit
-0.339878	31.6787	0.100424	0.184619	cns1 - WT	Q12306	SMT3	no hit
-0.335608	32.8897	0.100457	0.184619	cns1 - WT	P04912	HTA2	no hit
-0.297997	28.2772	0.100573	0.1847	cns1 - WT	P47095	MDE1	no hit
0.182574	29.1478	0.100604	0.1847	cns1 - WT	Q99216	PNO1	no hit
0.23851	28.8822	0.100768	0.184905	cns1 - WT	P53082	FRA2	no hit
-0.378609	26.524	0.101117	0.185407	cns1 - WT	Q06251		no hit
-0.227008	27.347	0.101145	0.185407	cns1 - WT	P11491	PHO8	no hit
-0.207677	27.3758	0.101343	0.185674	cns1 - WT	P38271	OPY1	no hit
0.15229	29.3503	0.10283	0.188301	cns1 - WT	P12904	SNF4	no hit
1.03388	27.2927	0.102916	0.188326	cns1 - WT	P53599	SSK2	no hit
0.601739	26.1439	0.102949	0.188326	cns1 - WT	P41800	MMM1	no hit
-0.519941	27.4199	0.10319	0.188671	cns1 - WT	P53262	VOA1	no hit
-0.28993	25.1863	0.103375	0.188911	cns1 - WT	P53685	HST1	no hit
-0.169217	28.8449	0.103496	0.189037	cns1 - WT	P34087	RPB7	no hit
0.205909	28.4371	0.103906	0.189677	cns1 - WT	Q04603	DPB4	no hit
0.284696	26.9408	0.103953	0.189677	cns1 - WT	P53258	MDR1	no hit
0.445716	27.42	0.10468	0.190906	cns1 - WT	P32844	SEC6	no hit
-0.311008	25.7325	0.105403	0.192126	cns1 - WT	P38913	FAD1	no hit
-0.174895	29.1736	0.105476	0.192162	cns1 - WT	P39727	ERV46	no hit
-0.2379	29.3748	0.106353	0.19366	cns1 - WT	Q02201	OSH6	no hit
-0.313078	25.7815	0.106776	0.194281	cns1 - WT	Q03557	HER2	no hit
0.358889	27.0268	0.106803	0.194281	cns1 - WT	P53104	ATG1	no hit
-0.65104	27.6195	0.10706	0.19465	cns1 - WT	P53119	HUL5	no hit
0.994859	28.6019	0.107413	0.195193	cns1 - WT	P53337	ERV29	no hit
-0.52973	26.6113	0.107809	0.195742	cns1 - WT	P07250	ARG82	no hit
0.288101	33.5855	0.107825	0.195742	cns1 - WT	P0CX42	RPL23B	no hit
-0.198725	32.0038	0.108865	0.197529	cns1 - WT	P25588	MRC1	no hit
-0.167493	32.0638	0.10923	0.198091	cns1 - WT	P53090	ARO8	no hit
0.146041	32.1054	0.109355	0.19821	cns1 - WT	P38891	BAT1	no hit
0.179261	27.8531	0.10944	0.19821	cns1 - WT	Q06624	AOS1	no hit
0.106793	35.6697	0.109462	0.19821	cns1 - WT	P00359	TDH3	no hit
-0.409826	26.1611	0.109741	0.198546	cns1 - WT	P40494	PRK1	no hit
-1.85537	31.3592	0.109759	0.198546	cns1 - WT	P43572	EPL1	no hit
0.164552	28.3361	0.109988	0.198859	cns1 - WT	P39993	GEA2	no hit
0.155393	28.3894	0.110685	0.19997	cns1 - WT	P80428	ARP4	no hit
0.287521	28.2072	0.110731	0.19997	cns1 - WT	Q05942	RSA3	no hit
0.259177	26.6056	0.110771	0.19997	cns1 - WT	P10566	MRS3	no hit
0.410035	27.9711	0.11159	0.201348	cns1 - WT	Q02804	ARL3	no hit
0.528791	27.0244	0.11216	0.202274	cns1 - WT	P38111	MEC1	no hit
-0.130072	29.1723	0.112582	0.202914	cns1 - WT	P38996	NAB3	no hit
0.177017	30.0689	0.112629	0.202914	cns1 - WT	P37263		no hit
-0.680521	27.0941	0.112843	0.203198	cns1 - WT	P31755	OCH1	no hit
-0.155077	30.2343	0.112946	0.20328	cns1 - WT	P32598	GLC7	no hit
-0.357019	27.6916	0.113257	0.203737	cns1 - WT	P53218	POP6	no hit
-0.310583	27.7725	0.113832	0.204667	cns1 - WT	Q00873	CYT2	no hit
-0.526607	25.9105	0.114007	0.204879	cns1 - WT	P40367	LAS21	no hit
0.312335	29.1983	0.114077	0.204903	cns1 - WT	P36135	UTH1	no hit
0.635455	27.4428	0.114172	0.20496	cns1 - WT	P28005	POP5	no hit
0.349914	25.4756	0.114224	0.20496	cns1 - WT	P36130	CAF4	no hit
0.228555	26.7628	0.114668	0.205544	cns1 - WT	Q99186	APM4	no hit
0.330304	27.0827	0.114737	0.205544	cns1 - WT	P53270		no hit
0.354901	26.2508	0.114761	0.205544	cns1 - WT	Q99181	HSH49	no hit
-0.120019	30.0526	0.11478	0.205544	cns1 - WT	Q12009	TRM8	no hit
-0.357299	26.5725	0.116371	0.208288	cns1 - WT	P38239		no hit
-0.304363	27.6149	0.116606	0.208606	cns1 - WT	P38737	ECM29	no hit
0.143732	29.7248	0.117807	0.210649	cns1 - WT	P50278	SOL1	no hit
0.1715	30.964	0.117912	0.21073	cns1 - WT	P38777	FSH1	no hit
[truncated: 8,723 more rows]

## Sheet: Reference
Reference
1.	Benjamini Y, Hochberg Y. Controlling the False Discovery Rate: A Practical and Powerful Approach to Multiple Testing. Journal of the Royal Statistical Society Series B (Methodological). 1995;57(1):289-300
