# Supplementary material for: A protein-specific priority code in presequences determines the efficiency of mitochondrial protein import
Source: PLoS Biol. 2025 Jul 21;23(7):e3003298. doi: 10.1371/journal.pbio.3003298 (PMC12306757; doi:10.1371/journal.pbio.3003298)
Supplement: S5 Table — Shows the GO terms of protein groups that were affected upon depletion of Cns1. Refers to Fig 8F. (XLSX) [file pbio.3003298.s013.xlsx]

## Sheet: Legend
Analysis of enriched GO terms with Gorilla
http://cbl-gorilla.cs.technion.ac.il
background set was determined as all proteins from the limma analysis
target set was proteins filtered for logFC < -0.5 and p.value.limma < 0.05
P-value	enrichment p-value computed according to the mHG or HG model
FDR q-value	correction of the above p-value for multiple testing using the Benjamini and Hochberg method [1]
N	total number of genes
N	total number of genes associated with a specific GO term
n2	n - is the number of genes in the target set
b2	number of genes in the intersection
Enrichment	Enrichment = (b/n) / (B/N)

## Sheet: GO analysis
GO Term	Description	P-value	FDR q-value	Enrichment	N	B	n2	b2	method
GO:0044429	mitochondrial part	1.89e-42	1.84e-39	268	3559	485	501	183	component
GO:0098798	mitochondrial protein complex	3.59e-34	1.74e-31	381	3559	179	501	96	component
GO:0005739	mitochondrion	1.27e-31	4.09e-29	2	3559	823	501	232	component
GO:0005762	mitochondrial large ribosomal subunit	2.71e-30	6.57e-28	678	3559	44	501	42	component
GO:0000315	organellar large ribosomal subunit	2.71e-30	5.26e-28	678	3559	44	501	42	component
GO:0005763	mitochondrial small ribosomal subunit	7.03e-16	1.14e-13	589	3559	35	501	29	component
GO:0000314	organellar small ribosomal subunit	7.03e-16	9.76e-14	589	3559	35	501	29	component
GO:0005840	ribosome	1.65e-13	2e-13	265	3559	201	501	75	component
GO:0044391	ribosomal subunit	5.8e-14	6.26e-11	266	3559	192	501	72	component
GO:0031974	membrane-enclosed lumen	1.98e-10	1.92e-08	246	3559	202	501	70	component
GO:0070013	intracellular organelle lumen	1.98e-10	1.75e-08	246	3559	202	501	70	component
GO:0043233	organelle lumen	1.98e-10	1.6e-09	246	3559	202	501	70	component
GO:0044444	cytoplasmic part	2.58e-08	1.93e-06	122	3559	2208	501	379	component
GO:0031224	intrinsic component of membrane	3.75e-07	26	171	3559	512	501	123	component
GO:0015934	large ribosomal subunit	7.3e-08	472	273	3559	112	501	43	component
GO:0005759	mitochondrial matrix	3.13e-06	19	27	3559	108	501	41	component
GO:0016021	integral component of membrane	4.74e-06	271	168	3559	496	501	117	component
GO:0000943	retrotransposon nucleocapsid	143	769	592	3559	12	501	10	component
GO:0043231	intracellular membrane-bounded organelle	29	148	111	3559	2731	501	427	component
GO:0015935	small ribosomal subunit	44	214	258	3559	80	501	29	component
GO:0042645	mitochondrial nucleoid	218	101	402	3559	23	501	13	component
GO:0009295	nucleoid	218	961	402	3559	23	501	13	component
GO:0044425	membrane part	277	117	138	3559	758	501	147	component
GO:0009277	fungal-type cell wall	421	17	318	3559	38	501	17	component
GO:0030312	external encapsulating structure	651	253	31	3559	39	501	17	component
GO:0005618	cell wall	651	243	31	3559	39	501	17	component
GO:0005743	mitochondrial inner membrane	208	748	191	3559	149	501	40	component
GO:0005576	extracellular region	209	724	299	3559	38	501	16	component
GO:0043227	membrane-bounded organelle	228	764	109	3559	2791	501	427	component
GO:0005783	endoplasmic reticulum	29	938	152	3559	368	501	79	component
GO:0031966	mitochondrial membrane	373	117	163	3559	261	501	60	component
GO:0031226	intrinsic component of plasma membrane	46	14	426	3559	15	501	9	component
GO:0019866	organelle inner membrane	461	136	183	3559	159	501	41	component
GO:0005761	mitochondrial ribosome	467	133	609	3559	7	501	6	component
GO:0000313	organellar ribosome	467	13	609	3559	7	501	6	component
GO:0005758	mitochondrial intermembrane space	487	131	249	3559	57	501	20	component
GO:0000324	fungal-type vacuole	514	135	212	3559	94	501	28	component
GO:0000322	storage vacuole	514	131	212	3559	94	501	28	component
GO:0045239	tricarboxylic acid cycle enzyme complex	86	214	497	3559	10	501	7	component
GO:0000323	lytic vacuole	954	232	205	3559	97	501	28	component
GO:0031970	organelle envelope lumen	186	441	229	3559	62	501	20	component
GO:1990204	oxidoreductase complex	554	128	264	3559	35	501	13	component
GO:0005887	integral component of plasma membrane	836	189	383	3559	13	501	7	component
GO:0003735	structural constituent of ribosome	3.59e-14	7.93e-11	278	3559	184	501	72	function
GO:0005198	structural molecule activity	1.03e-06	113	205	3559	256	501	74	function
GO:0004523	RNA-DNA hybrid ribonuclease activity	233	171	601	3559	13	501	11	function
GO:0003964	RNA-directed DNA polymerase activity	179	986	639	3559	10	501	9	function
GO:0004190	aspartic-type endopeptidase activity	311	137	521	3559	15	501	11	function
GO:0070001	aspartic-type peptidase activity	311	114	521	3559	15	501	11	function
GO:0016891	endoribonuclease activity, producing 5'-phosphomonoesters	101	32	398	3559	25	501	14	function
GO:0016893	endonuclease activity, active with either ribo- or deoxyribonucleic acids and producing 5'-phosphomonoesters	102	282	343	3559	29	501	14	function
GO:0003887	DNA-directed DNA polymerase activity	215	528	418	3559	17	501	10	function
GO:0034061	DNA polymerase activity	215	475	418	3559	17	501	10	function
GO:0016878	acid-thiol ligase activity	293	589	553	3559	9	501	7	function
GO:0004521	endoribonuclease activity	441	812	296	3559	36	501	15	function
GO:0016491	oxidoreductase activity	925	157	159	3559	263	501	59	function
GO:0046873	metal ion transmembrane transporter activity	17	268	326	3559	24	501	11	function
GO:0004448	isocitrate dehydrogenase activity	389	572	71	3559	4	501	4	function
GO:0004540	ribonuclease activity	541	747	237	3559	48	501	16	function
GO:0004519	endonuclease activity	541	703	237	3559	48	501	16	function
GO:0004518	nuclease activity	729	895	209	3559	68	501	20	function
GO:0016405	CoA-ligase activity	891	104	507	3559	7	501	5	function
GO:0032543	mitochondrial translation	3.84e-51	1.77e-47	598	3559	95	501	80	process
GO:0006412	translation	4.13e-10	9.51e-07	216	3559	289	501	88	process
GO:0043604	amide biosynthetic process	4.57e-10	7	206	3559	334	501	97	process
GO:0043603	cellular amide metabolic process	9.74e-10	1.12e-06	195	3559	389	501	107	process
GO:0043043	peptide biosynthetic process	1.02e-09	9.42e-07	213	3559	293	501	88	process
GO:0006518	peptide metabolic process	1.96e-08	15	201	3559	322	501	91	process
GO:1901566	organonitrogen compound biosynthetic process	1.13e-06	743	161	3559	624	501	141	process
GO:0006091	generation of precursor metabolites and energy	864	497	252	3559	110	501	39	process
GO:0072350	tricarboxylic acid metabolic process	23	118	463	3559	23	501	15	process
GO:0016999	antibiotic metabolic process	455	209	347	3559	43	501	21	process
GO:0034645	cellular macromolecule biosynthetic process	482	202	157	3559	521	501	115	process
GO:0006101	citrate metabolic process	11	42	452	3559	22	501	14	process
GO:0006099	tricarboxylic acid cycle	11	388	452	3559	22	501	14	process
GO:0032197	transposition, RNA-mediated	143	469	592	3559	12	501	10	process
GO:0055114	oxidation-reduction process	653	2	23	3559	108	501	35	process
GO:0043436	oxoacid metabolic process	847	244	167	3559	332	501	78	process
GO:0006082	organic acid metabolic process	965	261	166	3559	333	501	78	process
GO:0019752	carboxylic acid metabolic process	139	355	167	3559	319	501	75	process
GO:1901576	organic substance biosynthetic process	227	55	13	3559	1053	501	193	process
GO:0033108	mitochondrial respiratory chain complex assembly	267	614	326	3559	37	501	17	process
GO:0009058	biosynthetic process	714	156	128	3559	1069	501	193	process
GO:0015074	DNA integration	857	179	492	3559	13	501	9	process
GO:0017144	drug metabolic process	982	197	183	3559	186	501	48	process
GO:0032196	transposition	101	194	444	3559	16	501	10	process
GO:0009059	macromolecule biosynthetic process	101	187	142	3559	592	501	118	process
GO:0044249	cellular biosynthetic process	128	226	128	3559	1031	501	186	process
GO:0015980	energy derivation by oxidation of organic compounds	135	23	244	3559	70	501	24	process
GO:0044281	small molecule metabolic process	211	347	14	3559	582	501	115	process
GO:0044271	cellular nitrogen compound biosynthetic process	228	362	135	3559	721	501	137	process
GO:0016052	carbohydrate catabolic process	268	411	258	3559	55	501	20	process
GO:0017004	cytochrome complex assembly	413	613	311	3559	32	501	14	process
GO:0045333	cellular respiration	618	888	268	3559	45	501	17	process
GO:0005975	carbohydrate metabolic process	666	929	178	3559	172	501	43	process
GO:1901564	organonitrogen compound metabolic process	812	11	12	3559	1365	501	231	process
GO:0030001	metal ion transport	133	175	298	3559	31	501	13	process
GO:0032787	monocarboxylic acid metabolic process	198	253	19	3559	116	501	31	process
GO:0019538	protein metabolic process	221	274	125	3559	943	501	166	process
GO:0009060	aerobic respiration	254	308	26	3559	41	501	15	process
GO:0007005	mitochondrion organization	259	305	183	3559	128	501	33	process
GO:0008535	respiratory chain complex IV assembly	368	423	323	3559	22	501	10	process
GO:0033617	mitochondrial respiratory chain complex IV assembly	368	413	323	3559	22	501	10	process
GO:0006102	isocitrate metabolic process	389	426	71	3559	4	501	4	process
GO:0044267	cellular protein metabolic process	428	458	127	3559	783	501	140	process
GO:0070129	regulation of mitochondrial translation	435	455	474	3559	9	501	6	process
GO:0070127	tRNA aminoacylation for mitochondrial protein translation	439	448	414	3559	12	501	7	process
GO:0006637	acyl-CoA metabolic process	501	502	336	3559	19	501	9	process
GO:0035383	thioester metabolic process	501	491	336	3559	19	501	9	process
GO:0071897	DNA biosynthetic process	584	56	275	3559	31	501	12	process
GO:0006732	coenzyme metabolic process	705	662	169	3559	151	501	36	process
GO:0006278	RNA-dependent DNA biosynthetic process	799	736	32	3559	20	501	9	process
GO:0009132	nucleoside diphosphate metabolic process	818	738	266	3559	32	501	12	process
GO:0000959	mitochondrial RNA metabolic process	856	757	279	3559	28	501	11	process
GO:0070131	positive regulation of mitochondrial translation	891	774	507	3559	7	501	5	process
GO:0008645	hexose transmembrane transport	891	76	507	3559	7	501	5	process
GO:1904659	glucose transmembrane transport	891	746	507	3559	7	501	5	process
GO:0015749	monosaccharide transmembrane transport	891	733	507	3559	7	501	5	process
GO:0034219	carbohydrate transmembrane transport	891	72	507	3559	7	501	5	process

## Sheet: background set
Uniprot
P54114
P53228
P06115
P53152
Q12207
Q12497
P03872
P48015
P33421
P41939
Q07653
Q12068
P53315
Q03667
Q96VH4
P33315
P32451
Q03612
P33418
Q03104
P04806
P04807
P32781
P49095
P07264
Q03434
P53077
P25358
P24031
P0CX73
Q04894
P40513
P40088
P39003
P33416
P47137
Q06177
P32491
P13574
P00812
Q12123
P31539
Q04792
P18544
Q04432
P40047
P12630
P00724
P38326
P32891
P32332
P13181
P07248
P32324
P32324
P15992
P06242
Q12337
P32623
P39518
P54838
P48526
Q08969
P32353
P22202
P38804
P47096
P16547
P32590
P25659
P53319
Q07807
P19882
Q07651
P39713
P39714
P40989
P40582
Q12164
P36139
P40579
P41940
P38079
P28834
P10592
P03871
P54115
Q00772
P14065
P36521
P00358
P07991
P36534
Q03177
P38720
P35727
Q01217
P39002
P00044
Q04304
P25087
Q12273
P08431
P53312
P38120
P0CS90
Q12443
P32316
P47165
P53344
P36013
P19358
P07246
Q00764
P39004
Q06644
Q00955
P31383
P02992
P38714
P21264
Q12230
P33313
P12686
P28241
P38115
P53111
P38427
P00431
P38205
P40893
Q12034
Q99271
P50107
Q3E7B6
P19262
P53881
P48415
P40462
Q03430
P40106
P17558
P39676
P38695
P08417
P31688
P00360
D6VTK4
Q06891
Q02204
P14306
P21771
P36519
P35735
Q08422
Q08972
P0C2I9
P36528
P17505
P21954
P53824
Q01852
P53551
Q03246
Q03558
P17967
P08432
P21268
Q00402
P25039
P15424
P37012
P53081
P47100
Q00055
P12687
P53899
P38988
P22146
P53598
P00890
P09624
P38616
P07170
P32453
Q12019
P10659
P22943
Q06673
P32582
Q02950
Q02207
P23369
P23285
P29496
P40024
Q12480
P54837
P36525
Q05948
P32902
Q04409
P32288
P36527
P15891
P53909
P36517
P33759
P49017
P40471
P36037
P38934
Q12490
P32611
P47150
Q03976
P31334
P04840
P38066
Q03264
P16387
P38840
Q12449
P10662
P53883
Q03941
P40496
P38293
Q00362
P30822
P53724
Q12675
P0CT04
Q00711
P07283
P06208
Q08581
P47069
P00175
P27929
P04385
P07262
P00425
P40033
P53303
P32356
P38773
P14680
P38791
P36095
P40043
P36101
Q01532
P08425
P40168
Q06630
P47079
O14467
P40169
P50085
P38264
P00937
Q01389
P53719
P19516
P37292
P27810
Q05050
P00410
P32047
Q06324
P41807
P32614
P01094
P25628
P40892
Q3E841
P32621
Q06336
P07253
P47176
Q03714
Q12387
P40032
Q01163
P32388
P35180
P38341
P42937
P38314
P07236
P38993
Q92317
P38715
P32904
P38175
P38225
P33310
P54964
P08466
P0CX09
P07257
P36523
P40485
P39522
Q06142
Q02776
Q12753
P34909
P28777
Q06678
P23776
P06738
P25655
P06785
Q99176
P46970
P16603
P38797
P30624
P52910
O75012
P38698
P53691
P36775
P47120
P53875
Q12082
P11325
P32473
P32474
P21147
P01098
P33312
P40029
P11154
Q12178
P31787
P40078
P32660
Q12504
P21801
P33442
P36059
P36076
P28319
P32602
P56628
P53736
Q06679
Q12404
P32501
P33307
P34760
Q03920
P22354
P15108
Q12522
P41821
Q07825
Q04336
Q12056
P53292
Q02733
P39726
P25294
Q02772
P33333
P39954
P54839
P13045
P36048
P38756
P10127
P22768
P38288
P38771
P07342
P25491
P0C2J0
P30665
P27466
P35176
P32337
Q04373
P05374
P39083
P09457
P38069
P07213
Q08230
P10614
P40546
Q12224
P38077
P38281
Q04179
P40483
P17121
P36035
P29952
P09733
Q04213
Q06629
P00498
Q02159
Q03533
P40492
P38248
Q04599
P16649
P38992
Q3E7B2
P42936
P38064
P80210
P32364
P49167
Q02608
P38217
P25371
P42940
Q12692
P32900
P14747
P32644
P40054
Q05778
P22353
P32898
P32319
P21560
Q04178
P20084
P39077
P35178
P27637
Q06179
Q12362
P06103
P38221
Q05881
P38688
P51998
Q04013
Q12363
P53341
P40343
Q12287
P42847
Q06106
P53163
P00331
P38074
Q08223
P39543
P15705
P40096
Q12487
P06182
P46367
P53930
Q05515
P40215
P40858
P33296
Q12220
P11353
Q06677
Q12523
P38922
Q9P305
P04803
Q04066
Q12434
P11972
P10591
P02381
P53078
P32472
P87108
P25375
P39113
Q12288
P00128
P38970
P36516
P34217
P53912
P05373
P36104
P20053
P38260
Q08237
P17064
P40308
P39001
P08456
P37299
P38084
Q12344
P53250
P36010
P53893
P41811
Q12355
P10663
P39968
P37302
P07143
P39704
Q04869
P31382
P53851
P32767
Q07442
P25605
P19097
Q12403
P07251
Q03786
Q04120
Q08960
P38628
Q05468
P28495
Q12429
P69850
P36018
P18900
Q08213
Q06493
P14063
Q12277
P36152
P25293
Q05809
Q3E747
P53728
Q08818
P15732
P05453
P22135
P53275
P53725
Q06668
Q04600
P32478
Q02784
P38144
Q07362
P41318
P29453
Q12272
P00330
P22140
Q05635
P53095
P21951
Q3E7A4
P54781
P38911
P38137
P53183
P32803
P42938
P53950
Q99257
P32377
P38130
Q01519
P32799
Q12400
P32911
P09950
Q12152
P05318
Q03532
P50094
P43616
Q3E756
P12385
P53114
P14741
Q12080
Q12165
Q12676
Q99189
Q07914
P23644
P28239
P38892
P32387
P36520
P25559
Q99395
P33399
P25038
Q03799
P32901
Q06685
P42941
Q92331
P48582
P40328
P47771
P38132
P05030
P38081
P09440
Q06697
P41338
P53091
P21372
P25567
P25719
P50873
Q04697
P36532
Q08004
P40035
P53721
Q03233
P25303
P25574
Q12154
P18851
P23180
P38882
P40083
P39940
P36054
P41277
P53853
P34232
O14464
P38089
P12611
P37262
P22147
P10507
P53855
Q12168
P49334
P08525
Q03677
Q12335
Q08963
P32488
P47001
P28817
P38339
P22134
P33297
P53900
Q12094
Q12012
Q02754
P53137
Q3E7X9
P35817
Q07478
P17536
P20457
P25359
P38067
P38235
P18239
P32608
P47127
P25361
P52920
Q05027
P16892
P11914
P23833
P40364
P00830
Q08641
P36075
Q02892
P39533
P33412
Q03629
P40486
P40098
P16965
Q03213
Q12206
P54113
P08524
Q03655
P11978
P02829
Q3E792
Q03219
Q02887
P40469
P47141
Q05979
Q12189
P36114
Q12405
P36136
P12612
Q03750
Q00416
P20795
P38747
P32573
P32795
Q12211
P38789
P25642
P38112
Q03281
P23493
P38629
Q02773
P42949
P52593
P06174
P53008
Q12267
P28737
P53903
P31412
Q12114
P06782
P53252
Q07872
P32335
Q3E824
P53550
P04397
P46969
Q12513
Q08746
P47149
P38910
P25623
P48813
Q04410
P38824
P47112
P38694
P33324
P38261
P36053
P23641
P38687
P04050
P39984
P40477
P53616
P38753
P40341
P38732
P14922
P39976
P39006
P38875
P43583
Q08162
P53839
P50947
P32178
P29539
Q03262
P40971
P39955
P27809
Q03759
P38821
P42838
P53166
Q03048
P39986
Q12406
P30775
P38219
P49687
P53897
P39715
P32338
Q06344
Q04305
Q12515
P53212
P32771
Q12029
P25340
P20134
P38199
P0C2J1
P36526
Q01560
P07263
P45978
P38829
P38426
P38928
P40347
P05745
Q12129
P36161
P38063
P32048
P38912
Q3E772
P11938
P00560
P36039
P50111
Q12314
Q05040
P33308
P32497
P19955
Q12270
P32905
P32568
Q99321
Q06053
P26786
P38820
P05738
Q12256
Q07623
P35729
P25374
P32527
P43586
Q12493
P29465
Q08954
P06105
P05319
Q04632
P39938
Q07500
P50946
P53937
Q05543
P14742
P24521
P28778
P53124
Q06651
Q12329
Q01896
P05150
P32589
Q12283
Q12032
P49960
P23291
Q05584
P38845
P40510
P32802
P40495
Q08977
P40059
P32361
P48510
Q07953
Q3E776
P48589
P18963
P19073
P32264
P36046
P35193
Q06625
P42943
P53110
Q12354
P33775
P40961
Q07457
P38315
P12753
Q05031
P25626
P46655
P38877
Q12496
Q12078
Q04458
P13517
P17649
P53256
P38145
P38300
P06634
P38620
Q03028
P20484
P40540
P17695
P53219
Q08421
Q12265
P35719
P53968
P54003
P40498
Q08157
P47102
Q07505
P40075
Q02648
O13547
P24279
P40482
Q07800
Q05636
P28496
P32445
P38814
Q12046
Q06451
Q3E7A3
P49089
P25355
Q12020
Q04235
P22141
P36069
P25619
P40214
P11655
P27344
P32628
P34237
P40487
Q03722
P27614
P40317
Q12396
P32567
P31373
Q07541
P34240
P32806
P25582
P47089
Q02770
P40070
P25382
Q12072
Q02629
P38162
P11745
P38986
Q12017
P42073
P43569
P38625
P34167
P23337
P07703
P43561
P07266
P07284
Q12117
P38129
P32449
P39718
Q00776
P37838
P00549
P47082
P49573
P31116
P32791
P32578
Q02775
P38122
Q12236
P06786
P28274
P16622
P32496
P38828
P53318
P32502
P27895
P38748
Q12754
P38013
P40152
P35191
P38805
Q12025
P40561
P32481
P25045
Q06508
Q03407
P36100
P39723
P21827
Q06440
P37366
P05755
P28789
P53305
Q03798
P39730
Q02771
Q04311
P20081
P31380
Q02326
Q12450
P46951
Q12341
P42841
Q12198
P28273
P21192
P32634
P05740
P07149
P33302
Q04226
P33334
P31378
P21734
P46680
P53885
P32340
Q99369
P53633
P32468
P06776
Q06648
P53632
Q05029
P54783
P38736
Q08968
P32487
Q12463
P33767
Q08285
Q03280
P53843
P32604
P07806
P32875
P38249
P38792
P32794
P53108
P35996
P33330
Q01802
P38138
P40202
P08004
P15496
P40318
P17709
P40019
P39927
P39516
P38691
P47025
P32656
P25369
P34761
P20049
P20447
P38011
Q07963
P53040
P25298
Q12338
P40413
P40467
Q06151
P34160
Q08193
P36421
P38886
P53326
Q08924
P38182
P35194
Q06489
Q04951
P47160
P38786
P48563
P38765
Q12525
Q12276
Q02647
P42846
P34248
P40362
P34244
P50101
P38788
P38169
Q08687
Q06108
P53301
P47008
P13188
P47016
Q06616
Q08199
Q12153
Q03973
Q06144
P53191
P38929
Q06563
P40452
Q02866
P38793
P26783
P36000
P33755
P53276
P20449
Q03201
P38167
P29509
P36088
P36160
P53860
P25332
P53858
Q08726
Q05946
P04786
P50105
P25368
P12695
P32839
P32769
P38998
P21576
P40013
P08539
Q02196
Q3E830
P38088
P43597
P38817
Q12326
Q03503
P22855
P0C2I6
P42842
P25441
P35844
P38634
P51862
P02557
Q06410
Q04119
Q00947
P14127
P32352
P36531
P43567
P38626
P47116
P32849
P21269
P53168
P38631
Q04214
P33336
P39109
P07269
P53960
P04147
Q01159
Q04177
P00546
P40159
P38313
P47064
P39101
Q06810
P38806
P53859
P39523
Q08742
P33311
P29056
P40314
P32381
P22213
P05756
P25454
P25360
Q04338
P35197
P22936
Q07688
P21965
P50264
P19658
P10080
P53266
P15565
P53140
P36094
Q03771
Q04934
P43535
P04161
P46654
P39547
P53230
P47119
P07275
P36145
O13563
Q3E833
P23060
P33734
P32629
P53265
P39960
P39965
P18494
P40312
P19956
Q12181
P32460
Q12035
P38701
P32366
Q03195
P32864
P36044
P32843
P32563
P32386
Q03388
Q07878
P18852
P19414
Q08932
P40316
P53066
P39925
P22470
P25270
P43577
P38149
P53067
Q04781
Q08961
P48240
P00401
Q07915
P46990
P29478
P46673
P25558
P16639
P38755
P36008
Q12149
P04456
P35127
Q04004
P38123
Q04067
P13663
P40009
P41543
P47039
P38204
P15454
P41815
P35207
P53210
P47045
P38121
Q99312
P53290
P41697
P02400
P40506
Q08548
Q03921
P40206
P21375
P24583
P25654
Q06512
Q08822
Q2V2P7
P32477
Q12301
Q03497
P00445
P54785
P17883
P32906
P32798
P39107
P38819
P11746
P53260
P40472
P27801
P89886
P14904
P29468
P00931
Q04533
P40099
P53854
P53849
P09436
P0CX54
P53330
Q02793
Q06628
P40319
O60200
P43619
P53206
P09435
Q12412
Q08816
P38237
P07260
P25627
P22434
P53335
P27476
Q08645
Q03579
P39969
P38041
Q06449
P43594
P41805
Q03010
P37267
Q12133
Q06608
P14843
P40010
Q05863
P36024
P53204
P32463
Q03661
P40459
Q06698
Q04585
P09064
Q12255
P53207
P27472
P40566
P00927
P53254
P25638
P40208
Q12374
P36051
P46982
P13298
Q02354
Q03529
Q02199
Q08760
P51401
Q02046
P32342
P25651
Q12498
P16120
P53379
O74700
P38708
P32471
P40055
P31374
P16451
P47019
P41819
P33753
Q08278
Q07395
P22023
P25357
P41903
Q3E846
P39007
P25808
P06245
P53129
P40504
Q06156
P37303
Q10740
P53316
P27680
Q04401
P33419
Q06109
P07807
P11709
Q04175
Q03390
P02994
P02994
P53894
Q01662
P33892
P38153
P40150
P25348
Q9URQ5
P14126
Q05567
P23542
P15625
Q03702
P34162
P53079
P32499
Q07844
P20133
P25443
Q04689
P38627
P08566
Q04062
P40069
P39081
P46682
P38692
P38738
Q12102
P32452
P46985
Q08273
P06101
P28321
P07273
Q04183
P54000
P50106
P43609
P39742
P46959
P53874
P42845
Q03940
P40345
P17255
O13539
P22803
P40555
P38705
P43579
P12684
P09880
P25366
P38071
P33401
P53836
Q08412
P25604
P47143
Q12305
P0CX38
P07267
P53846
Q07951
P32617
P40558
P19881
P43593
P18888
P46677
P29703
Q12049
P47044
P28707
P43587
P53297
P38072
O13329
P39692
Q08601
Q12284
P36103
P28240
P33201
P47124
Q12315
P38345
P33895
P0C2I7
P38216
P40005
P23254
P38262
P33203
P53731
Q05533
P04449
P49435
P20967
P38164
P32793
P32591
P33202
Q01448
Q06011
Q03796
P19524
P40368
P40850
P38236
P39966
P38230
Q12136
Q02486
P50861
P40553
P36147
Q8J0M4
Q07824
P32485
P42944
P38086
P39076
P32349
P40359
P32783
P50108
P0CX58
Q05934
P32523
P47011
Q06188
Q12296
P32605
P25635
P32317
P40533
P53753
P21524
P40080
Q04924
P38689
P40491
Q06070
Q06682
P38809
P32564
P11632
Q04081
Q04739
P40473
Q06672
P43321
P25579
P36141
Q99220
P06102
P23255
P0CX32
Q06146
Q08444
P53336
P32505
P53063
P30771
P53878
Q04868
Q02933
P25586
P01119
Q06143
P0CX83
P11792
P24813
P53940
P40531
P53195
P25343
Q06494
P46675
Q12447
Q03362
P0CX85
P40210
P33338
P32805
P38061
P40185
P42844
P08153
Q12166
P53184
P37296
Q03954
P07256
P36151
P38968
P07274
Q08553
Q06708
P40693
P15873
P47017
Q02206
P32857
P10849
P08518
Q08685
O43137
Q03306
Q12192
P54860
P13259
P05749
P42826
P42935
P36006
P53177
P53172
P36165
P52490
P25631
P19735
P20486
P38874
P26755
P40457
P52488
Q02767
P38234
Q03361
P43122
P32495
P32569
P41814
P32190
Q12093
P27616
P53189
P40045
P40856
P35688
P38349
P53868
Q02948
P53830
P81451
Q12481
P49626
Q03322
P53200
P0CX36
P23287
Q04371
O13297
P38210
P53622
P06844
P51534
P27825
Q12024
P41834
P09032
P33314
P19146
P40068
P32585
P48360
P06168
P23615
P40366
Q12746
P36056
P39538
P38172
P53145
Q02796
P57744
P25617
Q04279
P48837
Q12000
P34730
P38903
P53915
P47068
P53769
P46964
P38712
P48234
Q99288
P40505
Q05902
P34241
P46958
P07834
Q12321
P43611
Q02872
P38768
P39078
P23900
P25632
P40466
Q02100
P34077
Q08634
P54999
P38962
P36102
P49954
P03965
P30902
P34250
P15624
P39994
P41696
Q06623
P15019
P07270
P40580
P51402
P38295
Q01476
Q3E829
P36007
P33411
P32074
P33749
P32457
P10622
P22804
P31385
P38321
P47122
P40060
P40053
Q05580
P40051
P53617
Q12233
Q12734
Q04602
P38862
Q12159
P34110
Q3E785
Q02724
Q12028
Q04212
P39979
P21825
Q08826
P40563
P14020
P32479
P32861
P40516
Q06338
P47031
P0C0V8
P11433
P25342
P53073
Q04322
P34227
Q03338
P47015
P53255
P53309
P40548
P38174
Q03103
P07884
P32912
Q12328
Q12697
Q03690
P89102
P08964
P05744
Q03790
Q12292
Q12245
Q04839
P0CX24
P40086
P40014
P53327
P40480
P48527
P38682
P47048
P53236
P32368
P53732
P53730
Q12069
O13525
Q04223
Q04406
P38555
P40165
P39079
Q07897
P47135
P38719
P41832
P11075
P40994
P35724
Q02260
P32179
P36973
Q05785
P32939
P24000
Q03656
P33306
P53905
Q04217
P46957
P53741
P32525
P38841
P0CX56
P38284
Q12158
P50095
P87262
P40348
Q07508
P25365
P43565
P25573
P41818
Q3E762
P40825
P14164
Q08959
P48562
P53877
P06839
P39929
P22224
P32380
P06100
P39015
Q04773
Q99394
P53333
P23724
P38250
P38332
P43615
P40154
Q12091
P53739
Q03337
Q99260
Q00582
P14907
P36064
P08536
P20424
P40529
Q05015
P17423
P38812
Q12466
Q12271
P22204
P32606
P11484
Q12458
Q08647
P40957
Q12532
P47170
Q12297
P31384
P32263
Q12508
P26793
P34163
Q03290
P09620
P32914
P16550
P39525
P38716
P27999
P38116
Q99258
P35691
Q02821
P38243
Q03071
P43621
P39926
O94742
P38764
P38075
P40157
P36047
Q00539
P54070
P38932
P21339
P38165
P39106
P36132
P32599
P00899
P35181
P10961
P53628
P07245
Q12453
Q12306
P04912
P47095
Q99216
P53082
Q06251
P11491
P38271
P12904
P53599
P41800
P53262
P53685
P34087
Q04603
P53258
P32844
P38913
P39727
Q02201
Q03557
P53104
P53119
P53337
P07250
P0CX42
P25588
P53090
P38891
Q06624
P00359
P40494
P43572
P39993
P80428
Q05942
P10566
Q02804
P38111
P38996
P37263
P31755
P32598
P53218
Q00873
P40367
P36135
P28005
P36130
Q99186
P53270
Q99181
Q12009
P38239
P38737
P50278
P38777
[truncated: 8,723 more rows]

## Sheet: target set
Uniprot
P03872
P33421
P41939
Q03667
Q96VH4
P32451
Q03612
P04806
P04807
P32781
Q03434
P25358
P24031
P0CX73
Q04894
P40513
P40088
P39003
Q06177
P32491
P13574
P00812
P12630
P00724
P32891
P13181
P07248
P32324
P32324
Q12337
P32623
P39518
P48526
P32353
P47096
Q07807
P19882
P39714
P40989
P41940
P28834
P03871
P54115
P14065
P36521
P00358
P07991
P36534
P38720
P39002
P00044
P25087
Q12273
P08431
P53312
P38120
P0CS90
P32316
P47165
P19358
P07246
P39004
Q06644
Q00955
P02992
P38714
P33313
P12686
P28241
P40893
Q12034
Q99271
P19262
P53881
P48415
Q03430
P17558
P39676
P08417
P00360
D6VTK4
Q06891
Q02204
P21771
P36519
Q08422
P0C2I9
P36528
P17505
P21954
P53824
Q01852
P53551
Q03246
Q03558
P17967
P21268
Q00402
P25039
P15424
P37012
P47100
P12687
P53899
P38988
P22146
P53598
P00890
P09624
P07170
P32453
Q12019
P10659
P32582
Q02950
P23369
P23285
Q12480
P54837
P36525
P32902
Q04409
P32288
P36527
P15891
P53909
P36517
P33759
P49017
P38934
Q12490
P32611
P47150
Q03976
P31334
P38066
P16387
P10662
P53883
P40496
P53724
Q12675
P0CT04
Q00711
P07283
Q08581
P47069
P00175
P27929
P04385
P40033
P38773
P40043
Q01532
P08425
Q06630
P50085
P38264
P19516
P37292
P27810
P32047
Q06324
P25628
P40892
Q3E841
P32621
P07253
P47176
Q01163
P32388
P35180
P38341
P07236
P38993
P32904
P38175
P38225
P54964
P08466
P0CX09
P36523
P34909
Q06678
P23776
P06738
P25655
P06785
P16603
P38797
P52910
O75012
P36775
P53875
Q12082
P11325
P32473
P32474
P21147
P01098
P40029
P11154
P31787
P40078
P32660
P21801
P56628
P53736
Q12404
P22354
P41821
P53292
Q02772
P33333
P39954
P13045
P10127
P22768
P38288
P38771
P0C2J0
P27466
P35176
P05374
P38069
Q08230
P10614
P40546
Q04179
P17121
P36035
Q03533
P38248
Q04599
P38992
Q3E7B2
P38064
Q02608
P42940
Q12692
P32900
P22353
P32898
P32319
P21560
P20084
P27637
Q06179
P38221
P51998
Q04013
P53341
Q12287
P42847
P53163
P00331
P38074
Q08223
P39543
Q12487
P06182
P40215
P40858
P33296
P11353
P04803
P11972
P02381
P32472
P87108
P39113
Q12288
P36516
P34217
Q08237
P17064
P39001
P08456
P37299
P38084
P39704
P31382
Q07442
P25605
Q12403
Q08960
P69850
P18900
Q06493
P14063
Q05809
Q3E747
P53728
Q08818
P22135
Q06668
P32478
Q07362
Q12272
Q05635
P21951
Q3E7A4
P54781
P38137
P32803
P42938
P53950
P38130
P09950
P50094
Q07914
P28239
P32387
P36520
Q99395
P25038
Q03799
P32901
P42941
P21372
P50873
P36532
Q08004
P53721
Q03233
P25303
P25574
O14464
P38089
P10507
P53855
P08525
P32488
P47001
P28817
P22134
Q02754
P16892
P23833
P40364
P40098
Q03655
P11978
P47141
Q12405
Q00416
P32573
P25642
P23493
Q02773
P42949
P53008
Q12267
P28737
P32335
P47149
P48813
P38824
P53616
P39006
P38875
P43583
P42838
P53166
P30775
P32338
P53212
P25340
P20134
P0C2J1
P36526
P38928
P32048
P36039
P50111
Q12270
P29465
P53937
P28778
P53124
Q06651
Q01896
P32802
P40059
Q3E776
P18963
P19073
P35193
Q05031
P25626
Q12078
P38300
Q03028
P40540
Q08157
P32445
P38814
Q3E7A3
P25619
P40214
P27344
P40317
P34240
P43561
P07266
P39718
P47082
P49573
P32791
Q12236
P53318
P27895
P38748
P40152
Q12025
Q06508
P53305
Q03798
Q02771
Q12450
P32634
P33334
Q06648
Q12463
Q03280
P35996
P40318
P40019
P38691
P47025
P32656
Q07963
Q12338
Q04951
Q12525
P34244
Q06108
Q06616
Q12153
Q06144
P38929
Q06563
P40452
Q03201
P32839
Q02196
Q3E830
Q12326
P0C2I6
Q06410
Q00947
P36531
P32849
P40159
Q06810
P25454
P25360
P53266
P53140
P39547
P39965
P18494
P40312
P19956
P36044
Q03388
P18852
Q08932
P40316
P39925
P22470
P25270
P40009
Q12301
P32906
P32798
P38819
P40472
Q06628
O60200
Q08816
Q08760
P25651
P53379
O74700
Q08278
P39007
Q06109
P07807
P25348
Q04689
P38692
P42845
P38705
P12684
P53836
P40558
O13329
Q12284
P0C2I7
Q03796
P50108
Q05934
P47011
Q04081
P53336
P53878
Q04868

## Sheet: Reference
Reference
1.	Benjamini Y, Hochberg Y. Controlling the False Discovery Rate: A Practical and Powerful Approach to Multiple Testing. Journal of the Royal Statistical Society Series B (Methodological). 1995;57(1):289-300
