# Supplementary material for: A protein-specific priority code in presequences determines the efficiency of mitochondrial protein import
Source: PLoS Biol. 2025 Jul 21;23(7):e3003298. doi: 10.1371/journal.pbio.3003298 (PMC12306757; doi:10.1371/journal.pbio.3003298)
Supplement: S6 Table — (XLSX) [file pbio.3003298.s014.xlsx]

## Sheet: Tabelle1
Identifier	Yeast strain	Genotype	Additional information	Reference
HHY0084	W303	MATα {leu2-3,112 trp1-1 can1-100 ura3-1 ade2-1 his3-11,15} [phi+]		PMID: 22977733
HHY304	BY4741	MATa his3Δ1 leu2Δ0 met15Δ0 ura3Δ0		PMID: 9483801
HHY4441	R1158	URA::CMV-tTA MATa his3-1 leu2-0met15-0		Open Biosystems, kind gift of Buchner lab
HHY0621	MR6	D273-10B MATα ade2-1 his3-11,15 trp1-1 leu2-3,112 ura3-1 CAN1 arg8::HIS3 rho+		PMID: 17855363
HHY0622	MR10	D273-10B MATα ade2-1 his3-11,15 trp1-1 leu2-3,112 ura3-1 CAN1 arg8::HIS3; ATP6::ARG8m rho+		PMID: 17855363
HHY0776	Dcox18	W303 COX18::HIS3		PMID: 14767059
HHY1067	JSY7452	MAT a leu2-3,112 trp1-1 can1-100 ura3-1 ade2-1 his3-11,15		PMID: 18007655
HHY1068	Dtom70/71	MAT a TOM70::TRP1 TOM71//HIS1		PMID: 18007655
HHY4317	tet07-CNS1	tet07-CNS1 R1158; URA3::CMV-tTA; MATa; his3D1; leu2D0; met15D0; pCNS1::kanR-tet07-TATA		Dharmacon Cat# TH3647, kind gift of Buchner lab
HHY3600	W303 GFP	W303, pYX142-GFP, pYX113 ev	plasmid	Herrmann lab
HHY4052	W303 EGFP-Quencher	W303, cHHYTK330-EGFP-Quencher	plasmid	This study
HHY4191	W303 EGFP-Quencher-CL1	W303, cHHYTK350-EGFP-Quencher-CL1	plasmid	This study
HHY4118	W303 EGFP-Quencher-CL1, cyt-uTEV3	W303, cHHYTK351-EGFP-Quencher-CL1, DHFR-uTEV3	plasmid	This study
HHY4242	W303 EGFP-Quencher-CL1	W303, cHHYTK364-EGFP-Quencher-CL1	genomically integrated	This study
HHY4283	W303 EGFP-Quencher-CL1, cyt-uTEV3	W303, cHHYTK364-EGFP-Quencher-CL1_cHHYTK367_DHFR-uTEV3	genomically integrated	This study
HHY4276	W303 EGFP-Quencher-CL1, ATP5-DHFR-uTEV3	W303, cHHYTK364-EGFP-Quencher-CL1_cHHYTK368_Atp5-DHFR-uTEV3	genomically integrated	This study
HHY4277	W303 EGFP-Quencher-CL1, ATP25-DHFR-uTEV3	W303, cHHYTK364-EGFP-Quencher-CL1_cHHYTK357_Atp25-DHFR-uTEV3	genomically integrated	This study
HHY4278	W303 EGFP-Quencher-CL1, Cor1-DHFR-uTEV3	W303, cHHYTK364-EGFP-Quencher-CL1_cHHYTK358_Cor1-DHFR-uTEV3	genomically integrated	This study
HHY4279	W303 EGFP-Quencher-CL1, Cox4-DHFR-uTEV3	W303, cHHYTK364-EGFP-Quencher-CL1_cHHYTK359_Cox4-DHFR-uTEV3	genomically integrated	This study
HHY4280	W303 EGFP-Quencher-CL1, Mdl2-DHFR-uTEV3	W303, cHHYTK364-EGFP-Quencher-CL1_cHHYTK361_Mdl2-DHFR-uTEV3	genomically integrated	This study
HHY4281	W303 EGFP-Quencher-CL1, Oxa1-DHFR-uTEV3	W303, cHHYTK364-EGFP-Quencher-CL1_cHHYTK369_Oxa1-DHFR-uTEV3	genomically integrated	This study
HHY4282	W303 EGFP-Quencher-CL1, Su9-DHFR-uTEV3	W303, cHHYTK364-EGFP-Quencher-CL1_cHHYTK363_Su9-DHFR-uTEV3	genomically integrated	This study
HHY4372	W303 cyt-uTEV3	W303, cHHYTK347-DHFR-uTEV3	plasmid	This study
HHY4373	W303 EGFP-Quencher + uTEV3	W303, cHHYTK403-EGFP-Quencher_DHFR-uTEV3	plasmid	This study
HHY4361	BY4741 + ev	BY4741, pYX122 ev	plasmid	This study
HHY4362	Cns1 + ev	tet07-CNS1, pYX122 ev	plasmid	This study
HHY4363	Cns1+ Cns1	tet07-CNS1, pYX122 Cns1	plasmid	This study
HHY4364	Cns1 + TOMM34	tet07-CNS1, pYX122 TOMM34	plasmid	This study
HHY4518	Cns1+ TOMM34	tet07-CNS1, cHHYTK415-TOMM34	genomically integrated	This study
HHY4682	W303 + Atp5-Oxa1	W303, cHHYTK418-Atp5MTS-Oxa1 w.o. MTS	plasmid	This study
HHY4683	W303 + Oxa1	W303, cHHYTK419-Oxa1 full length (URA3)	plasmid	This study
HHY4681	W303 + ev	W303, cHHYTK015-URA Cen/pRS Entry	plasmid	This study
HHY4688	ts-Oxa1 +Atp5-Oxa1	W303, cHHYTK418-Atp5MTS-Oxa1 w.o. MTS	plasmid	This study
HHY4689	ts-Oxa1 +Oxa1	W303, cHHYTK419-Oxa1 full length (URA3)	plasmid	This study
HHY4687	ts-Oxa1 + ev	W303, cHHYTK015-URA Cen/pRS Entry	plasmid	This study
