# Supplementary material for: A protein-specific priority code in presequences determines the efficiency of mitochondrial protein import
Source: PLoS Biol. 2025 Jul 21;23(7):e3003298. doi: 10.1371/journal.pbio.3003298 (PMC12306757; doi:10.1371/journal.pbio.3003298)
Supplement: S7 Table — (XLSX) [file pbio.3003298.s015.xlsx]

## Sheet: Tabelle1
Identifier	Plasmid	Additional Information
HHB2352	pGEM4 DHFR	in vitro expression
HHB2354	pGEM4 Atp5-DHFR	in vitro expression
HHB2355	pGEM4 Atp25-DHFR	in vitro expression
HHB2356	pGEM4 Cor1-DHFR	in vitro expression
HHB2357	pGEM4 Cox4-DHFR	in vitro expression
HHB2358	pGEM4 Cox5a-DHFR	in vitro expression
HHB2359	pGEM4 Mdl2-DHFR	in vitro expression
HHB2360	pGEM4 Oxa1-DHFR	in vitro expression
HHB2361	pGEM4 Pim1-DHFR	in vitro expression
HHB2362	pGEM4 Su9-DHFR	in vitro expression
HHB2136	pYX142-GFP
HHB0038	pYX122 ev
HHB2366	pYX122 Cns1
HHB2367	pYX122 TOMM34
cHHYTK347	DHFR-uTEV3
cHHYTK350	EGFP-Quencher-CL1
cHHYTK351	EGFP-Quencher-CL1_DHFR-uTEV3
cHHYTK357	Atp25-DHFR-uTEV3	for genomic integration
cHHYTK358	Cor1-DHFR-uTEV3	for genomic integration
cHHYTK359	Cox4-DHFR-uTEV3	for genomic integration
cHHYTK361	Mdl2-DHFR-uTEV3	for genomic integration
cHHYTK363	Su9-DHFR-uTEV3	for genomic integration
cHHYTK364	EGFP-Quencher-CL1	for genomic integration
cHHYTK367	DHFR-uTEV3	for genomic integration
cHHYTK368	Atp5-DHFR-uTEV3	for genomic integration
cHHYTK369	Oxa1-DHFR-uTEV3	for genomic integration
cHHYTK403	EGFP-Quencher_DHFR-uTEV3
cHHYTK418	Atp5MTS-Oxa1 w.o. MTS
cHHYTK419	Oxa1 full length (URA3)
cHHYTK420	URA Cen/pRS Entry
