# Supplementary material for: A protein-specific priority code in presequences determines the efficiency of mitochondrial protein import
Source: PLoS Biol. 2025 Jul 21;23(7):e3003298. doi: 10.1371/journal.pbio.3003298 (PMC12306757; doi:10.1371/journal.pbio.3003298)
Supplement: S8 Table — (XLSX) [file pbio.3003298.s016.xlsx]

## Sheet: Antibodies used in this study
Type	Name	Host	Dilution	Source
Primary antibody	Anti-Su9-DHFR	Rabbit	1:500	Herrmann lab
Primary antibody	Anti-GFP	Rabbit	1:500	Herrmann lab
Primary antibody	Anti-Oxa1	Rabbit	1:500	Herrmann lab
Primary antibody	Anti-Mam33	Rabbit	1:500	Herrmann lab
Primary antibody	Anti-Sod1	Rabbit	1:1000	Herrmann lab
Primary antibody	Anti-GST-Tom70	Rabbit	1:500	Herrmann lab
Primary antibody	Anti-TOMM34 (2.1, #1)	Mouse	1:500	Petr Muller lab
Primary antibody	Anti-TOMM34 (3.1,#2)	Mouse	1:500	Petr Muller lab
